# Supplementary material for: NmeCas9 is an intrinsically high-fidelity genome-editing platform
Source: Genome Biol. 2018 Dec 5;19:214. doi: 10.1186/s13059-018-1591-1 (PMC6282386; doi:10.1186/s13059-018-1591-1)
Supplement: Supplementary file 2 — Table S5. Targeted deep sequencing read count data for all sgRNAs used and for all off-targets detected by SITE-Seq. (XLSX 144 kb) [file 13059_2018_1591_MOESM2_ESM.xlsx]

## Sheet: SpyCas9
Number	target id	motif_found	alignment																							motif_location	target alias	wt_mut_reads	wt_aligned_reads	SpyCas9_mutant_reads	SpyCas9_aligned_reads	edited_mut_fraction	wt_mut_fraction	delta_mutant_percentage	call	num_substitions	cut_offset	detected_conc	GUIDE-seq val overlap	GUIDE-seq val overlap coordinates
1	spCas9_DTS3_Poly_chrX:63785292	GAAGGCGAGGTCCGGGGCGGAGG	G	A	A	G	G	C	G	A	G	G	T	C	C	G	G	G	G	C	G	G	A	G	G	chrX:63785287-63785309	DTS3_ON	0	244	929	4698	0.197744	0	19.77	edited	0	6	4
2	spCas9_DTS3_Poly_chr15:57306038	GAGGGAGAAGTCCGGGGCGGTGG			G			A			A												T			chr15:57306033-57306055		8	6690	875	5011	0.174616	0.00119582	17.34	edited	4	6	4	yes	chr15:57306049-57306049
3	spCas9_DTS3_Poly_chr13:29850368	GAAGGCGGAGACCGGGGAGGCGG								G	A		A							A			C			chr13:29850363-29850385		248	29893	4196	102665	0.0408708	0.00829626	3.26	edited	5	6	4
4	spCas9_DTS3_Poly_chr14:102914019	GAAAGCAAGGCCTGGGGCGGAGG				A			A				C		T											chr14:102914003-102914025		110	41198	1486	66290	0.0224167	0.00267003	1.97	edited	4	6	4
5	spCas9_DTS3_Poly_chr14:41606999	GCAGCCGAGGTCCGGGGCTGCGG		C			C														T		C			chr14:41606994-41607016		219	59117	2231	102027	0.0218668	0.00370452	1.82	edited	4	6	4
6	spCas9_DTS3_Poly_chr15:90717645	GAAACAGAGGCCCGGGGCGGGGG				A	C	A					C										G			chr15:90717629-90717651		150	20263	238	13661	0.0174219	0.00740266	1	edited	5	6	4
7	spCas9_DTS3_Poly_chr13:42107234	AGAGGAAAGGTCCAGGGCGGGGG	A	G				A	A							A							G			chr13:42107218-42107240		19	20246	1058	100151	0.010564	0.000938457	0.96	edited	6	6	4
8	spCas9_DTS3_Poly_chr13:25170586	AGAGGCAGGGTCTGGGGCGGCGG	A	G					A	G					T								C			chr13:25170570-25170592		31	16234	189	16549	0.0114206	0.00190957	0.95	edited	6	6	4
9	spCas9_DTS3_Poly_chr15:63131019	GAAGGTGCGGGCCGGGGCGGTGG						T		C			G										T			chr15:63131003-63131025		50	18332	340	41781	0.00813767	0.00272747	0.54	edited	4	6	4
10	spCas9_DTS3_Poly_chr11:60924757	GGAGGGGAGGGCCGGGGCGAGGG		G				G					G									A	G			chr11:60924741-60924763		128	18006	706	60778	0.011616	0.00710874	0.45	not edited	5	6	4
11	spCas9_DTS3_Poly_chr13:113982422	GTAGGTGGGGTCCGGGGCAGTGG		T				T		G											A		T			chr13:113982417-113982439		53	36582	209	56085	0.00372649	0.0014488	0.23	not edited	5	6	4
12	spCas9_DTS3_Poly_chr11:15835245	GAAGGAGAAGTCTGGGCCGGGGG						A			A				T				C				G			chr11:15835240-15835262		142	10320	454	28405	0.0159831	0.0137597	0.22	not edited	5	6	4
13	spCas9_DTS3_Poly_chr10:128211290	CTTAGCGAGGCCCAGGGCAGGGG	C	T	T	A							C			A					A		G			chr10:128211274-128211296		51	13626	151	31611	0.00477682	0.00374284	0.1	not edited	8	6	4
14	spCas9_DTS3_Poly_chr14:101402366	TTAGGTGAAGTCCGAGGAGGGGG	T	T				T			A						A			A			G			chr14:101402361-101402383		15	12284	50	23527	0.00212522	0.0012211	0.09	not edited	7	6	4
15	spCas9_DTS3_Poly_chr13:107571523	AGAGGCAAGGTATGGGGCAGGGG	A	G					A					A	T						A		G			chr13:107571518-107571540		19	12102	89	36438	0.00244251	0.00156999	0.09	not edited	7	6	4
16	spCas9_DTS3_Poly_chr13:50129987	CCAGGCGGGGCCCGGGGTGGCGG	C	C						G			C							T			C			chr13:50129971-50129993		54	26294	140	48164	0.00290674	0.0020537	0.09	not edited	6	6	4
17	spCas9_DTS3_Poly_chr14:104389109	AACAGGAAGGTCCAGGGCGGAGG	A		C	A		G	A							A										chr14:104389104-104389126		50	7672	72	9963	0.00722674	0.0065172	0.07	not edited	6	6	4
18	spCas9_DTS3_Poly_chr10:114632057	GCTTGTGAGGTCCGGGGCTGTGG		C	T	T		T													T		T			chr10:114632041-114632063		49	28093	167	68782	0.00242796	0.00174421	0.07	not edited	6	6	4
19	spCas9_DTS3_Poly_chr11:8973318	AAAGCAGAAGTCTGGGGCAGGGG	A				C	A			A				T						A		G			chr11:8973313-8973335		9	9422	45	27501	0.0016363	0.000955211	0.07	not edited	7	6	4
20	spCas9_DTS3_Poly_chr11:57338341	AGAGGCCAGGACCAGGGCGGGGG	A	G					C				A			A							G			chr11:57338336-57338358		88	31583	185	53596	0.00345175	0.00278631	0.07	not edited	6	6	4
21	spCas9_DTS3_Poly_chr11:19242375	GACACCGAGGCCCGGGGCGGCGG			C	A	C						C										C			chr11:19242359-19242381		24	21885	71	40566	0.00175023	0.00109664	0.07	not edited	5	6	4
22	spCas9_DTS3_Poly_chr11:61717372	CAAGTCAAGGTCTGGGGTGGGGG	C				T		A						T					T			G			chr11:61717367-61717389		258	13212	314	15576	0.0201592	0.0195277	0.06	not edited	6	6	4
23	spCas9_DTS3_Poly_chr11:45664414	AAAGGGCAGGCCCGGGGTGGGGG	A					G	C				C							T			G			chr11:45664398-45664420		198	24781	441	51476	0.0085671	0.00798999	0.06	not edited	6	6	4
24	spCas9_DTS3_Poly_chr13:72522150	GCGGGCGAGGACCGGAGCGCCGG		C	G								A					A				C	C			chr13:72522145-72522167		1	8402	17	24559	0.000692211	0.000119019	0.06	not edited	6	6	4
25	spCas9_DTS3_Poly_chr14:73137810	AAATGTGAGGCCCGGGGCGGTGG	A			T		T					C										T			chr14:73137794-73137816		28	15717	40	17152	0.00233209	0.00178151	0.06	not edited	5	6	4
26	spCas9_DTS3_Poly_chr11:115942357	AAAAGGGAGGCCCAGGGAGGTGG	A			A		G					C			A				A			T			chr11:115942341-115942363		42	25076	74	33880	0.00218418	0.00167491	0.05	not edited	7	6	4
27	spCas9_DTS3_Poly_chr15:90881838	GAGGACGAGGGCCGGGGCGAGAG			G		A						G									A	G	A		chr15:90881822-90881844		69	27817	186	63092	0.00294808	0.0024805	0.05	not edited	6	6	4
28	spCas9_DTS3_Poly_chr11:38940298	AAAGTAGAGGACTGGGGCGGTGG	A				T	A					A		T								T			chr11:38940282-38940304		108	26724	209	47283	0.00442019	0.00404131	0.04	not edited	6	6	4
29	spCas9_DTS3_Poly_chr11:95158992	AAAGTCAAGGTTCGGGGCGTAGG	A				T		A					T								T				chr11:95158987-95159009		6	12686	26	31634	0.0008219	0.000472962	0.03	not edited	5	6	4
30	spCas9_DTS3_Poly_chr13:112587680	GGGGGCCAGGACCGGGGCGGAGG		G	G				C				A													chr13:112587675-112587697		208	38057	377	65069	0.00579385	0.00546549	0.03	not edited	4	6	4
31	spCas9_DTS3_Poly_chr10:132409322	AGAGCTGAGGTCCGGGGCGGGGG	A	G			C	T															G			chr10:132409306-132409328		279	54304	823	151725	0.00542429	0.00513774	0.03	not edited	5	6	4
32	spCas9_DTS3_Poly_chr10:62354506	GAAGGCTTGACCGGGGCAGTGGA							T	T		A	C		G				C	A		T	G		A	chr10:62354491-62354513		15	11801	31	19990	0.00155077	0.00127108	0.03	not edited	10	7	4
33	spCas9_DTS3_Poly_chr10:132521207	GCTAGCGAGGGCTGGGGCGGAGG		C	T	A							G		T											chr10:132521191-132521213		87	64638	261	162701	0.00160417	0.00134596	0.03	not edited	5	6	4
34	spCas9_DTS3_Poly_chr13:81825295	AATGGCGTGAACCGGGGAGGCGG	A		T					T		A	A							A			C			chr13:81825279-81825301		450	35949	1012	79223	0.0127741	0.0125177	0.03	not edited	7	6	4
35	spCas9_DTS3_Poly_chr11:69750167	GAAACTGAGGCCCGGGGCGGTGG				A	C	T					C										T			chr11:69750151-69750173		118	53477	249	102244	0.00243535	0.00220656	0.02	not edited	5	6	4
36	spCas9_DTS3_Poly_chr14:96797278	TAACGCGAGGCGCGGGGCGGAGG	T			C							C	G												chr14:96797273-96797295		117	38492	387	121429	0.00318705	0.00303959	0.01	not edited	4	6	4
37	spCas9_DTS3_Poly_chr10:70460185	GGAGGGGAGGCCTGGGGCAGGGG		G				G					C		T						A		G			chr10:70460180-70460202		28	13181	62	27477	0.00225643	0.00212427	0.01	not edited	6	6	4
38	spCas9_DTS3_Poly_chr12:108630019	GCAAGCAAGGCCCGGAGCGGCGG		C		A			A				C					A					C			chr12:108630003-108630025		25	18681	67	46250	0.00144865	0.00133826	0.01	not edited	6	6	4
39	spCas9_DTS3_Poly_chr14:24332613	GGAGGCGAGGCCCGCGACGGCGG		G									C				C		A				C			chr14:24332597-24332619		309	89778	569	163159	0.0034874	0.00344182	0	not edited	5	6	4
40	spCas9_DTS3_Poly_chr10:13467012	GAAGGCGGGTGCGGGGCAGGGGT								G		T	G		G				C	A			G		T	chr10:13466997-13467019		166	46135	234	64460	0.00363016	0.00359814	0	not edited	8	7	4
41	spCas9_DTS3_Poly_chr10:43104842	GGAGGGGAGGCCTGGGGCCGCGG		G				G					C		T						C		C			chr10:43104826-43104848		73	30003	165	67064	0.00246034	0.00243309	0	not edited	6	6	4
42	spCas9_DTS3_Poly_chr10:78780658	CCAGGCAAGGTCTGGGGAAGGGG	C	C					A						T					A	A		G			chr10:78780642-78780664		316	99340	744	232661	0.00319779	0.00318099	0	not edited	7	6	4
43	spCas9_DTS3_Poly_chr10:103658311	CAAGGCAAGGCCCAGGGAGGTGG	C						A				C			A				A			T			chr10:103658295-103658317		141	26803	239	48367	0.00494139	0.0052606	0	not edited	6	6	4
44	spCas9_DTS3_Poly_chr10:10798732	TGAGGGCGAGTCCGGAGAGGAGG	T	G				G	C	G	A							A		A						chr10:10798727-10798749		111	41234	199	98127	0.00202798	0.00269195	0	not edited	8	6	4
45	spCas9_DTS3_Poly_chr10:129475113	GGTGGCAAGGTCTGGGGAGGAGG		G	T				A						T					A						chr10:129475097-129475119		236	23109	610	64759	0.00941954	0.0102125	0	not edited	5	6	4
46	spCas9_DTS3_Poly_chr10:55264024	GAAAAACAGGCCCGGGGCGGTGG				A	A	A	C				C										T			chr10:55264019-55264041		64	13065	32	10122	0.00316143	0.00489858	0	not edited	6	6	4
47	spCas9_DTS3_Poly_chr10:83981937	GAAGGCTGGGCCCGGGGCTGGAG							T	G			C								T		G	A		chr10:83981921-83981943		70	28026	108	43685	0.00247224	0.00249768	0	not edited	6	6	4
48	spCas9_DTS3_Poly_chr10:86291837	CACAGCAAGGTCTGGGGCGGGGG	C		C	A			A						T								G			chr10:86291821-86291843		256	32627	506	71269	0.00709986	0.00784626	0	not edited	6	6	4
49	spCas9_DTS3_Poly_chr10:97018959	GGAGGCAGAGGCCGGGGAGGAGG		G					A	G	A		G							A						chr10:97018954-97018976		111	63171	205	140213	0.00146206	0.00175713	0	not edited	6	6	4
50	spCas9_DTS3_Poly_chr11:117828305	GAGGGAGAGGGCCAGGGCGGGGG			G			A					G			A							G			chr11:117828300-117828322		44	12934	83	30868	0.00268887	0.00340189	0	not edited	5	6	4
51	spCas9_DTS3_Poly_chr11:2401378	AGCTGGCAGGAACGGGGCGGGGG	A	G	C	T		G	C				A	A									G			chr11:2401373-2401395		150	37335	354	88863	0.00398366	0.00401768	0	not edited	9	6	4
52	spCas9_DTS3_Poly_chr11:67275560	GGAGGCTTGGTCCAGGGCGGTGG		G					T	T						A							T			chr11:67275555-67275577		8	2448	15	4832	0.0031043	0.00326797	0	not edited	5	6	4
53	spCas9_DTS3_Poly_chr11:72754848	CCGGGCGAGCCCTGGGGCGGCGG	C	C	G							C	C		T								C			chr11:72754843-72754865		17	10436	27	17858	0.00151193	0.00162898	0	not edited	7	6	4
54	spCas9_DTS3_Poly_chr11:854088	GAAGTGGAGGTCCCGGGGCGGAG					T	G								C				G	C		G	A		chr11:854071-854093		43	11562	81	22158	0.00365556	0.00371908	0	not edited	7	5	4
55	spCas9_DTS3_Poly_chr12:116878859	GAAGGCGAGGGCGGGGCGGGGGA											G		G				C	G			G		A	chr12:116878844-116878866		14	3785	35	9908	0.0035325	0.00369881	0	not edited	6	7	4
56	spCas9_DTS3_Poly_chr12:118372980	TGGGGCGTGGTCCGGGGCAGGGG	T	G	G					T											A		G			chr12:118372975-118372997		101	8532	634	60337	0.0105076	0.0118378	0	not edited	6	6	4
57	spCas9_DTS3_Poly_chr12:53486425	TCAAGTGAGGTCCAGGGCAGGGG	T	C		A		T								A					A		G			chr12:53486420-53486442		69	40214	82	57451	0.0014273	0.00171582	0	not edited	7	6	4
58	spCas9_DTS3_Poly_chr12:8842307	AATGGCGTGAACCGGGGAGGCGG	A		T					T		A	A							A			C			chr12:8842302-8842324		262	16868	475	35199	0.0134947	0.0155324	0	not edited	7	6	4
59	spCas9_DTS3_Poly_chr13:94703552	GGAAGGCACGCCCAGGGCGGAGG		G		A		G	C		C		C			A										chr13:94703547-94703569		7	7203	15	22361	0.000670811	0.000971817	0	not edited	7	6	4
60	spCas9_DTS3_Poly_chr14:101627638	GAAGGTGAGGCCGGGAGCGGTGG						T					C		G			A					T			chr14:101627633-101627655		43	28092	28	26901	0.00104085	0.00153068	0	not edited	5	6	4
61	spCas9_DTS3_Poly_chr14:104307677	GCAGGAGAGGGCCGGGGAGGGGG		C				A					G							A			G			chr14:104307661-104307683		102	21355	107	29833	0.00358663	0.0047764	0	not edited	5	6	4
62	spCas9_DTS3_Poly_chr14:24370049	CGAGGGGAGGCCCGGGGCGAGGG	C	G				G					C									A	G			chr14:24370044-24370066		169	64820	270	115407	0.00233955	0.00260722	0	not edited	6	6	4
63	spCas9_DTS3_Poly_chr14:92489074	AAGGGTGAGGCCAGGGGCGGGGG	A		G			T					C		A								G			chr14:92489058-92489080		5	2007	7	3352	0.0020883	0.00249128	0	not edited	6	6	4
64	spCas9_DTS3_Poly_chr15:34955463	AAATACGAGGTCTGGAGCTGTGG	A			T	A								T			A			T		T			chr15:34955447-34955469		46	30661	33	34119	0.000967203	0.00150028	0	not edited	7	6	4
65	spCas9_DTS3_Poly_chr15:39270437	GATGGGGAGGTCTGGGGTGGTGG			T			G							T					T			T			chr15:39270421-39270443		641	53832	1267	137147	0.00923826	0.0119074	0	not edited	5	6	4
66	spCas9_DTS3_Poly_chr15:45402676	GTGCGCGAGCCCCGGGGCGGCGG		T	G	C						C	C										C			chr15:45402660-45402682		16	9087	18	13468	0.0013365	0.00176076	0	not edited	6	6	4
67	spCas9_DTS3_Poly_chr15:55537604	AAAGATGAGGCCCAGAGCGGTGG	A				A	T					C			A		A					T			chr15:55537599-55537621		117	46259	90	42276	0.00212887	0.00252924	0	not edited	7	6	4
68	spCas9_DTS3_Poly_chr15:68054866	GAAAGCCGAGTCCGGGGCGGGGG				A			C	G	A												G			chr15:68054861-68054883		217	33244	333	54382	0.00612335	0.00652749	0	not edited	5	6	4
69	spCas9_DTS3_Poly_chr15:88742044	GAAAGCGAGGGCCGGGTCAGGGG				A							G						T		A		G			chr15:88742039-88742061		188	52406	412	124340	0.0033135	0.00358737	0	not edited	5	6	4
70	spCas9_DTS3_Poly_chr15:90052067	AGGAGCAAGGTCCGAGGAGGGGG	A	G	G	A			A								A			A			G			chr15:90052062-90052084		256	35729	261	42404	0.00615508	0.00716505	0	not edited	8	6	4
71	spCas9_DTS3_Poly_chr15:90642563	GGAGGCTCGGCCTGGGGCGGCGG		G					T	C			C		T								C			chr15:90642547-90642569		161	69386	221	102084	0.00216488	0.00232035	0	not edited	6	6	4
72	spCas9_DTS7_Poly_chr11:1891817	GGCACCCTCCATGTACCCAGGGG	G	G	C	A	C	C	C	T	C	C	A	T	G	T	A	C	C	C	A	G	G	G	G	chr11:1891801-1891823	DTS7_ON	3	886	6089	15933	0.382163	0.00338601	37.88	edited	0	6	4
73	spCas9_DTS7_Poly_chr13:45330553	GGTACCCTCCATATACCCAGGGA			T										A										A	chr13:45330537-45330559		70	26823	15444	134958	0.114436	0.0026097	11.18	edited	3	6	4	yes	chr13:45330557-45330557
74	spCas9_DTS7_Poly_chr20:32455204	TGGGCCCCCCATGTACCCTGTGG	T		G	G				C											T		T			chr20:32455188-32455210		214	43740	5306	87417	0.0606976	0.00489255	5.58	edited	6	6	4
75	spCas9_DTS7_Poly_chr4:16924246	GGTACCCTCCCTATACCCAGAGG			T								C		A								A			chr4:16924230-16924252		68	42998	3849	81040	0.0474951	0.00158147	4.59	edited	4	6	4	yes	chr4:16924253-16924253
76	spCas9_DTS7_Poly_chr14:59688370	GGCAGCCACCACGTACCCAGAGG					G			A				C									A			chr14:59688365-59688387		207	66263	3603	149190	0.0241504	0.00312392	2.1	edited	4	6	4	yes	chr14:59688366-59688366
77	spCas9_DTS7_Poly_chr4:72505669	GGCAGCCACCAAGTACCCAGAGG					G			A				A									A			chr4:72505653-72505675		49	20625	584	38187	0.0152932	0.00237576	1.29	edited	4	6	4	yes	chr4:72505670-72505670
78	spCas9_DTS7_Poly_chr4:19317295	GGTACCCTCCCTGTACCCAGAAG			T								C										A	A		chr4:19317290-19317312		42	25181	275	37150	0.00740242	0.00166792	0.57	edited	4	6	4	yes	chr4:19317291-19317291
79	spCas9_DTS7_Poly_chr1:22075491	TCAGCCCTCCATGTACACAGAGG	T	C	A	G													A				A			chr1:22075486-22075508		47	63402	491	121802	0.00403113	0.000741302	0.33	not edited	6	6	4
80	spCas9_DTS7_Poly_chr10:100737368	GGCACTCTCCACTTACCCAGGGG						T						C	T											chr10:100737352-100737374		76	40458	349	90611	0.00385163	0.00187849	0.2	not edited	3	6	4
81	spCas9_DTS7_Poly_chr4:94787445	GGTACCCTCCCTGTATCCAGAGG			T								C					T					A			chr4:94787429-94787451		82	38069	265	77386	0.00342439	0.00215398	0.13	not edited	4	6	4
82	spCas9_DTS7_Poly_chr5:67149117	CCATGACTCCATGTAACCAGAGG	C	C	A	T	G	A										A					A			chr5:67149112-67149134		6	3334	5	1660	0.00301205	0.00179964	0.12	not edited	8	6	4
83	spCas9_DTS7_Poly_chr1:147081481	GGTGCCCTCTCTGTACCCAGAGG			T	G						T	C										A			chr1:147081465-147081487		2	1193	9	3136	0.0028699	0.00167645	0.12	not edited	5	6	4
84	spCas9_DTS7_Poly_chr19:18013714	GAGCTCCTCCAAGTACCCAGGGG		A	G	C	T							A												chr19:18013698-18013720		50	30696	454	169820	0.00267342	0.00162888	0.1	not edited	5	6	4
85	spCas9_DTS7_Poly_chr16:16240446	TTAATCCTCCAAGTACCCAGTGG	T	T	A		T							A									T			chr16:16240441-16240463		15	10364	52	22309	0.0023309	0.00144732	0.09	not edited	6	6	4
86	spCas9_DTS7_Poly_chr16:14841957	TTAATCGTCCAAGTACCCAGTGG	T	T	A		T		G					A									T			chr16:14841952-14841974		23	16840	63	29087	0.00216592	0.0013658	0.08	not edited	7	6	4
87	spCas9_DTS7_Poly_chr4:8644000	GATACCTTCCATGTAGCCAGCGG		A	T				T									G					C			chr4:8643995-8644017		14	24188	55	42219	0.00130273	0.000578799	0.07	not edited	5	6	4
88	spCas9_DTS7_Poly_chr3:172178883	CAGCGCCTCCACATACCCAGGGG	C	A	G	C	G							C	A											chr3:172178867-172178889		8	2044	19	4158	0.0045695	0.00391389	0.07	not edited	7	6	4
89	spCas9_DTS7_Poly_chr3:106460325	TACACCTACCATGTACCCAGAAG	T	A					T	A													A	A		chr3:106460320-106460342		32	25120	71	37354	0.00190073	0.00127388	0.06	not edited	6	6	4
90	spCas9_DTS7_Poly_chr1:50058976	TGGCACCACCATTTACCCAGTGG	T		G	C	A			A					T								T			chr1:50058960-50058982		10	5392	15	6050	0.00247934	0.0018546	0.06	not edited	7	6	4
91	spCas9_DTS7_Poly_chr12:56434118	GTCTCCCTCCAAGTACCCAAGGG		T		T								A								A				chr12:56434102-56434124		14	8261	29	12801	0.00226545	0.00169471	0.06	not edited	4	6	4
92	spCas9_DTS7_Poly_chr16:69137997	CATACCCTCCCTGTACCCAGTAG	C	A	T								C										T	A		chr16:69137992-69138014		26	16488	159	76280	0.00208443	0.0015769	0.05	not edited	6	6	4
93	spCas9_DTS7_Poly_chr17:7729221	AGTTCACTCCATGTAACCAGGGG	A		T	T		A										A								chr17:7729216-7729238		26	22129	228	137174	0.00166212	0.00117493	0.05	not edited	5	6	4
94	spCas9_DTS7_Poly_chr2:33081197	GGCATCCTCCCTATACCCAGAGG					T						C		A								A			chr2:33081192-33081214		23	24110	21	14592	0.00143914	0.000953961	0.05	not edited	4	6	4
95	spCas9_DTS7_Poly_chr1:56533007	AGTACCTACCATGTGCCCAGAGG	A		T				T	A							G						A			chr1:56532991-56533013		159	41250	424	98984	0.00428352	0.00385455	0.04	not edited	6	6	4
96	spCas9_DTS7_Poly_chr2:160340478	CCTTTCCCCCATGTACCCTGAGG	C	C	T	T	T			C											T		A			chr2:160340473-160340495		117	37539	242	69886	0.00346278	0.00311676	0.03	not edited	8	6	4
97	spCas9_DTS7_Poly_chr12:132715035	TGAACCCACCACATACCCAGCGG	T		A					A				C	A								C			chr12:132715030-132715052		151	50711	446	134542	0.00331495	0.00297766	0.03	not edited	6	6	4
98	spCas9_DTS7_Poly_chr1:43681499	GGTACACAACATGTACCCAAGGG			T			A		A	A											A				chr1:43681494-43681516		8	9773	16	13880	0.00115274	0.000818582	0.03	not edited	5	6	4
99	spCas9_DTS7_Poly_chr13:71314818	AGTACACACCATGTACCCATTGG	A		T			A		A												T	T			chr13:71314813-71314835		43	47045	121	98178	0.00123245	0.000914018	0.03	not edited	6	6	4
100	spCas9_DTS7_Poly_chr16:13184083	AGCACCCTCCTCTACCCAGAGGA	A										T	C	T	A	C			A	G	A			A	chr16:13184068-13184090		25	13233	122	55384	0.0022028	0.00188922	0.03	not edited	10	7	4
101	spCas9_DTS7_Poly_chr11:67868929	TTTTCCCCACATGTACCCAGTAG	T	T	T	T				C	A												T	A		chr11:67868913-67868935		106	30196	346	90760	0.00381225	0.0035104	0.03	not edited	8	6	4
102	spCas9_DTS7_Poly_chr2:62425189	AGGCAACCTCATGTACCAAGGGG	A		G	C	A	A		C	T									A						chr2:62425183-62425205		143	52965	294	98857	0.00297399	0.0026999	0.03	not edited	8	7	4
103	spCas9_DTS7_Poly_chr21:44844661	GGACCCTAACACGTACCCAGAGG			A	C			T	A	A			C									A			chr21:44844645-44844667		59	28353	105	45447	0.00231038	0.00208091	0.02	not edited	7	6	4
104	spCas9_DTS7_Poly_chr4:26266557	AGTGCCCTCCCTATACCCAGTGG	A		T	G							C		A								T			chr4:26266552-26266574		208	51185	499	116670	0.00427702	0.00406369	0.02	not edited	6	6	4
105	spCas9_DTS7_Poly_chr4:99836581	TGGCACCTCCATATACCCTGGAG	T		G	C	A								A						T			A		chr4:99836565-99836587		10	19473	21	29035	0.000723265	0.000513532	0.02	not edited	7	6	4
106	spCas9_DTS7_Poly_chr3:102669248	AAGAACCTGTATGTACCCAGTGG	A	A	G		A				G	T											T			chr3:102669243-102669265		21	15074	39	24386	0.00159928	0.00139313	0.02	not edited	7	6	4
107	spCas9_DTS7_Poly_chr13:93509010	ATCACCCTCCATCTTCCCAGTGG	A	T											C		T						T			chr13:93509005-93509027		129	49118	282	99880	0.00282339	0.00262633	0.02	not edited	5	6	4
108	spCas9_DTS7_Poly_chr1:61421725	ACACCCCTCCATATACCCACAGG	A	C	A	C									A							C	A			chr1:61421720-61421742		57	27774	63	28388	0.00221925	0.00205228	0.02	not edited	7	6	4
109	spCas9_DTS7_Poly_chr12:129640418	TCTACCCTCCATGTTCCCATGGG	T	C	T												T					T				chr12:129640402-129640424		115	37377	282	87529	0.00322179	0.00307676	0.01	not edited	5	6	4
110	spCas9_DTS7_Poly_chr11:100555252	GATGCCCTCCGTATACCCAGAGG		A	T	G							G		A								A			chr11:100555236-100555258		103	41039	433	163443	0.00264924	0.00250981	0.01	not edited	6	6	4
111	spCas9_DTS7_Poly_chr2:142681317	AGAGCCATCCATATACCCAGAGG	A		A	G			A						A								A			chr2:142681301-142681323		68	79823	166	169194	0.000981122	0.000851885	0.01	not edited	6	6	4
112	spCas9_DTS7_Poly_chr10:89035338	GGTACCTTCCCTATACCCAGAGG			T				T				C		A								A			chr10:89035333-89035355		44	37399	94	72872	0.00128993	0.0011765	0.01	not edited	5	6	4
113	spCas9_DTS7_Poly_chr14:100284073	GAGAACACATATGTACCCAGTGG		A	G		A		A	C	A	T											T			chr14:100284057-100284079		86	39304	205	90191	0.00227295	0.00218807	0.01	not edited	8	6	4
114	spCas9_DTS7_Poly_chr3:139855526	GGCAGCCACCAAGTACCCAGAGG					G			A				A									A			chr3:139855510-139855532		28	14444	71	35163	0.00201917	0.00193852	0.01	not edited	4	6	4
115	spCas9_DTS7_Poly_chr19:28331268	AGCATCTACCATATACCCAGGAG	A				T		T	A					A									A		chr19:28331252-28331274		33	24661	76	55247	0.00137564	0.00133815	0	not edited	6	6	4
116	spCas9_DTS7_Poly_chr1:169446562	TCATCCCTCCATATACCCATGGG	T	C	A	T									A							T				chr1:169446546-169446568		27	37624	103	138352	0.000744478	0.000717627	0	not edited	6	6	4
117	spCas9_DTS7_Poly_chr15:40551514	GGCTTCCTCAATGTACCCAGGGG				T	T					A														chr15:40551498-40551520		81	61489	220	163709	0.00134385	0.00131731	0	not edited	3	6	4
118	spCas9_DTS7_Poly_chr13:54354480	GGTACCCTCCTTATACCCAGAAG			T								T		A								A	A		chr13:54354475-54354497		134	30695	238	54431	0.00437251	0.00436553	0	not edited	5	6	4
119	spCas9_DTS7_Poly_chr1:241562294	AGTCAACTCCATGTACCCATGAG	A		T	C	A	A														T		A		chr1:241562289-241562311		42	71131	91	153171	0.000594107	0.00059046	0	not edited	7	6	4
120	spCas9_DTS7_Poly_chr1:159171179	CCCACCAACCATGTACCCAGGGA	C	C					A	A															A	chr1:159171174-159171196		41	15638	121	49570	0.00244099	0.00262182	0	not edited	5	6	4
121	spCas9_DTS7_Poly_chr1:219069690	TCCCCACTCCAGGTACCCAGAGG	T	C		C		A						G									A			chr1:219069685-219069707		148	26618	190	40121	0.00473567	0.00556015	0	not edited	6	6	4
122	spCas9_DTS7_Poly_chr1:22783815	GCCTCCCTCCAGGTACCCAAGAG		C		T								G								A		A		chr1:22783799-22783821		14	11006	21	22536	0.000931842	0.00127203	0	not edited	5	6	4
123	spCas9_DTS7_Poly_chr1:231720105	GGCAACTTCCATATACCCAAGGG					A		T						A							A				chr1:231720089-231720111		197	93117	392	208354	0.00188141	0.00211562	0	not edited	4	6	4
124	spCas9_DTS7_Poly_chr1:55225684	AGTACCCACCATGTACCAGTGGG	A		T					A										A	G	T				chr1:55225669-55225691		49	46687	69	82082	0.000840623	0.00104954	0	not edited	6	7	4
125	spCas9_DTS7_Poly_chr10:119256542	TTCCCACTCCATGTACCCAGAGA	T	T		C		A															A		A	chr10:119256537-119256559		33	15931	42	23223	0.00180855	0.00207143	0	not edited	6	6	4
126	spCas9_DTS7_Poly_chr10:26525941	GGCGCCCACCCTATACCCAGAGG				G				A			C		A								A			chr10:26525936-26525958		175	70114	382	184193	0.00207391	0.00249593	0	not edited	5	6	4
127	spCas9_DTS7_Poly_chr10:28167421	TTATGTCCCCGTGTACCCAGTGG	T	T	A	T	G	T		C			G										T			chr10:28167416-28167438		210	64463	536	176968	0.0030288	0.00325768	0	not edited	9	6	4
128	spCas9_DTS7_Poly_chr10:61182203	ATAATAATATATGTACCCAGAGG	A	T	A		T	A	A		A	T											A			chr10:61182188-61182210		477	101843	1267	284640	0.00445124	0.00468368	0	not edited	9	7	4
129	spCas9_DTS7_Poly_chr11:121633160	CTTACTGTCCATGTACCCAGCAG	C	T	T			T	G														C	A		chr11:121633155-121633177		46	66802	120	188381	0.000637007	0.000688602	0	not edited	7	6	4
130	spCas9_DTS7_Poly_chr11:13015984	CCACATCCTCATGTACCCAGAGG	C	C	A	C	A	T		C	T												A			chr11:13015978-13016000		140	39018	238	66946	0.0035551	0.00358809	0	not edited	9	7	4
131	spCas9_DTS7_Poly_chr11:85167534	GGAACCCTCCTAATACCCAGAGG			A								T	A	A								A			chr11:85167518-85167540		114	63994	330	193921	0.00170172	0.00178142	0	not edited	5	6	4
132	spCas9_DTS7_Poly_chr12:47744989	CTCACACTCCATATACCCATCGG	C	T				A							A							T	C			chr12:47744973-47744995		26	12074	51	25141	0.00202856	0.00215339	0	not edited	6	6	4
133	spCas9_DTS7_Poly_chr14:43471528	GGCAACCTCAATATACCCAGAGG					A					A			A								A			chr14:43471523-43471545		142	55288	430	173233	0.00248221	0.00256837	0	not edited	4	6	4
134	spCas9_DTS7_Poly_chr16:16259159	CACCGCCTCCATCTACCCAGTGG	C	A		C	G								C								T			chr16:16259154-16259176		23	17779	102	86323	0.00118161	0.00129366	0	not edited	6	6	4
135	spCas9_DTS7_Poly_chr16:49473661	TCAAACCTCCATGTACCCATGGG	T	C	A		A															T				chr16:49473656-49473678		52	42992	101	86747	0.00116431	0.00120953	0	not edited	5	6	4
136	spCas9_DTS7_Poly_chr16:50172465	TCAACCCTCCATATACTCAGGGG	T	C	A										A				T							chr16:50172460-50172482		312	30660	463	52258	0.00885989	0.0101761	0	not edited	5	6	4
137	spCas9_DTS7_Poly_chr17:13085053	GGTGCCCTTCCTGTACCCAGAGG			T	G					T		C										A			chr17:13085048-13085070		1	2452	1	3175	0.000314961	0.00040783	0	not edited	5	6	4
138	spCas9_DTS7_Poly_chr17:72929925	GTCTGCCTCAATGTACCCAGGGG		T		T	G					A														chr17:72929909-72929931		54	46682	241	212477	0.00113424	0.00115676	0	not edited	4	6	4
139	spCas9_DTS7_Poly_chr17:82978041	GATGCCCTCCACGTAACCAGAGG		A	T	G								C				A					A			chr17:82978036-82978058		13	3834	14	4987	0.0028073	0.00339071	0	not edited	6	6	4
140	spCas9_DTS7_Poly_chr18:3457767	CACCTCTCTCATGTACCCAGAGG	C	A		C	T		T	C	T												A			chr18:3457751-3457773		32	14490	29	23128	0.00125389	0.00220842	0	not edited	8	6	4
141	spCas9_DTS7_Poly_chr18:44195910	TAGCCACCTCATGTACCCAGAGG	T	A	G	C		A		C	T												A			chr18:44195904-44195926		173	100466	386	235905	0.00163625	0.00172198	0	not edited	8	7	4
142	spCas9_DTS7_Poly_chr18:56328815	GTAACCCTCCATTTACCCAAGTG		T	A										T							A		T		chr18:56328799-56328821		30	10625	91	45056	0.00201971	0.00282353	0	not edited	5	6	4
143	spCas9_DTS7_Poly_chr19:17419205	CTCTCCCTTCCTGTACCCAGGGG	C	T		T					T		C													chr19:17419189-17419211		63	20743	234	83830	0.00279136	0.00303717	0	not edited	5	6	4
144	spCas9_DTS7_Poly_chr19:18274663	CTCCCCCTCCATGTACCTAGAGG	C	T		C														T			A			chr19:18274648-18274670		7	3626	12	6390	0.00187793	0.0019305	0	not edited	5	7	4
145	spCas9_DTS7_Poly_chr19:35805943	GGCCTCCTCCATGTTACCCAGGG				C	T										T	A			C	A				chr19:35805939-35805961		320	49751	784	124953	0.00627436	0.00643203	0	not edited	6	5	4
146	spCas9_DTS7_Poly_chr2:149993213	GGTGCCCTCCCTATACCCAGAGG			T	G							C		A								A			chr2:149993208-149993230		48	37834	64	50747	0.00126116	0.0012687	0	not edited	5	6	4
147	spCas9_DTS7_Poly_chr2:174256573	GGAATCCTCCTTGTACCCAGAAG			A		T						T										A	A		chr2:174256557-174256579		19	11739	14	9089	0.00154032	0.00161854	0	not edited	5	6	4
148	spCas9_DTS7_Poly_chr2:202131805	CTTCCCCTGCATGTACCCTGGGG	C	T	T	C					G										T					chr2:202131800-202131822		43	9745	67	16322	0.00410489	0.00441252	0	not edited	6	6	4
149	spCas9_DTS7_Poly_chr22:35585575	TCCTTCCTCCCTGTACCCAGAGG	T	C		T	T						C										A			chr22:35585559-35585581		7	8327	7	8724	0.000802384	0.000840639	0	not edited	6	6	4
150	spCas9_DTS7_Poly_chr3:160318925	GGTGCCCTCCCTATACCCAGAGG			T	G							C		A								A			chr3:160318909-160318931		8	6077	5	7464	0.000669882	0.00131644	0	not edited	5	6	4
151	spCas9_DTS7_Poly_chr3:50274283	ATCCCCCTCCATGTTCCCAGAGG	A	T		C											T						A			chr3:50274267-50274289		22	11764	35	22502	0.00155542	0.00187011	0	not edited	5	6	4
152	spCas9_DTS7_Poly_chr3:72615961	GTGACACCACATGTACCCAGTGG		T	G			A		C	A												T			chr3:72615956-72615978		91	31651	132	51591	0.00255859	0.00287511	0	not edited	6	6	4
153	spCas9_DTS7_Poly_chr3:7634981	GTGCTGATCCATGTACCCTGTGG		T	G	C	T	G	A												T		T			chr3:7634976-7634998		115	49440	256	130431	0.00196272	0.00232605	0	not edited	8	6	4
154	spCas9_DTS7_Poly_chr4:61752537	AGTACTCTCCAAATACCCAGAGG	A		T			T						A	A								A			chr4:61752532-61752554		9	3161	17	6027	0.00282064	0.0028472	0	not edited	6	6	4
155	spCas9_DTS7_Poly_chr4:61772713	GCTGCCCTTCATATACCCAGTGG		C	T	G					T				A								T			chr4:61772708-61772730		49	35258	101	85359	0.00118324	0.00138976	0	not edited	6	6	4
156	spCas9_DTS8_Poly_chr5:141123032	GTGAAGATATGATAAGTTCTGGG	G	T	G	A	A	G	A	T	A	T	G	A	T	A	A	G	T	T	C	T	G	G	G	chr5:141123027-141123049	DTS8_ON	8	2484	942	3578	0.263276	0.00322061	26.01	edited	0	6	4
157	spCas9_DTS8_Poly_chr2:98058967	GCCCAGATATAATAAGTTCAGGG		C	C	C							A									A				chr2:98058951-98058973		60	10240	104	15433	0.00673881	0.00585938	0.09	not edited	5	6	4
158	spCas9_DTS8_Poly_chr13:59394993	TATGAGGTATGATAAGTTCTAAG	T	A	T	G			G														A	A		chr13:59394988-59395010		1	3030	10	8971	0.0011147	0.000330033	0.08	not edited	7	6	4
159	spCas9_DTS8_Poly_chr17:8092144	TTGTAGACATGATAAGTCCTTGG	T			T				C										C			T			chr17:8092139-8092161		55	35943	262	114550	0.00228721	0.0015302	0.08	not edited	5	6	4
160	spCas9_DTS8_Poly_chr1:86102136	TAGAAGAAATGATAAGTTCCTGG	T	A						A												C	T			chr1:86102131-86102153		90	26727	270	65575	0.00411742	0.00336738	0.08	not edited	5	6	4
161	spCas9_DTS8_Poly_chr2:156449681	TCCATTCAATAATAAGTTCTTGG	T	C	C		T	T	C	A			A										T			chr2:156449676-156449698		5	3681	16	8432	0.00189753	0.00135833	0.05	not edited	9	6	4
162	spCas9_DTS8_Poly_chr1:91550958	GATGATATATGATAAGCACTTGG		A	T	G		T											C	A			T			chr1:91550942-91550964		47	27988	263	120339	0.00218549	0.00167929	0.05	not edited	7	6	4
163	spCas9_DTS8_Poly_chr1:101961409	TGTGGTATATAATAAGTTCTAGG	T	G	T	G	G	T					A										A			chr1:101961404-101961426		139	48641	659	201382	0.00327239	0.00285767	0.04	not edited	8	6	4
164	spCas9_DTS8_Poly_chr11:37456454	ATAAAGAATAGATAAGTTCTAGG	A		A					A	T	A											A			chr11:37456438-37456460		38	62020	178	181357	0.00098149	0.000612706	0.04	not edited	6	6	4
165	spCas9_DTS8_Poly_chr1:195374322	TCATAAATATGACAAGTTCTGGG	T	C	A	T		A							C											chr1:195374317-195374339		140	70937	775	334939	0.00231385	0.00197358	0.03	not edited	6	6	4
166	spCas9_DTS8_Poly_chr2:140082370	TTGTGTCAATGATAAGTTCTGGG	T			T	G	T	C	A																chr2:140082354-140082376		276	90340	889	263959	0.00336795	0.00305513	0.03	not edited	6	6	4
167	spCas9_DTS8_Poly_chr15:61625312	CCTAAAATATGATAAGTCCTAGG	C	C	T			A												C			A			chr15:61625296-61625318		6	2166	21	6946	0.00302332	0.00277008	0.03	not edited	6	6	4
168	spCas9_DTS8_Poly_chr12:43542662	TTTTCCCTATAATAAGTTCTTGG	T		T	T	C	C	C				A										T			chr12:43542646-43542668		16	3965	52	12146	0.00428125	0.00403531	0.02	not edited	8	6	4
169	spCas9_DTS8_Poly_chr1:21706377	ATGAGAATATGAGAAGTTCTGGG	A				G	A							G											chr1:21706361-21706383		153	56238	808	272948	0.00296027	0.00272058	0.02	not edited	4	6	4
170	spCas9_DTS8_Poly_chr12:18310987	AAGAAAGTATAATAAGCTCTTGG	A	A				A	G				A						C				T			chr12:18310971-18310993		178	108771	619	330642	0.00187211	0.00163647	0.02	not edited	7	6	4
171	spCas9_DTS8_Poly_chr3:180317247	AAGGAGCTATGATAAGTTCTAGG	A	A		G			C														A			chr3:180317242-180317264		8	9716	41	39508	0.00103776	0.000823384	0.02	not edited	5	6	4
172	spCas9_DTS8_Poly_chr15:84124273	GTGAAGATATTAATAGTTCTTGG											T		A	T							T			chr15:84124257-84124279		188	108605	501	260343	0.00192438	0.00173104	0.02	not edited	4	6	4
173	spCas9_DTS8_Poly_chr10:17702360	GTAGAAATATGATAAGTTCAAGG			A	G		A														A	A			chr10:17702344-17702366		201	75036	624	217918	0.00286346	0.00267871	0.02	not edited	5	6	4
174	spCas9_DTS8_Poly_chr10:54287940	TGCCTATAATGATAAGTTCTAGG	T	G	C	C	T	A	T	A													A			chr10:54287935-54287957		68	69656	236	209219	0.00112801	0.000976226	0.02	not edited	9	6	4
175	spCas9_DTS8_Poly_chr4:100711888	ATGCAGATATGACAAATTCTGGG	A			C									C			A								chr4:100711872-100711894		69	41297	176	97229	0.00181016	0.00167082	0.01	not edited	4	6	4
176	spCas9_DTS8_Poly_chr1:19935903	TTTTAGACATGATAAGTTCCTGG	T		T	T				C												C	T			chr1:19935887-19935909		60	43923	330	221727	0.00148832	0.00136603	0.01	not edited	6	6	4
177	spCas9_DTS8_Poly_chr4:146146863	CAGAAGACATAATAAGATCTTGG	C	A						C			A						A				T			chr4:146146847-146146869		169	86211	350	168174	0.00208118	0.00196031	0.01	not edited	6	6	4
178	spCas9_DTS8_Poly_chr4:85075490	TAACATCATTGATAAGTTCTTGG	T	A	A	C		T	C	A	T												T			chr4:85075474-85075496		214	142202	633	392320	0.00161348	0.0015049	0.01	not edited	9	6	4
179	spCas9_DTS8_Poly_chr2:27427870	AAGAAAAGATGATAAATTCTTGG	A	A				A		G								A					T			chr2:27427865-27427887		12	19608	45	62587	0.000718999	0.000611995	0.01	not edited	6	6	4
180	spCas9_DTS8_Poly_chr13:37208122	TCTGCTAAATAATAAGTTCTAGG	T	C	T	G	C	T		A			A										A			chr13:37208106-37208128		65	37171	146	78822	0.00185228	0.00174868	0.01	not edited	9	6	4
181	spCas9_DTS8_Poly_chr10:67193172	TTATAAGATAAATAAGTTCTGGG	T		A	T		A	G	A	T	A	A													chr10:67193156-67193178		89	66715	307	214242	0.00143296	0.00133403	0.01	not edited	9	6	4
182	spCas9_DTS8_Poly_chr17:14815396	CCTGGTATATGGTAAGTTCTCGG	C	C	T	G	G	T						G									C			chr17:14815380-14815402		50	64112	129	148172	0.00087061	0.000779885	0.01	not edited	8	6	4
183	spCas9_DTS8_Poly_chr2:115284867	TTTGAAGAATGATAAGTTCTAAG	T		T	G		A	G	A													A	A		chr2:115284862-115284884		230	90701	696	265117	0.00262526	0.0025358	0.01	not edited	8	6	4
184	spCas9_DTS8_Poly_chr14:88595135	CTTAATATATGATATGTTCTAGG	C		T			T									T						A			chr14:88595119-88595141		22	39196	106	163059	0.000650071	0.000561282	0.01	not edited	5	6	4
185	spCas9_DTS8_Poly_chr4:35584059	ATGTAGATAAAATAAGTACTAGG	A			T						A	A							A			A			chr4:35584054-35584076		56	35488	126	76004	0.00165781	0.001578	0.01	not edited	6	6	4
186	spCas9_DTS8_Poly_chr12:60912601	GATGAGAAATGATAAGTTCTAAG		A	T	G				A													A	A		chr12:60912585-60912607		68	55210	202	155505	0.00129899	0.00123166	0.01	not edited	6	6	4
187	spCas9_DTS8_Poly_chr12:114498314	ATGAAAGAAAAATAAGTCCTAGG	A					A	G	A		A	A							C			A			chr12:114498298-114498320		37	15336	94	38026	0.00247199	0.00241262	0.01	not edited	8	6	4
188	spCas9_DTS8_Poly_chr3:54715960	TTAGAAGATTAATAAGTTCTGGG	T		A	G		A	G	A	T		A													chr3:54715944-54715966		50	47551	185	166703	0.00110976	0.0010515	0.01	not edited	8	6	4
189	spCas9_DTS8_Poly_chr17:43434347	TTAAAGATGTGATAAGGTTCTAG	T		A						G								G		T	C	T	A		chr17:43434343-43434365		50	47279	148	132683	0.00111544	0.00105755	0.01	not edited	8	5	4
190	spCas9_DTS8_Poly_chr15:95428315	TATAAAGATAAATAAGTTCTGGG	T	A	T			A	G	A	T	A	A													chr15:95428299-95428321		18	14105	51	38398	0.00132819	0.00127614	0.01	not edited	9	6	4
191	spCas9_DTS8_Poly_chr4:63742670	TATCTGATATGAAAAGTTCTGGG	T	A	T	C	T								A											chr4:63742665-63742687		86	57291	174	112531	0.00154624	0.00150111	0	not edited	6	6	4
192	spCas9_DTS8_Poly_chr4:100175029	TATGTTATATAATAAGTTCTGGG	T	A	T	G	T	T					A													chr4:100175024-100175046		105	48593	324	148070	0.00218815	0.00216081	0	not edited	7	6	4
193	spCas9_DTS8_Poly_chr2:238209969	TTGGAGTTATGATAAGTCCTGGG	T			G			T											C						chr2:238209953-238209975		34	39647	60	68373	0.000877539	0.000857568	0	not edited	4	6	4
194	spCas9_DTS8_Poly_chr20:52107400	ATTATGATATAATAAGTACTAGG	A		T		T						A							A			A			chr20:52107384-52107406		68	25269	149	54985	0.00270983	0.00269104	0	not edited	6	6	4
195	spCas9_DTS8_Poly_chr2:61302846	TAAGCAATATTATAAGTTCTGGG	T	A	A	G	C	A					T													chr2:61302841-61302863		249	104887	603	252462	0.00238848	0.00237398	0	not edited	7	6	4
196	spCas9_DTS8_Poly_chr1:109154368	CGTACAAAATAATAAGTTCTTGG	C	G	T		C	A		A			A										T			chr1:109154352-109154374		8	5620	26	24170	0.00107571	0.00142349	0	not edited	8	6	4
197	spCas9_DTS8_Poly_chr1:36251272	GTGATAAAAAGATAAGTTCTGGG					T	A		A		A														chr1:36251256-36251278		74	46264	237	169241	0.00140037	0.00159952	0	not edited	4	6	4
198	spCas9_DTS8_Poly_chr1:92053926	ATGAAGATATATAAGATCTGGGA	A										A	T	A		G	A		C	T	G			A	chr1:92053911-92053933		1	434	0	1035	0	0.00230415	0	not edited	10	7	4
199	spCas9_DTS8_Poly_chr10:16711158	GGAAGAAATAGATAAGTTCTTGG		G	A		G	A		A	T	A											T			chr10:16711153-16711175		104	82367	269	213338	0.00126091	0.00126264	0	not edited	8	6	4
200	spCas9_DTS8_Poly_chr10:24587293	ATCTAGATATAATAGGTTCTTGA	A		C	T							A				G						T		A	chr10:24587277-24587299		35	48569	103	151940	0.000677899	0.000720624	0	not edited	7	6	4
201	spCas9_DTS8_Poly_chr11:100986678	TGGAAGAGATGATAAGTACTTGG	T	G						G										A			T			chr11:100986662-100986684		385	78048	814	174623	0.00466147	0.00493286	0	not edited	5	6	4
202	spCas9_DTS8_Poly_chr11:18439088	ATGAACATTTAATAAGTTCTTGG	A					C			T		A										T			chr11:18439083-18439105		220	120948	585	374800	0.00156083	0.00181896	0	not edited	5	6	4
203	spCas9_DTS8_Poly_chr11:24405343	TTGAAAAAATAATAAGTTCTTGG	T					A		A			A										T			chr11:24405338-24405360		222	90127	644	270887	0.00237738	0.00246319	0	not edited	5	6	4
204	spCas9_DTS8_Poly_chr11:90514745	TAGTGAAGAAAATAAGTTCTAGG	T	A		T	G	A		G		A	A										A			chr11:90514740-90514762		222	112997	533	340031	0.0015675	0.00196465	0	not edited	9	6	4
205	spCas9_DTS8_Poly_chr12:100455536	CTGTAAATATGATAAGTCCTGGG	C			T		A												C						chr12:100455531-100455553		69	39727	138	80277	0.00171905	0.00173685	0	not edited	4	6	4
206	spCas9_DTS8_Poly_chr12:25788888	GCAAAGATAAGATAAGCTCTGGG		C	A							A							C							chr12:25788883-25788905		199	103095	522	305616	0.00170803	0.00193026	0	not edited	4	6	4
207	spCas9_DTS8_Poly_chr12:58242402	TTCCACTATTAATAAGTTCTTGG	T		C	C		C	T	A	T		A										T			chr12:58242397-58242419		21	26538	50	69856	0.000715758	0.000791318	0	not edited	9	6	4
208	spCas9_DTS8_Poly_chr13:45897645	AATATTATATGATAAGTTCTGGA	A	A	T		T	T																	A	chr13:45897629-45897651		151	118145	306	267337	0.00114462	0.00127809	0	not edited	6	6	4
209	spCas9_DTS8_Poly_chr13:85477723	CCCCAGACATAATAGGTTCTTGG	C	C	C	C				C			A				G						T			chr13:85477718-85477740		42	30039	141	106285	0.00132662	0.00139818	0	not edited	8	6	4
210	spCas9_DTS8_Poly_chr14:87645355	CTGGAAGATAAATAAGTTCTGGG	C			G		A	G	A	T	A	A													chr14:87645350-87645372		17	11487	44	37863	0.00116208	0.00147993	0	not edited	8	6	4
211	spCas9_DTS8_Poly_chr15:100514841	ATACTAACATGATAAGTTCTGGG	A		A	C	T	A		C																chr15:100514825-100514847		87	36893	179	85646	0.00209	0.00235817	0	not edited	6	6	4
212	spCas9_DTS8_Poly_chr15:96595475	TAGAGAATATGATAAATTCTTGG	T	A			G	A										A					T			chr15:96595470-96595492		39	36754	142	160913	0.000882464	0.00106111	0	not edited	6	6	4
213	spCas9_DTS8_Poly_chr16:20398720	AATGAGATGTGATAAGTTCCTGG	A	A	T	G					G											C	T			chr16:20398715-20398737		132	63291	286	147256	0.0019422	0.0020856	0	not edited	7	6	4
214	spCas9_DTS8_Poly_chr18:39480336	AAGAAGGACTAATAAGTTCTAGG	A	A					G	A	C		A										A			chr18:39480320-39480342		51	31182	106	69965	0.00151504	0.00163556	0	not edited	7	6	4
215	spCas9_DTS8_Poly_chr18:72704088	AGGAATAAATAATAAGTTCTTGG	A	G				T		A			A										T			chr18:72704072-72704094		41	30406	94	73042	0.00128693	0.00134842	0	not edited	6	6	4
216	spCas9_DTS8_Poly_chr18:74749872	AAAGAAGTATGATAAGTTATTGG	A	A	A	G		A	G												A		T			chr18:74749856-74749878		44	31000	193	142939	0.00135023	0.00141935	0	not edited	8	6	4
217	spCas9_DTS8_Poly_chr2:177048730	TTGAGAATATGATAAGTTCTCAG	T				G	A															C	A		chr2:177048714-177048736		17	25529	69	131399	0.000525118	0.000665909	0	not edited	5	6	4
218	spCas9_DTS8_Poly_chr2:192821855	CCCAAGATATGATATATTCTAGG	C	C	C												T	A					A			chr2:192821850-192821872		163	75325	335	182216	0.00183848	0.00216396	0	not edited	6	6	4
219	spCas9_DTS8_Poly_chr2:198661963	AATGAAATAAAATAAGTTCTAGG	A	A	T	G		A				A	A										A			chr2:198661947-198661969		24	14855	64	42928	0.00149087	0.00161562	0	not edited	8	6	4
220	spCas9_DTS8_Poly_chr2:50531458	AAATGAATATGATAAGTTCTTGG	A	A	A	T	G	A															T			chr2:50531442-50531464		66	59989	91	113008	0.000805253	0.0011002	0	not edited	7	6	4
221	spCas9_DTS8_Poly_chr20:10584818	TAGAAGAGATGATAAGTTTTAGG	T	A						G											T		A			chr20:10584802-10584824		55	52380	160	174155	0.000918722	0.00105002	0	not edited	5	6	4
222	spCas9_DTS8_Poly_chr3:155719501	TTTATTATACTTTAAGTTCTAGG	T		T		T	T				C	T	T									A			chr3:155719496-155719518		76	28888	226	90577	0.00249512	0.00263085	0	not edited	8	6	4
223	spCas9_DTS8_Poly_chr3:189778605	TAGCAACAATAATAAGTTCTTGG	T	A		C		A	C	A			A										T			chr3:189778600-189778622		88	57688	307	227129	0.00135166	0.00152545	0	not edited	8	6	4
224	spCas9_DTS8_Poly_chr3:19505350	CAGAAAATATAATAGGTACTAGG	C	A				A					A				G			A			A			chr3:19505334-19505356		151	27309	319	63454	0.00502726	0.00552931	0	not edited	7	6	4
225	spCas9_DTS8_Poly_chr3:70548657	AGAGAAGATAAATAAGTTCTGGG	A	G	A	G		A	G	A	T	A	A													chr3:70548641-70548663		111	28948	242	63464	0.00381319	0.00383446	0	not edited	10	6	4
226	spCas9_DTS8_Poly_chr3:77851356	TCAAAATTATAATAAGTTCTGGG	T	C	A			A	T				A													chr3:77851351-77851373		180	59057	498	176324	0.00282435	0.0030479	0	not edited	6	6	4
227	spCas9_DTS8_Poly_chr3:94683381	TTATACATATAATAAGTTCTTGG	T		A	T		C					A										T			chr3:94683376-94683398		60	46989	177	140400	0.00126068	0.00127689	0	not edited	6	6	4
228	spCas9_DTS8_Poly_chr4:131416783	TAGAAGATGTGATAAATTCTTGG	T	A							G							A					T			chr4:131416767-131416789		37	31179	45	77616	0.000579777	0.0011867	0	not edited	5	6	4
229	spCas9_DTS8_Poly_chr4:146057608	CATTGGTAATGATAAGTTCTAGG	C	A	T	T	G		T	A													A			chr4:146057603-146057625		2	284	3	6844	0.00043834	0.00704225	0	not edited	8	6	4
230	spCas9_DTS8_Poly_chr4:15444651	GATAAAATATGCTAAGTTCTAGG		A	T			A						C									A			chr4:15444635-15444657		64	22891	273	108246	0.00252203	0.00279586	0	not edited	5	6	4
231	spCas9_DTS8_Poly_chr4:41597352	GTGAATATATGTAAAGTTCTTGG						T						T	A								T			chr4:41597336-41597358		47	26128	101	69649	0.00145013	0.00179884	0	not edited	4	6	4
232	spCas9_DTS8_Poly_chr4:5078526	GCCAAATATTGATAAGTTCTGGG		C	C			A	T	A	T															chr4:5078510-5078532		38	7482	74	14639	0.00505499	0.00507886	0	not edited	6	6	4
233	spCas9_DTS8_Poly_chr4:59826032	ATAAAAGATAAATAAGTTCTAGG	A		A			A	G	A	T	A	A										A			chr4:59826027-59826049		106	54334	287	156243	0.00183688	0.0019509	0	not edited	9	6	4
234	spCas9_DTS8_Poly_chr5:20926319	ATGAAGAAATGATAAGTACTTGG	A							A										A			T			chr5:20926314-20926336		108	65455	218	183319	0.00118918	0.00164999	0	not edited	4	6	4
235	spCas9_DTS8_Poly_chr5:42076149	TAACATAATTGATAAGTTCTTGG	T	A	A	C		T		A	T												T			chr5:42076133-42076155		75	42836	275	174684	0.00157427	0.00175086	0	not edited	8	6	4

## Sheet: NmeCas9
Number	target id	motif_found	alignment																																motif_location	target alias	wt_mut_reads	wt_aligned_reads	NmeCas9_mutant_reads	NmeCas9_aligned_reads	edited_mut_fraction	wt_mut_fraction	delta_mutant_percentage	call	num_substitions	cut_offset	detected_conc
1	nmCas9_DTS3_Poly_chrX:63785292	GACTGAAGGCGAGGTCCGGGGCGGAGGGGATT	G	A	C	T	G	A	A	G	G	C	G	A	G	G	T	C	C	G	G	G	G	C	G	G	A	G	G	G	G	A	T	T	chrX:63785282-63785313	DTS3_ON	8	1024	45050	80582	0.559058	0.0078125	55.1245	edited	0	11	4
2	nmCas9_DTS7_Poly_chr11:1891817	GGCTGGCACCCTCCATGTACCCAGGGGAGATT	G	G	C	T	G	G	C	A	C	C	C	T	C	C	A	T	G	T	A	C	C	C	A	G	G	G	G	A	G	A	T	T	chr11:1891797-1891828	DTS7_ON	10	2443	7807	33843	0.230683	0.00409333	22.659	edited	0	11	4
3	nmCas9_DTS7_Poly_chr18:34307639	GTGATGGATACCCCATGTACCCAGATGTGATT		T	G	A	T		G		T	A		C													A	T		T					chr18:34307619-34307650		99	48202	195	105462	0.00184901	0.00205386	0	not edited	11	11	16
4	nmCas9_DTS7_Poly_chrX:68633472	ACCTCATTGGGACCATGTACCCTGAGATGATT	A	C			C	A	T	T	G	G	G	A											T		A		A	T					chrX:68633452-68633483		60	61880	169	162549	0.00103969	0.000969619	0.00700679	not edited	14	11	16
5	nmCas9_DTS7_Poly_chr12:116980149	AGCCACCTTTCTCCATGTACCCAGGGATGAGA	A			C	A	C		T	T	T																	A	T			G	A	chr12:116980129-116980160		49	34227	84	52387	0.00160345	0.00143162	0.0171833	not edited	11	11	64
6	nmCas9_DTS7_Poly_chr3:106460325	TGTGTACACCTACCATGTACCCAGAAGTGTTA	T		T	G	T	A					T	A													A	A		T		T		A	chr3:106460315-106460346		49	45640	88	83633	0.00105222	0.00107362	0	not edited	12	11	64
7	nmCas9_DTS7_Poly_chr6:34907360	AACCAATACCCCACATGTACCCAGGGATGACT	A	A		C	A	A	T					C	A														A	T			C		chr6:34907350-34907381		133	38908	171	53491	0.0031968	0.00341832	0	not edited	11	11	64
8	nmCas9_DTS7_Poly_chr1:173410945	TGCACTGGGGAGACATGTACCCAGTCTGGACT	T			A	C	T	G	G	G	G	A	G	A												T	C	T	G			C		chr1:173410925-173410956		56	49433	147	106366	0.00138202	0.00113285	0.0249174	not edited	16	11	256
9	nmCas9_DTS7_Poly_chr11:95421683	TTTGCTTTTGTTCCATGTATCCAGGCTGGACT	T	T	T	G	C	T	T	T	T	G	T									T						C	T	G			C		chr11:95421673-95421704		137	115196	316	253443	0.00124683	0.00118928	0.00575513	not edited	16	11	256
10	nmCas9_DTS7_Poly_chr15:90225426	GGAGGGCACCCCCCAAGTACCCTGCCAGGATT			A	G								C				A							T		C	C	A	G					chr15:90225416-90225447		4	1818	5	1890	0.0026455	0.00220022	0.0445283	not edited	9	11	256
11	nmCas9_DTS7_Poly_chr15:93257887	CACCCCGGACCCCCATGTACCCAGATCTGCTT	C	A		C	C	C	G	G	A			C													A	T	C	T		C			chr15:93257867-93257898		106	52252	275	113069	0.00243214	0.00202863	0.0403513	not edited	14	11	256
12	nmCas9_DTS7_Poly_chr17:44770750	ATTTAGCACCTACCATGTACCCAGCACTGCTC	A	T	T		A						T	A													C	A	C	T		C		C	chr17:44770740-44770771		99	89935	255	225157	0.00113254	0.0011008	0.00317481	not edited	12	11	256
13	nmCas9_DTS7_Poly_chr17:71997236	GTGATGGATACCCCATGTACCCTGATGTGATT		T	G	A	T		G		T	A		C											T		A	T		T					chr17:71997216-71997247		40	40328	76	93489	0.00081293	0.000991867	0	not edited	12	11	256
14	nmCas9_DTS7_Poly_chr22:39989881	GAATCCCTCCCGCCATGTACCCAGGCAGGAGT		A	A		C	C		T				G														C	A	G			G		chr22:39989861-39989892		154	51164	507	142006	0.00357027	0.00300993	0.0560343	not edited	10	11	256
15	nmCas9_DTS7_Poly_chr3:111997694	AAGATCATCATCCCATGTACCCAGAATTGCTT	A	A	G	A	T	C	A	T		A	T	C													A	A	T	T		C			chr3:111997674-111997705		15	25178	19	28550	0.000665499	0.000595758	0.00697409	not edited	16	11	256
16	nmCas9_DTS7_Poly_chr4:52243889	GTAATGGATACCCCATGTACCCTGATGTGATT		T	A	A	T		G		T	A		C											T		A	T		T					chr4:52243879-52243910		126	80680	271	178741	0.00151616	0.00156173	0	not edited	12	11	256
17	nmCas9_DTS7_Poly_chr5:4131860	ACTAAAATGACTCCATGTACCCATAAGTGACT	A	C	T	A	A	A	A	T	G	A														T	A	A		T			C		chr5:4131840-4131871		296	137362	776	407970	0.0019021	0.00215489	0	not edited	15	11	256
18	nmCas9_DTS7_Poly_chr6:409567	GGAGCTCCACTGCCATGTACCCAGTAGGGTTT			A	G	C	T		C	A		T	G													T	A		G		T			chr6:409547-409578		52	62743	177	188499	0.000938997	0.000828778	0.0110219	not edited	12	11	256
19	nmCas9_DTS7_Poly_chr6:50087056	ATCTATACAGTACCATGTACCCAGAAAAGCCT	A	T			A	T	A	C	A	G	T	A													A	A	A	A		C	C		chr6:50087036-50087067		119	122974	247	221204	0.00111662	0.000967684	0.0148932	not edited	15	11	256
20	nmCas9_DTS7_Poly_chr6:81858087	AGTGCTATCCTACCATGTACCCAGAAGAGTAT	A		T	G	C	T	A	T			T	A													A	A		A		T	A		chr6:81858077-81858108		37	60425	103	135630	0.000759419	0.000612329	0.014709	not edited	13	11	256
21	nmCas9_DTS7_Poly_chr6:9241228	CTCACCCTGGTTCCATGTACACAGACATGCTT	C	T		A	C	C		T	G	G	T										A				A	C	A	T		C			chr6:9241218-9241249		186	69739	201	86007	0.00233702	0.00266709	0	not edited	15	11	256
22	nmCas9_DTS7_Poly_chr7:68329196	AGATTCCTTCTTCCATGTACCCAGAGAGGTCT	A		A		T	C		T	T		T														A		A	G		T	C		chr7:68329176-68329207		97	103692	243	263304	0.000922888	0.000935463	0	not edited	12	11	256
23	nmCas9_DTS7_Poly_chr8:101146879	GAGATGCTGGCACCATGTACCCAGAAGGGACA		A	G	A	T			T	G	G		A													A	A		G			C	A	chr8:101146859-101146890		34	61882	117	175017	0.000668506	0.000549433	0.0119074	not edited	13	11	256
24	nmCas9_DTS7_Poly_chr8:102740967	CTTGCTTTTCCTCCATGCACCCAGGATGGATA	C	T	T	G	C	T	T	T	T									C								A	T	G				A	chr8:102740957-102740988		160	79782	411	185040	0.00222114	0.00200546	0.0215676	not edited	14	11	256
25	nmCas9_DTS7_Poly_chr8:118539461	AAAGCTAACTCTCCATGTACCAAGACAGGATT	A	A	A	G	C	T	A			T												A			A	C	A	G					chr8:118539451-118539482		138	82188	307	174688	0.00175742	0.00167908	0.00783417	not edited	13	11	256
26	nmCas9_DTS7_Poly_chr8:2972952	CTTGGAATACCTCCATGCACCCAGTCATGATT	C	T	T	G		A	A	T	A									C							T	C	A	T					chr8:2972932-2972963		210	127180	487	305414	0.00159456	0.0016512	0	not edited	13	11	256
27	nmCas9_DTS7_Poly_chr8:89900532	GTGATGGATACTCCATGTACCCTGATGTGATT		T	G	A	T		G		T	A													T		A	T		T					chr8:89900512-89900543		189	133171	385	334410	0.00115128	0.00141923	0	not edited	11	11	256
28	nmCas9_DTS7_Poly_chr9:74189142	AATTCCACCTCCCCATGTACCCAGAGTTGCTG	A	A	T		C	C	A	C		T		C													A		T	T		C		G	chr9:74189132-74189163		87	59327	178	94346	0.00188667	0.00146645	0.0420224	not edited	14	11	256
29	nmCas9_DTS7_Poly_chr9:85677245	GTGATGGATACCCCATGTACCCAGATTTGATC		T	G	A	T		G		T	A		C													A	T	T	T				C	chr9:85677225-85677256		66	51035	108	98703	0.00109419	0.00129323	0	not edited	13	11	256
30	nmCas9_DTS7_Poly_chrX:30986899	TTTCCATGGCCTCCATGTACCCAGACTTGTTC	T	T	T	C	C	A	T	G	G																A	C	T	T		T		C	chrX:30986889-30986920		64	39314	64	42785	0.00149585	0.00162792	0	not edited	15	11	256
31	nmCas9_DTS8_Poly_chr5:141123032	GTGAGTGAAGATATGATAAGTTCTGGGGGATT	G	T	G	A	G	T	G	A	A	G	A	T	A	T	G	A	T	A	A	G	T	T	C	T	G	G	G	G	G	A	T	T	chr5:141123022-141123053	DTS8_ON	7	6407	1378	11117	0.123954	0.00109256	12.2862	edited	0	11	4
32	nmCas9_DTS8_Poly_chr1:195027329	ATGTTTCTAGGAGTGATAAGTTCTTAAAGATT	A			T	T		C	T			G	A	G												T								chr1:195027309-195027340		44	57308	130	193197	0.000672888	0.000767781	0	not edited	12	11	256
33	nmCas9_DTS8_Poly_chr1:88265868	TGATTTGTCCTACTGATAAGTTCTCCCTGATT	T	G	A	T	T			T	C	C	T	A	C												C	C	C	T					chr1:88265848-88265879		167	154379	406	402858	0.0010078	0.00108175	0	not edited	15	11	256
34	nmCas9_DTS8_Poly_chr10:60583426	AGTCAGATAGGAGGAATAAGTTCTGGTGGTTT	A	G	T	C	A	G	A	T			G	A	G	G	A												T			T			chr10:60583406-60583437		7	5459	31	14253	0.00217498	0.00128229	0.0892695	not edited	15	11	256
35	NTS1C_chr3:143709234	TTGGTCTGGGGTACAGCCTTGGCATCATGATT	T	T	G	G	T	C	T	G	G	G	G	T	A	C	A	G	C	C	T	T	G	G	C	A	T	C	A	T	G	A	T	T	chr3:143709224-143709255	NTS1C_ON	5	3203	4517	13393	0.337266	0.00156104	33.5705	edited	0	11	4
36	NTS1C_chr16:30745648	TCGGTGTGAGGTACAGCCTTGGCATCAGGATT		C				G			A																			G					chr16:30745628-30745659	NTS1C_OT1	57	91037	55998	202416	0.276648	0.000626119	27.6022	edited	4	11	4
37	NTS1C_chr1:206559128	ATGGCCTGGGGTACAGCCTGGGCATCAGGATT	A				C															G								G					chr1:206559108-206559139		176	34132	737	109532	0.00672863	0.00515645	0.157218	not edited	4	11	64
38	NTS1C_chr4:107683490	CTAGTCTGGGGTACAGCCTTGGCACTGGATTT	C		A																						C	T	G	G	A	T			chr4:107683470-107683501	NTS1C_OT3	69	29430	1223	143197	0.00854068	0.00234455	0.619614	edited	8	11	64
39	NTS1C_chr1:83975294	TGGGTCTGGAGTGCAGCCTTGACACAGGGATT		G								A			G									A			C	A	G	G					chr1:83975274-83975305		30	45866	267	210692	0.00126725	0.000654079	0.0613173	not edited	8	11	256
40	NTS1C_chr11:11446975	TTGGTCTGGGGTGTGGCCTTGGCATCAGGATT													G	T	G													G					chr11:11446955-11446986		127	70706	1260	190810	0.00660343	0.00179617	0.480726	not edited	4	11	256
41	NTS1C_chr3:19735993	CTAGGAGGGGGTACAACCTTGGCAAAATGACT	C		A		G	A	G									A									A	A					C		chr3:19735983-19736014		60	38436	290	206777	0.00140248	0.00156104	0	not edited	9	11	256
42	NTS1C_chr7:29446052	TTGGTCTGGGGTATAGCCTTGGCATCAGGGTT														T														G		G			chr7:29446042-29446073	NTS1C_OT2	47	16375	628	74890	0.00838563	0.00287023	0.55154	edited	3	11	256
43	NTS3_chr10:10600207	GATGCTCAGAAAGAGGAAGCTGGTTTATGATT	G	A	T	G	C	T	C	A	G	A	A	A	G	A	G	G	A	A	G	C	T	G	G	T	T	T	A	T	G	A	T	T	chr10:10600187-10600218	NTS3_ON	154	122991	77507	299830	0.258503	0.00125212	25.7251	edited	0	11	4
44	NTS3_chr5:172796002	AAGCCGAGGAAAGAGGAAGCTGATATTAGATT	A		G	C		G	A	G															A		A		T	A					chr5:172795982-172796013		203	63735	1238	372118	0.0033269	0.00318506	0.0141839	not edited	10	11	64
45	NTS3_chr1:93808535	TAAATTAAGAAAGAGGAAGCTGTTGAGGACTT	T		A	A	T		A																T		G	A	G	G	A	C			chr1:93808516-93808547		47	58940	310	329658	0.000940369	0.000797421	0.0142947	not edited	12	12	256
46	NTS3_chr11:36951570	CATCATAAGAAAGAAGAAGCTGGTTGCAGATT	C			C	A		A								A											G	C	A					chr11:36951550-36951581		106	109458	297	320938	0.000925412	0.000968408	0	not edited	8	11	256
47	NTS3_chr12:65916851	AATAAATAGAAAGAGGAAGCTGGTGAAGGTAG	A			A	A	A	T																		G	A		G		T	A	G	chr12:65916831-65916862		74	72483	156	211294	0.000738308	0.00102093	0	not edited	11	11	256
48	NTS3_chr14:91356559	TTAGAATGTTAAGAGGAAGCTGGTTTTAGACT	T	T	A		A	A	T	G	T	T																	T	A			C		chr14:91356549-91356580		244	101914	816	355041	0.00229833	0.00239418	0	not edited	12	11	256
49	NTS3_chr17:8164366	GGGTGGGGGAGGGAGGAAGCTGGTTCCTGTTT		G	G	T	G	G	G	G			G	G														C	C			T			chr17:8164356-8164387		150	44766	764	215922	0.00353831	0.00335076	0.0187557	not edited	12	11	256
50	NTS3_chr3:106569532	AGCGCTAAGAAAGAGGAAGCAGGTCGGAGACT	A	G	C				A														A				C	G	G	A			C		chr3:106569512-106569543		176	52083	600	182663	0.00328474	0.00337922	0	not edited	10	11	256
51	NTS3_chr6:119053172	ATACACTCAGCAAGGGAAGCTGGTGGTTGCTT	A	T	A	C	A	C	T	C	A	G	C		A	G											G	G	T			C			chr6:119053152-119053183		31	40637	283	250675	0.00112895	0.000762852	0.03661	not edited	17	11	256
52	NTS3_chr6:78354443	AAGGGTGAGGGTGAGGAAGCTGGTATGGGTTT	A		G		G		G			G	G	T													A		G	G		T			chr6:78354433-78354464		112	48118	517	246111	0.00210068	0.00232761	0	not edited	11	11	256
53	NTS32_chr6:43769595	ACCCCGGCTCTGGCTAAAGAGGGAATGGGCTT	A	C	C	C	C	G	G	C	T	C	T	G	G	C	T	A	A	A	G	A	G	G	G	A	A	T	G	G	G	C	T	T	chr6:43769585-43769616	NTS32_ON	911	67433	37066	117117	0.316487	0.0135097	30.2977	edited	0	11	4
54	NTS32_chr15:80150642	GGGGATGAGATGGCTAAAGAGGGAGTAAGATT	G	G	G	G	A	T		A	G	A															G		A	A		A			chr15:80150632-80150663		176	87954	309	159542	0.00193679	0.00200105	0	not edited	13	11	16
55	NTS32_chr2:163758626	CCTACTCAGGAGGCTAAAGAGGGAGGAGGATT	C		T	A		T	C	A	G	G	A														G	G	A			A			chr2:163758606-163758637		36	10204	91	17756	0.00512503	0.00352803	0.1597	not edited	13	11	16
56	NTS32_chr1:34667757	AAACACATTCTAGCTAAAGAGGGAATAAGTTT		A	A		A	C	A	T				A															A	A		T			chr1:34667747-34667778		20	15530	49	42698	0.00114759	0.00128783	0	not edited	10	11	64
57	NTS32_chr11:117303803	GTGGGCCTCATGGCTAAAGAGGGAAGACGCCT	G	T	G	G	G	C	C	T	C	A																G	A	C			C		chr11:117303783-117303814		352	109090	646	217017	0.00297673	0.00322669	0	not edited	14	11	64
58	NTS32_chr14:25758086	GCTAGTTCCTAGGCTAAAGAGGGAAGCAGATT	G		T	A	G	T	T		C	T	A															G	C	A		A			chr14:25758076-25758107		129	101435	223	173389	0.00128613	0.00127175	0.0014375	not edited	13	11	64
59	NTS32_chr3:42403040	AGCAAATATCTGGCTAAAGAGGAAACTAGATT		G		A	A	A	T	A															A			C	T	A		A			chr3:42403020-42403051		203	129348	461	217478	0.00211975	0.00156941	0.0550345	not edited	11	11	64
60	NTS32_chrX:25427077	AATATTAATATAGCTAAAGAGGGAGAAAGATT		A	T	A	T	T	A	A		A		A													G	A	A	A		A			chrX:25427067-25427098		50	35094	71	55464	0.00128011	0.00142474	0	not edited	14	11	64
61	NTS32_chr1:228459695	GAAAATAATGTGGCTAAAGAGGGAGGCAGCTA	G	A	A	A	A	T	A	A		G															G	G	C	A				A	chr1:228459685-228459716		100	79768	204	147767	0.00138055	0.00125364	0.0126916	not edited	14	11	256
62	NTS32_chr10:107811596	GGGAGACAGGTGGCAAAAGAGGGAGGGGGATA	G	G	G	A	G	A	C	A	G	G					A										G	G				A		A	chr10:107811576-107811607		479	97184	916	182896	0.00500831	0.00492879	0.00795159	not edited	15	11	256
63	NTS32_chr10:1709312	AAGTATTTCTTGCCTAAAGAGGGATGTTGTTT		A	G	T	A	T	T	T	C	T			C												T	G	T	T		T			chr10:1709292-1709323		271	121944	513	243547	0.00210637	0.00222233	0	not edited	15	11	256
64	NTS32_chr10:78450039	GAGGAAACTGAGGCTAAAGAGGGAAGGAGCTT	G	A	G	G	A	A	A			G	A															G		A					chr10:78450029-78450060		180	72077	264	124021	0.00212867	0.00249733	0	not edited	11	11	256
65	NTS32_chr11:96435149	AGGCATCTCATGGCAAAAGAGGGAGCAAGACA		G	G		A	T	C	T	C	A					A										G	C	A	A		A	C	A	chr11:96435129-96435160		58	45975	145	99252	0.00146093	0.00126156	0.0199373	not edited	16	11	256
66	NTS32_chr13:21159286	GTGACCATACTGACTAAAGAGGGATAAGGTTT	G	T	G	A		C	A	T	A				A												T	A	A			T			chr13:21159266-21159297		148	105582	220	171216	0.00128493	0.00140175	0	not edited	13	11	256
67	NTS32_chr13:62550904	AGTCTTTATGAAGCTAAAGAGGGAATGTGTTT		G	T		T	T	T	A		G	A	A																T		T			chr13:62550894-62550925		214	121547	373	211357	0.00176479	0.00176064	0.000415079	not edited	11	11	256
68	NTS32_chr14:66411731	CCCCCACAAGAAGCTAAAGAGGGAGCATGATT	C					A	C	A	A	G	A	A													G	C	A	T		A			chr14:66411721-66411752		186	94509	291	149732	0.00194347	0.00196807	0	not edited	13	11	256
69	NTS32_chr14:93282736	GAGGCATTACTGACTAAAGAGGGAAAATGACA	G	A	G	G		A	T	T	A				A													A	A	T		A	C	A	chr14:93282726-93282757		294	108632	673	227643	0.00295638	0.00270638	0.0249999	not edited	15	11	256
70	NTS32_chr15:86727173	TGTGACATGATGGCCAAAGAGGGAATGTGATT	T	G	T	G	A	C	A	T	G	A					C													T		A			chr15:86727153-86727184		55	45580	91	75612	0.00120351	0.00120667	0	not edited	13	11	256
71	NTS32_chr19:55115761	ACCCCACAGTGGGGCCACTAGGGACAGGATTG						A	C	A	G	T	G			G	C	C		C	T						C	A			A	T		G	chr19:55115750-55115781		148	42428	361	96017	0.00375975	0.00348826	0.0271488	not edited	16	12	256
72	NTS32_chr20:55949556	GATATGTTAGGGGCTAAAGAGGGAAGGGGATG	G	A	T	A	T		T	T	A	G	G															G				A		G	chr20:55949546-55949577		56	17161	83	27398	0.00302942	0.00326321	0	not edited	13	11	256
73	NTS32_chr4:25769418	GCCATGACTCAGGCTAAAGAGGGACAAAGTCA	G			A	T		A				A														C	A	A	A		T	C	A	chr4:25769398-25769429		106	63626	289	148354	0.00194804	0.00166599	0.0282058	not edited	12	11	256
74	NTS32_chr6:147730318	GACTAAACACAGACTAAAGAGGGACAAGGATA	G	A		T	A	A	A		A		A		A												C	A	A			A		A	chr6:147730298-147730329		264	106468	515	220287	0.00233786	0.00247962	0	not edited	14	11	256
75	NTS32_chr6:161951393	CCTGAATCTCTGGCTAAAGAGAGAAGAAGGTT	C		T	G	A	A	T															A				G	A	A		G			chr6:161951383-161951414		85	94835	174	185704	0.000936975	0.000896294	0.00406814	not edited	11	11	256
76	NTS32_chr7:25695210	TTTATCTTCTTGACTAAAGAGGGAAAAAGATC	T	T	T	A	T	C	T	T	C	T			A													A	A	A		A		C	chr7:25695200-25695231		238	116516	514	219030	0.00234671	0.00204264	0.0304073	not edited	16	11	256
77	NTS32_chr8:117075291	CTGCCCAGTTAGCTAAAAGAGGGAGAAGGATT	C	T	G			C	A	G		T	A		C	T	A										G	A	A			A			chr8:117075281-117075312		218	117797	373	217722	0.00171319	0.00185064	0	not edited	15	11	256
78	NTS32_chrX:69843467	ATGGTGAGTATGACTAAAGAGGGAAATGGTCA		T	G	G	T		A	G		A			A													A	T			T	C	A	chrX:69843457-69843488		675	116490	1636	272485	0.006004	0.00579449	0.0209511	not edited	13	11	256
79	NTS32_chrX:82380435	AATATTATTATAACTAAAGAGGGACATAGACT		A	T	A	T	T	A	T		A		A	A												C	A	T	A		A	C		chrX:82380425-82380456		77	23832	113	37419	0.00301986	0.00323095	0	not edited	16	11	256
80	NTS33_chr6:43769776	GCGGGGAGAAGGCCAGGGGTCACTCCAGGATT	G	C	G	G	G	G	A	G	A	A	G	G	C	C	A	G	G	G	G	T	C	A	C	T	C	C	A	G	G	A	T	T	chr6:43769756-43769787	NTS33_ON	38	31447	78476	181446	0.432503	0.00120838	43.1295	edited	0	11	4
81	NTS33_chr1:109425990	ACCCGGAGAAGGCCAAGGGTCACTCTTTGCTC	A		C	C												A										T	T	T		C		C	chr1:109425980-109426011		81	30806	237	87880	0.00269686	0.00262936	0.00675014	not edited	9	11	256
82	NTS33_chr15:46590840	CTTGAGAGAAGGCCAGGGGATACTAGAGGATG	C	T	T		A															A	T				A	G						G	chr15:46590820-46590851		218	151022	627	408089	0.00153643	0.0014435	0.00929313	not edited	9	11	256
83	NTS33_chr7:85765889	TGCGGGGAGGGGTCAGGGGTCCCTAGAAGTTT	T	G	C				G	A	G	G			T									C			A	G		A		T			chr7:85765869-85765900		121	49978	588	240496	0.00244495	0.00242107	0.00238818	not edited	13	11	256
84	NTS4B_chr14:50003588	GGACAGGAGTCGCCAGAGGCCGGTGGTGGATT	G	G	A	C	A	G	G	A	G	T	C	G	C	C	A	G	A	G	G	C	C	G	G	T	G	G	T	G	G	A	T	T	chr14:50003578-50003609	NTS4B_ON	131	83735	101106	247685	0.408204	0.00156446	40.664	edited	0	11	4
85	NTS55_chrX:37781663	GCTGGATTACTGTGTGGTAGAGGGAGGTGATT	G	C	T	G	G	A	T	T	A	C	T	G	T	G	T	G	G	T	A	G	A	G	G	G	A	G	G	T	G	A	T	T	chrX:37781643-37781674	NTS55_ON	41	66380	149851	290500	0.515838	0.000617656	51.5221	edited	0	11	4
86	NTS55_chr10:104408210	TGTAGATTACTGTGTGGTTGAGGGAGTAGACT	T	G		A															T								T	A			C		chr10:104408190-104408221		77	65302	190	128621	0.00147721	0.00117914	0.0298071	not edited	7	11	256
87	NTS55_chr10:51253467	GACTGGATACCTTGTGGTAGAAGGGGATGTCT		A	C	T		G	A				C	T										A			G		A			T	C		chr10:51253457-51253488		156	47992	307	93420	0.00328623	0.00325054	0.00356925	not edited	12	11	256
88	NTS55_chr22:46242818	GTGCATATACAGTGTGGTAAAGGGAACAGATT		T	G	C	A	T	A				A									A						A	C	A					chr22:46242808-46242839		40	18278	129	79835	0.00161583	0.00218842	0	not edited	11	11	256
89	NTS7_chr18:72869973	AAGGGAGAGAGGTGAGCGGATGAAGGGAGATT	A	A	G	G	G	A	G	A	G	A	G	G	T	G	A	G	C	G	G	A	T	G	A	A	G	G	G	A	G	A	T	T	chr18:72869953-72869984	NTS7_ON	72	61266	77271	189010	0.40882	0.0011752	40.7644	edited	0	11	4
90	NTS7_chr2:138440813	ATTGGAGAGAAGTGAGGGATGAATTGTGTTTC		T	T								A						G		A	T	G	A		T	T		T	G	T	T		C	chr2:138440802-138440833		226	137407	592	354056	0.00167205	0.00164475	0.00273031	not edited	15	12	256
91	NTS7_chr20:53214281	GCAGGGGGAGAGGGAGCGGATGATGGACGATT	G	C	A			G		G	A	G	A		G											T			A	C					chr20:53214261-53214292		288	74819	582	173939	0.003346	0.00384929	0	not edited	12	11	256
92	NTS8_chr1:6424472	CGACGCAATTCCAGAGGTGATGGGGAGTGATT	C	G	A	C	G	C	A	A	T	T	C	C	A	G	A	G	G	T	G	A	T	G	G	G	G	A	G	T	G	A	T	T	chr1:6424462-6424493	NTS8_ON	47	29316	33042	79790	0.414112	0.00160322	41.2509	edited	0	11	4
93	NTS8_chr11:65465836	ATCTCTGCCAGCAGAGGTGATGGGCTTAGCTT	A	T	C	T	C	T	G	C	C	A	G														C	T	T	A		C			chr11:65465816-65465847		50	47829	159	156631	0.00101512	0.00104539	0	not edited	16	11	64
94	NTS8_chr18:72869973	AAGGGAGAGAGGTGAGCGGATGAAGGGAGATT	A	A	G	G		A	G		G	A	G	G	T				C	G					A	A		G		A					chr18:72869953-72869984		55	50738	206	190407	0.00108189	0.001084	0	not edited	17	11	64
95	NTS8_chr2:227900808	CTGTGCATGGCCAGAGGTGATGGGCAAGGATT		T	G	T				T	G	G															C		A	G					chr2:227900788-227900819		169	83871	468	197756	0.00236655	0.002015	0.0351554	not edited	9	11	64
96	NTS8_chr2:98763710	GGGAGTCAGGGCAGAGGTGATGGGGAATGCCT	G		G	A		T	C		G	G	G																A			C	C		chr2:98763700-98763731		33	17629	78	48578	0.00160567	0.00187192	0	not edited	11	11	64
97	NTS8_chr20:12988505	GTCCCCACCTCCAGAGGTGATGGGGGGAGACT	G	T	C		C			C	C																	G		A			C		chr20:12988495-12988526		292	85578	716	210710	0.00339804	0.00341209	0	not edited	9	11	64
98	NTS8_chr4:26036293	ATGGTCCCCGTGAGAGGTGATGGGTGGTGATT	A	T	G	G	T		C	C	C	G	T	G													T	G							chr4:26036273-26036304		117	57079	460	166974	0.00275492	0.00204979	0.0705129	not edited	13	11	64
99	NTS8_chr4:37631549	GGGGGAATGGGGAGAGGTGATGGGGTTTGCTT	G		G	G		A		T	G	G	G	G														T	T			C			chr4:37631529-37631560		304	65430	890	213090	0.00417664	0.00464619	0	not edited	12	11	64
100	NTS8_chr4:38235778	TTGTCTGGAGGCAGAGGTGATGGGCTTGGACT	T	T	G	T	C	T	G	G	A	G	G														C	T	T	G			C		chr4:38235758-38235789		203	126771	597	365318	0.00163419	0.00160131	0.00328801	not edited	16	11	64
101	NTS8_chrX:152636373	GTCTGTGTGACCAGAGGTGATGGGACAGGACT	G	T	C	T		T	G	T	G	A															A	C	A	G			C		chrX:152636353-152636384		160	97146	513	252577	0.00203106	0.00164701	0.0384058	not edited	14	11	64
102	NTS8_chr1:15947913	AGAAGCGTGGGGAGAGGTGATGGGGAAGGCCT	A			A			G	T	G	G	G	G															A	G		C	C		chr1:15947903-15947934		321	65504	726	135789	0.00534653	0.00490046	0.0446066	not edited	12	11	256
103	NTS8_chr11:114581387	GGTGATATGGGAAGAGGTGATGGGAGTGGTAT	G		T	G	A	T		T	G	G	G	A													A	G	T	G		T	A		chr11:114581367-114581398		135	78017	385	193889	0.00198567	0.00173039	0.025528	not edited	16	11	256
104	NTS8_chr11:118159838	AGGCCCTGGGGAAGAGGTGATGGGAATAGATG	A		G		C		T	G	G	G	G	A													A		T	A				G	chr11:118159828-118159859		173	61570	497	203025	0.00244797	0.00280981	0	not edited	13	11	256
105	NTS8_chr12:2915948	AGGAGTCACCCTAGAGGTGATGGGCTAAGGTT	A		G	A		T	C		C	C		T													C	T	A	A		G			chr12:2915938-2915969		25	15194	107	62672	0.0017073	0.00164539	0.00619152	not edited	13	11	256
106	NTS8_chr15:70378593	AGGGGCCTGCCCAGAGGAGATGGGTGGAGACT	A		G	G			C	T	G	C								A							T	G		A			C		chr15:70378583-70378614		273	103423	861	322715	0.00266799	0.00263964	0.00283438	not edited	12	11	256
107	NTS8_chr2:231591491	CCGTACCTACCCAGAGGTGATGGGTGATGAGA		C	G	T	A		C	T	A	C															T	G	A				G	A	chr2:231591471-231591502		56	53896	106	84707	0.00125137	0.00103904	0.0212334	not edited	13	11	256
108	NTS8_chr3:23515009	CATGCCAGGTTCAGAGATGATGGAAATGATTA		A	T	G	C			G	G		T						A							A	A		T	G	A	T		A	chr3:23514998-23515029		53	11832	177	32740	0.00540623	0.00447938	0.0926853	not edited	15	12	256
109	NTS8_chr4:114155284	GGTATTTAGGACAGAGGTGATGGCTTTGATTA	G		T	A	T	T	T		G	G	A													C	T	T	T	G	A	T		A	chr4:114155265-114155296		142	122779	493	361051	0.00136546	0.00115655	0.0208908	not edited	17	12	256
110	NTS8_chr8:122930280	CATTACTGGTGCAGAGGTGATGGAAAGGACTA		A	T	T	A		T	G	G		G													A	A			G	A	C		A	chr8:122930261-122930292		252	92911	728	255002	0.00285488	0.00271227	0.0142607	not edited	14	12	256
111	NTS8_chr8:94035475	CTGCTTCCTCCCAGAGGTGATGGGTGAAGATG		T	G		T	T	C	C		C															T	G	A	A				G	chr8:94035465-94035496		84	27480	293	105915	0.00276637	0.00305677	0	not edited	12	11	256
112	NTS8_chr9:109617659	ATAGGATACAGCAGAGGTGATGGGATGTGATG	A	T		G		A	T		C	A	G														A	T						G	chr9:109617649-109617680		58	37612	130	74980	0.0017338	0.00154206	0.0191735	not edited	11	11	256
113	NTS9_chr11:65117773	CGCGCTGTGTTTTCGCAAAGCTTCCGAGGATT	C	G	C	G	C	T	G	T	G	T	T	T	T	C	G	C	A	A	A	G	C	T	T	C	C	G	A	G	G	A	T	T	chr11:65117753-65117784	NTS9_ON	71	93212	58104	208705	0.278403	0.000761705	27.7641	edited	0	11	4
