# Supplementary material for: NmeCas9 is an intrinsically high-fidelity genome-editing platform
Source: Genome Biol. 2018 Dec 5;19:214. doi: 10.1186/s13059-018-1591-1 (PMC6282386; doi:10.1186/s13059-018-1591-1)
Supplement: Supplementary file 3 — Table S2. Summary of potential off-target sites detected by GUIDE-seq analysis using the Bioconductor package GUIDE-seq. The table includes sites for both NmeCas9 (with N4GN3 PAM sequences) and SpyCas9 (with NGG, NGA, and NAG PAM sequences) for the DTS3, DTS7 and DTS8 sgRNAs, as well as for NmeCas9 with the other sgRNAs used in this study. (XLSX 105 kb) [file 13059_2018_1591_MOESM3_ESM.xlsx]

## Sheet: NmeDTS3
names	n.mismatch	predicted_cleavage_score	name	gRNAPlusPAM	offTarget_sequence	guideAlignment2OffTarget	offTargetStrand	offTarget	targetSeqName	offTarget_Start	offTarget_End	chromosome	peak_start	peak_end	peak_score	peak_strand	Target Sites
chrX+:63005179:63005180	0	100	nmCas9-DTS3	GACTGAAGGCGAGGTCCGGGGCGGAGGGGATT	GACTGAAGGCGAGGTCCGGGGCGGAGGGGATT	........................	-	chrX+:63005179:63005180:chrX+:63005159:63005159:chrX-:63005163:63005164:54-85	nmCas9-DTS3	63005162	63005193	chrX	63005159	63005180	1834	+	NmDTS3-On Target
chr2-:7089547:7089564	8	0	nmCas9-DTS3	GACTGAAGGCGAGGTCCGGGGCGGAGGGGATT	AAAGGAAGGGGAGGGGAGGGGAGGGGAGGGAA	A.AG.....G....GGA....A..	-	chr2-:7089547:7089564:81-112	nmCas9-DTS3	7089503	7089534	chr2	7089547	7089564	5	-	NmDTS3-OT1
chr3-:66629230:66629246	9	0	nmCas9-DTS3	GACTGAAGGCGAGGTCCGGGGCGGAGGGGATT	GACAGGAGGCCAGATCATGAAGGGT	...A.G....C..A..AT.AAG..	+	chr3-:66629230:66629246:-6-25	nmCas9-DTS3	66629291	66629322	chr3	66629230	66629246	7	-	NmDTS3-OT2
chr3+:117298380:117298389	9	0	nmCas9-DTS3	GACTGAAGGCGAGGTCCGGGGCGGAGGGGATT	GAAGAAGAAAGAGGTCGGGGGTGGCTGAGAGC	..AGA.GAAA......G....T..	+	chr3+:117298380:117298389:76-107	nmCas9-DTS3	117298405	117298436	chr3	117298380	117298389	3	+	NmDTS3-OT3
chr2-:60924332:60924350	9	0	nmCas9-DTS3	GACTGAAGGCGAGGTCCGGGGCGGAGGGGATT	GAATAAAGGAGAGAGCAGGCCGGGCGTGGTGG	..A.A....A...AG.A..CCG..	-	chr2-:60924332:60924350:76-107	nmCas9-DTS3	60924294	60924325	chr2	60924332	60924350	2	-	NmDTS3-OT4
chr3-:129324157:129324172	9	0.1	nmCas9-DTS3	GACTGAAGGCGAGGTCCGGGGCGGAGGGGATT	CGGCGGCGGCGGGGGCGGGGGCGGGGGCGGGC	CGGC.GC....G..G.G.......	-	chr3-:129324157:129324172:84-115	nmCas9-DTS3	129324108	129324139	chr3	129324157	129324172	2	-	NmDTS3-OT5
chr1-:27984020:27984039	10	0	nmCas9-DTS3	GACTGAAGGCGAGGTCCGGGGCGGAGGGGATT	AAGGGAGGGAAGGGGAGGGGGCGGAGAGGAGA	A.GG..G..AAG..GAG.......	-	chr1-:27984020:27984039:85-116	nmCas9-DTS3	27983974	27984005	chr1	27984020	27984039	9	-	NmDTS3-OT6
chr20+:43016350:43016363	10	0	nmCas9-DTS3	GACTGAAGGCGAGGTCCGGGGCGGAGGGGATT	GGGGGGAGGCGGGGGGGGCGGTGGAGCGGGGG	.GGG.G.....G..GGG.C..T..	+	chr20+:43016350:43016363:3-34	nmCas9-DTS3	43016302	43016333	chr20	43016350	43016363	6	+	NmDTS3-OT7
chr7+:44776499:44776519	10	0	nmCas9-DTS3	GACTGAAGGCGAGGTCCGGGGCGGAGGGGATT	GAGGGCTGGCAAGGGCTGGAGCAAGGGC	..GG.CT...A...G.T..A..AA	+	chr7+:44776499:44776519:94-125	nmCas9-DTS3	44776542	44776573	chr7	44776499	44776519	4	+
chr12+:120780435:120780455	10	0	nmCas9-DTS3	GACTGAAGGCGAGGTCCGGGGCGGAGGGGATT	TTGTGAATGTGAAGCCCCAGGCCGCAGGGGGC	TTG....T.T..A.C..CA...C.	-	chr12+:120780435:120780455:8-39	nmCas9-DTS3	120780392	120780423	chr12	120780435	120780455	3	+
chr1+:42687615:42687629	10	0	nmCas9-DTS3	GACTGAAGGCGAGGTCCGGGGCGGAGGGGATT	AAAAGAAGAAGGGGGAGGGGGAGGGGGAGGGG	A.AA....AA.G..GAG....A..	+	chr1+:42687615:42687629:70-101	nmCas9-DTS3	42687634	42687665	chr1	42687615	42687629	2	+
chr11-:78888426:78888445	10	0	nmCas9-DTS3	GACTGAAGGCGAGGTCCGGGGCGGAGGGGATT	AAGAAAAGGAGAGGAAAGGAGGGGAGGGGAAG	A.GAA....A....AAA..A.G..	-	chr11-:78888426:78888445:72-103	nmCas9-DTS3	78888393	78888424	chr11	78888426	78888445	2	-
chr17+:9637285:9637305	10	0	nmCas9-DTS3	GACTGAAGGCGAGGTCCGGGGCGGAGGGGATT	GGAGAATGGCGTGAACCCGGGAGGCGGAGCTT	.GAGA.T....T.AA..C...A..	-	chr17+:9637285:9637305:chr17-:9637236:9637256:124-155	nmCas9-DTS3	9637309	9637340	chr17	9637236	9637305	2	+
chr22-:45935093:45935108	10	0	nmCas9-DTS3	GACTGAAGGCGAGGTCCGGGGCGGAGGGGATT	AAAAGAAGGAGGGAAAGGGGGAGGCGGGGAGG	A.AA.....A.G.AAAG....A..	-	chr22-:45935093:45935108:78-109	nmCas9-DTS3	45935050	45935081	chr22	45935093	45935108	2	-
chr9-:87722236:87722249	10	0	nmCas9-DTS3	GACTGAAGGCGAGGTCCGGGGCGGAGGGGATT	GAGTGTAGCAGGAGGGCTGGGTGGGTAAGTGT	..G..T..CA.GA.GG.T...T..	+	chr9-:87722236:87722249:2-33	nmCas9-DTS3	87722267	87722298	chr9	87722236	87722249	2	-
chrX-:109301841:109301861	10	0	nmCas9-DTS3	GACTGAAGGCGAGGTCCGGGGCGGAGGGGATT	AAAAGAAAGAAAGGGGAGGGGAGGGGAGGGGA	A.AA...A.AA...GGA....A..	-	chrX-:109301841:109301861:71-102	nmCas9-DTS3	109301810	109301841	chrX	109301841	109301861	2	-
chrX-:1254740:1254749	10	0	nmCas9-DTS3	GACTGAAGGCGAGGTCCGGGGCGGAGGGGATT	AAAGAAAGGGGAGAGGAGGGGAGGAGAGGAGA	A.AGA....G...AGGA....A..	-	chrX-:1254740:1254749:67-98	nmCas9-DTS3	1254702	1254733	chrX	1254740	1254749	2	-
chrX-:145177478:145177496	NA	0	nmCas9-DTS3	GACTGAAGGCGAGGTCCGGGGCGGAGGGGATT	ATGCTCGCTACCTGGGTGATGAAATTGTGCAC	NA	-	chrX-:145177478:145177478	nmCas9-DTS3	145177478	145177496	chrX	145177478	145177478	100	-	NmDTS3-OT8
chrX-:145177478:145177496	NA	NA	NA	NA	NA	NA	NA	NA	NA	NA	NA	chrX	145177478	145177496	100	-

## Sheet: NmeDTS7
names	n.mismatch	predicted_cleavage_score	name	gRNAPlusPAM	offTarget_sequence	guideAlignment2OffTarget	offTargetStrand	offTarget	targetSeqName	offTarget_Start	offTarget_End	chromosome	peak_start	peak_end	peak_score	peak_strand	Target Sites
chr11+:1913080:1913080:chr11+:1913049:1913057:chr11-:1913041:1913047	0	100	nmCas9-DTS7	GGCTGGCACCCTCCATGTACCCAGGGGAGATT	GGCTGGCACCCTCCATGTACCCAGGGGAGATT	........................	+	chr11+:1913080:1913080:chr11+:1913049:1913057:chr11-:1913041:1913047:37-68	nmCas9-DTS7	1913027	1913058	chr11	1913041	1913080	1222	+	NmDTS7-On Target
chr2+:24700144:24700160	4	0.9	nmCas9-DTS7	GGCTGGCACCCTCCATGTACCCAGGGGAGATT	TAATGGCACCCTCCCTGTACCCAGACAAGGCT	TAA...........C.........	+	chr2+:24700144:24700160:36-67	nmCas9-DTS7	24700129	24700160	chr2	24700144	24700160	12	+	NmDTS7-OT1
chr22-:21271460:21271478	10	0	nmCas9-DTS7	GGCTGGCACCCTCCATGTACCCAGGGGAGATT	ACCCGGCAGCCGCAGCGCCCCCAGCGGCGCGC	AC.C....G..G.AGC.CC.....	+	chr22-:21271460:21271478:11-42	nmCas9-DTS7	21271487	21271518	chr22	21271460	21271478	9	-	NmDTS7-OT4
chr2+:120540439:120540458	10	0	nmCas9-DTS7	GGCTGGCACCCTCCATGTACCCAGGGGAGATT	GACAGGATCTCCCTATGTTCCCCAGGCTGGTC	.A.A..AT.T.C.T....T...CA	+	chr2+:120540439:120540458:82-113	nmCas9-DTS7	120540470	120540501	chr2	120540439	120540458	3	+	NmDTS7-OT3
chr13-:82244456:82244476	10	0	nmCas9-DTS7	GGCTGGCACCCTCCATGTACCCAGGGGAGATT	GCACTGCTTCCTACTTTTACCAAGATAAGTAG	.CACT..TT...A.T.T....A..	-	chr13-:82244456:82244476:19-50	nmCas9-DTS7	82244477	82244508	chr13	82244456	82244476	2	-	NmDTS7-OT2

## Sheet: NmeDTS8
names	n.mismatch	predicted_cleavage_score	name	gRNAPlusPAM	offTarget_sequence	guideAlignment2OffTarget	offTargetStrand	offTarget	targetSeqName	offTarget_Start	offTarget_End	chromosome	peak_start	peak_end	peak_score	peak_strand	Target Sites
chr5+:140502611:140502621	0	100	nmCas9-DTS8	GTGAGTGAAGATATGATAAGTTCTGGGGGATT	GTGAGTGAAGATATGATAAGTTCTGGGGGATT	........................	-	chr5+:140502611:140502621:chr5-:140502604:140502617:51-82	nmCas9-DTS8	140502604	140502635	chr5	140502604	140502621	167	+	NmDTS8-On Target
chr20-:57729448:57729468	9	0	nmCas9-DTS8	GTGAGTGAAGATATGATAAGTTCTGGGGGATT	GTTCGAGCAGAGAGCTTGAGTTCTCATGGTGC	..TC.A.C...G.GCT.G......	-	chr20-:57729448:57729468:45-76	nmCas9-DTS8	57729443	57729474	chr20	57729448	57729468	6	-	NmDTS8-OT1
chr12-:68725682:68725702	9	0	nmCas9-DTS8	GTGAGTGAAGATATGATAAGTTCTGGGGGATT	AGGAGTGGAGATGGGAGGAGGTCCCTTTGCGA	AG.....G....GG..GG..G..C	-	chr12-:68725682:68725702:5-36	nmCas9-DTS8	68725717	68725748	chr12	68725682	68725702	3	-	NmDTS8-OT2
chr5+:176226309:176226329	10	0	nmCas9-DTS8	GTGAGTGAAGATATGATAAGTTCTGGGGGATT	GAGACTGAGGCTTGGAGAATTTGAAGCAGCAC	.A..C...G.C.TG..G..T..GA	-	chr5+:176226309:176226329:46-77	nmCas9-DTS8	176226304	176226335	chr5	176226309	176226329	12	+	NmDTS8-OT3
chr14-:84186126:84186144	10	0	nmCas9-DTS8	GTGAGTGAAGATATGATAAGTTCTGGGGGATT	ATGAGTGGAAATATATTGAAGATTTGAGGAAA	A......G.A....AT.G.AGAT.	-	chr14-:84186126:84186144:62-93	nmCas9-DTS8	84186102	84186133	chr14	84186126	84186144	9	-	NmDTS8-OT4
chr5+:11962471:11962491	10	0	nmCas9-DTS8	GTGAGTGAAGATATGATAAGTTCTGGGGGATT	GTGCTCAAAGGTCAAATAACTTCAGCCGGCGG	...CTCA...G.CAA....C...A	+	chr5+:11962471:11962491:14-45	nmCas9-DTS8	11962434	11962465	chr5	11962471	11962491	7	+	NmDTS8-OT5
chr21-:17568744:17568753	10	0	nmCas9-DTS8	GTGAGTGAAGATATGATAAGTTCTGGGGGATT	GTGAAAGAAAATCCAAAATGATTTATATGTCC	....AA...A..CCA.A.T.A.T.	-	chr21-:17568744:17568753:31-62	nmCas9-DTS8	17568742	17568773	chr21	17568744	17568753	4	-	NmDTS8-OT6
chr6-:106049481:106049501	10	0	nmCas9-DTS8	GTGAGTGAAGATATGATAAGTTCTGGGGGATT	GTGACACAGCATATGTGAAAGACTGTTTGTAC	....CAC.GC.....TG..AGA..	-	chr6-:106049481:106049501:9-40	nmCas9-DTS8	106049512	106049543	chr6	106049481	106049501	4	-	NmDTS8-OT7
chr6-:45782931:45782950	10	0	nmCas9-DTS8	GTGAGTGAAGATATGATAAGTTCTGGGGGATT	GTGCTTGTATGTTATATAAACTCTTTTTGATA	...CT..T.TG.TAT....AC...	+	chr6-:45782931:45782950:26-57	nmCas9-DTS8	45782944	45782975	chr6	45782931	45782950	4	-	NmDTS8-OT8
chr10-:63423138:63423158	10	0	nmCas9-DTS8	GTGAGTGAAGATATGATAAGTTCTGGGGGATT	TTAATTCTAGGTAAAATAAGTAATCTCAGATT	T.A.T.CT..G..AA......AA.	+	chr10-:63423138:63423158:34-65	nmCas9-DTS8	63423144	63423175	chr10	63423138	63423158	3	-
chr13+:90653948:90653968	10	0	nmCas9-DTS8	GTGAGTGAAGATATGATAAGTTCTGGGGGATT	AATACTTAAGATAAGGAAGGTTGTGAAAGCCA	AAT.C.T......A.GA.G...G.	+	chr13+:90653948:90653968:chr13-:90653938:90653958:24-55	nmCas9-DTS8	90653911	90653942	chr13	90653938	90653968	3	+
chr3-:66839693:66839711	10	0	nmCas9-DTS8	GTGAGTGAAGATATGATAAGTTCTGGGGGATT	TTGAATTATGAAATGATAGAAGATTTGGGAAA	T...A.T.T..A......GAAGA.	-	chr3-:66839693:66839711:26-57	nmCas9-DTS8	66839705	66839736	chr3	66839693	66839711	3	-
chrY+:16641170:16641190	10	0	nmCas9-DTS8	GTGAGTGAAGATATGATAAGTTCTGGGGGATT	AGGACTGAGGTTACTAAAAGTGTTATTGGCAC	AG..C...G.T..CT.A....GT.	+	chrY+:16641170:16641190:80-111	nmCas9-DTS8	16641199	16641230	chrY	16641170	16641190	3	+
chr17-:76272277:76272296	10	0	nmCas9-DTS8	GTGAGTGAAGATATGATAAGTTCTGGGGGATT	GTTGGTGAAGATGTGGAGAAATTGGAA	..TG........G..GAG.AA.TG	-	chr17-:76272277:76272296:94-125	nmCas9-DTS8	76272222	76272253	chr17	76272277	76272296	2	-
chr22+:42838291:42838309	10	0	nmCas9-DTS8	GTGAGTGAAGATATGATAAGTTCTGGGGGATT	GTATCTGAAGCTTACACAATTTCAAGAGGACT	..ATC.....C.TAC.C..T...A	+	chr22+:42838291:42838309:26-57	nmCas9-DTS8	42838266	42838297	chr22	42838291	42838309	2	+
chr4+:21866927:21866940	10	0	nmCas9-DTS8	GTGAGTGAAGATATGATAAGTTCTGGGGGATT	ATGATGGAAGTGATCATGAATGGTGAGTGAAC	A...TG....TG..C..G.A.GG.	-	chr4+:21866927:21866940:5-36	nmCas9-DTS8	21866881	21866912	chr4	21866927	21866940	2	+

## Sheet: SpyDTS3
names	n.mismatch	predicted_cleavage_score	name	gRNAPlusPAM	offTarget_sequence	guideAlignment2OffTarget	offTargetStrand	offTarget	targetSeqName	offTarget_Start	offTarget_End	chromosome	peak_start	peak_end	peak_score	peak_strand	Target Sites
chrX+:63005183:63005183	0	100	spCas9-DTS3	GAAGGCGAGGTCCGGGGCGGAGG	GAAGGCGAGGTCCGGGGCGGAGG	....................	-	chrX+:63005183:63005183:chrX-:63005162:63005171:56-78	spCas9-DTS3	63005167	63005189	chrX	63005162	63005183	548	+	SpDTS3-On Target
chr19+:54413067:54413075	2	1.5	spCas9-DTS3	GAAGGCGAGGTCCGGGGCGGAGG	GAAGGCGAGGTACGGGGCGAGGG	...........A.......A	+	chr19+:54413067:54413075:chr19-:54413054:54413055:45-67	spCas9-DTS3	54413048	54413070	chr19	54413054	54413075	451	+	SpDTS3-OT1
chr7+:55639771:55639786	2	3.2	spCas9-DTS3	GAAGGCGAGGTCCGGGGCGGAGG	GAAGGCGCGGACCGGGGCGGGAG	.......C..A.........	+	chr7+:55639771:55639786:chr7-:55639765:55639765:45-67	spCas9-DTS3	55639759	55639781	chr7	55639765	55639786	205	+
chr4+:140223080:140223093	2	1	spCas9-DTS3	GAAGGCGAGGTCCGGGGCGGAGG	GAAGGCGGGGTCCCGGGCGGGAG	.......G.....C......	-	chr4+:140223080:140223093:chr4-:140223072:140223087:56-78	spCas9-DTS3	140223077	140223099	chr4	140223072	140223093	141	+
chr17+:77771895:77771910	2	1.1	spCas9-DTS3	GAAGGCGAGGTCCGGGGCGGAGG	GAAGGCGAGGTTCGGGGCCGAAG	...........T......C.	-	chr17+:77771895:77771910:49-71	spCas9-DTS3	77771893	77771915	chr17	77771895	77771910	9	+
chr9+:138684886:138684886	3	0.4	spCas9-DTS3	GAAGGCGAGGTCCGGGGCGGAGG	CAAGGCGAGATCCCGGGCGGCGG	C........A...C......	+	chr9+:138684886:138684886:chr9-:138684867:138684868:45-67	spCas9-DTS3	138684861	138684883	chr9	138684867	138684886	598	+	SpDTS3-OT2
chr15+:57598247:57598247	3	0.9	spCas9-DTS3	GAAGGCGAGGTCCGGGGCGGAGG	GAGGGAGAAGTCCGGGGCGGTGG	..G..A..A...........	-	chr15+:57598247:57598247:chr15-:57598227:57598232:55-77	spCas9-DTS3	57598231	57598253	chr15	57598227	57598247	419	+	SpDTS3-OT3
chr9+:72047444:72047445	3	0.7	spCas9-DTS3	GAAGGCGAGGTCCGGGGCGGAGG	GTAGGAGAGGTCCGGGGCTGAGG	.T...A............T.	-	chr9+:72047444:72047445:chr9-:72047425:72047432:55-77	spCas9-DTS3	72047429	72047451	chr9	72047425	72047445	402	+	SpDTS3-OT4
chr17+:1303058:1303059	3	1.3	spCas9-DTS3	GAAGGCGAGGTCCGGGGCGGAGG	GAGGGCGAGTCCCGGGGCGGGGG	..G......TC.........	-	chr17+:1303058:1303059:chr17-:1303038:1303047:56-78	spCas9-DTS3	1303043	1303065	chr17	1303038	1303059	353	+	SpDTS3-OT5
chr1+:24285859:24285870	3	0.4	spCas9-DTS3	GAAGGCGAGGTCCGGGGCGGAGG	GAAGCCGAGGCCCGAGGCGGGAG	....C.....C...A.....	+	chr1+:24285859:24285870:chr1-:24285849:24285856:45-67	spCas9-DTS3	24285843	24285865	chr1	24285849	24285870	258	+
chr3+:15901589:15901599	3	1.6	spCas9-DTS3	GAAGGCGAGGTCCGGGGCGGAGG	GTAGGCGGAGTCCGGGGCGGAGG	.T.....GA...........	+	chr3+:15901589:15901599:chr3-:15901578:15901587:45-67	spCas9-DTS3	15901572	15901594	chr3	15901578	15901599	215	+	SpDTS3-OT6
chr9+:139508826:139508831	3	1.2	spCas9-DTS3	GAAGGCGAGGTCCGGGGCGGAGG	GAAGGCGGGAGCCGGGGCGGAGG	.......G.AG.........	-	chr9+:139508826:139508831:chr9-:139508812:139508823:54-76	spCas9-DTS3	139508815	139508837	chr9	139508812	139508831	158	+	SpDTS3-OT7
chr16+:66959659:66959667	3	0.2	spCas9-DTS3	GAAGGCGAGGTCCGGGGCGGAGG	GTAGGCGAGGTCCGGAGCTGAGG	.T.............A..T.	+	chr16+:66959659:66959667:chr16-:66959648:66959658:45-67	spCas9-DTS3	66959642	66959664	chr16	66959648	66959667	130	+	SpDTS3-OT8
chr7+:99769666:99769683	3	0.9	spCas9-DTS3	GAAGGCGAGGTCCGGGGCGGAGG	GGAGGTGAGGCCCGGGGCGGGGA	.G...T....C.........	-	chr7+:99769666:99769683:chr7-:99769664:99769673:55-77	spCas9-DTS3	99769668	99769690	chr7	99769664	99769683	115	+
chr9+:98638095:98638110	3	0.3	spCas9-DTS3	GAAGGCGAGGTCCGGGGCGGAGG	GAGGGCGACGTCCGGAGCGGCGG	..G.....C......A....	-	chr9+:98638095:98638110:chr9-:98638089:98638101:56-78	spCas9-DTS3	98638094	98638116	chr9	98638089	98638110	108	+
chr14+:42076196:42076213	3	1.1	spCas9-DTS3	GAAGGCGAGGTCCGGGGCGGAGG	GCAGCCGAGGTCCGGGGCTGCGG	.C..C.............T.	-	chr14+:42076196:42076213:chr14-:42076192:42076192:56-78	spCas9-DTS3	42076197	42076219	chr14	42076192	42076213	107	+
chr12+:124872227:124872233	3	0.4	spCas9-DTS3	GAAGGCGAGGTCCGGGGCGGAGG	GAAGGGGAGGGCCGGGGCGTGGG	.....G....G........T	+	chr12+:124872227:124872233:chr12-:124872212:124872232:45-67	spCas9-DTS3	124872206	124872228	chr12	124872212	124872233	86	+
chr17+:38278463:38278483	3	2.5	spCas9-DTS3	GAAGGCGAGGTCCGGGGCGGAGG	TGAGGCGAGCTCCGGGGCGGGGG	TG.......C..........	+	chr17+:38278463:38278483:chr17-:38278463:38278464:44-66	spCas9-DTS3	38278456	38278478	chr17	38278463	38278483	57	+
chr15+:63423220:63423228	3	0.8	spCas9-DTS3	GAAGGCGAGGTCCGGGGCGGAGG	GAAGGTGCGGGCCGGGGCGGTGG	.....T.C..G.........	+	chr15+:63423220:63423228:chr15-:63423208:63423228:45-67	spCas9-DTS3	63423202	63423224	chr15	63423208	63423228	49	+
chr17+:7080605:7080619	3	0.2	spCas9-DTS3	GAAGGCGAGGTCCGGGGCGGAGG	GGAGGCGAGGTCCGGAGCAGAGA	.G.............A..A.	+	chr17+:7080605:7080619:38-60	spCas9-DTS3	7080592	7080614	chr17	7080605	7080619	46	+
chr22-:45809140:45809158	3	0.6	spCas9-DTS3	GAAGGCGAGGTCCGGGGCGGAGG	GACGGCGAGGACCGGGGCTGAGG	..C.......A.......T.	+	chr22-:45809140:45809158:53-75	spCas9-DTS3	45809134	45809156	chr22	45809140	45809158	37	-
chr9+:130953693:130953713	3	0.5	spCas9-DTS3	GAAGGCGAGGTCCGGGGCGGAGG	GGAGGCGAGGTGCGGGGCCGGGG	.G.........G......C.	-	chr9+:130953693:130953713:chr9-:130953692:130953698:56-78	spCas9-DTS3	130953697	130953719	chr9	130953692	130953713	26	+
chr3+:51422969:51422983	3	0.6	spCas9-DTS3	GAAGGCGAGGTCCGGGGCGGAGG	GAGGGCGAGGGCGGGGGCGGGGG	..G.......G.G.......	+	chr3+:51422969:51422983:chr3-:51422962:51422964:45-67	spCas9-DTS3	51422956	51422978	chr3	51422962	51422983	16	+
chr1+:110612427:110612447	3	0.2	spCas9-DTS3	GAAGGCGAGGTCCGGGGCGGAGG	GAAGGCTAGGCCCGGGGAGGAGA	......T...C......A..	+	chr1+:110612427:110612447:44-66	spCas9-DTS3	110612420	110612442	chr1	110612427	110612447	15	+
chr1-:47911474:47911494	3	0.3	spCas9-DTS3	GAAGGCGAGGTCCGGGGCGGAGG	GAAGGCGTGGGCCGGGGTGGGGG	.......T..G......T..	-	chr1-:47911474:47911494:44-66	spCas9-DTS3	47911479	47911501	chr1	47911474	47911494	13	-
chr2+:60780922:60780942	3	0.8	spCas9-DTS3	GAAGGCGAGGTCCGGGGCGGAGG	GAGGGGGAGGTGCGGGGCGGGGG	..G..G.....G........	+	chr2+:60780922:60780942:44-66	spCas9-DTS3	60780915	60780937	chr2	60780922	60780942	9	+
chr7+:66057229:66057246	3	0.3	spCas9-DTS3	GAAGGCGAGGTCCGGGGCGGAGG	GCAGGCGAGGTACGGAGCGGAAG	.C.........A...A....	-	chr7+:66057229:66057246:52-74	spCas9-DTS3	66057230	66057252	chr7	66057229	66057246	9	+
chr2-:219860970:219860987	3	0.1	spCas9-DTS3	GAAGGCGAGGTCCGGGGCGGAGG	GAAGGGGAGGTCCAGGTCGGGAG	.....G.......A..T...	+	chr2-:219860970:219860987:52-74	spCas9-DTS3	219860964	219860986	chr2	219860970	219860987	7	-
chr12+:54133772:54133789	3	0.6	spCas9-DTS3	GAAGGCGAGGTCCGGGGCGGAGG	GAGGGCGAGGGCGGGGGCGGGGG	..G.......G.G.......	+	chr12+:54133772:54133789:17-39	spCas9-DTS3	54133738	54133760	chr12	54133772	54133789	6	+
chr14+:99947227:99947247	3	2.5	spCas9-DTS3	GAAGGCGAGGTCCGGGGCGGAGG	GGGGGCGGGGTCCGGGGCGGGAG	.GG....G............	-	chr14+:99947227:99947247:55-77	spCas9-DTS3	99947231	99947253	chr14	99947227	99947247	5	+
chr11-:67029095:67029115	3	0.6	spCas9-DTS3	GAAGGCGAGGTCCGGGGCGGAGG	GAGGGCGAGGGCGGGGGCGGGGG	..G.......G.G.......	+	chr11-:67029095:67029115:55-77	spCas9-DTS3	67029089	67029111	chr11	67029095	67029115	2	-
chr1+:45974785:45974787	4	0.1	spCas9-DTS3	GAAGGCGAGGTCCGGGGCGGAGG	AAAGGGAAGGTCCGGGGAGGGAG	A....GA..........A..	-	chr1+:45974785:45974787:chr1-:45974768:45974784:55-77	spCas9-DTS3	45974772	45974794	chr1	45974768	45974787	1019	+
chr17+:72969121:72969130	4	0.5	spCas9-DTS3	GAAGGCGAGGTCCGGGGCGGAGG	AAGGGTGAGGACCGGGGCGGGGG	A.G..T....A.........	-	chr17+:72969121:72969130:chr17-:72969111:72969127:55-77	spCas9-DTS3	72969115	72969137	chr17	72969111	72969130	680	+
chr19+:41073509:41073510	4	0.2	spCas9-DTS3	GAAGGCGAGGTCCGGGGCGGAGG	AAGGGGGAGGTCCGGGGAGGCGG	A.G..G...........A..	-	chr19+:41073509:41073510:chr19-:41073491:41073494:54-76	spCas9-DTS3	41073494	41073516	chr19	41073491	41073510	502	+
chr13+:30424505:30424516	4	0.1	spCas9-DTS3	GAAGGCGAGGTCCGGGGCGGAGG	GAAGGCGGAGACCGGGGAGGCGG	.......GA.A......A..	-	chr13+:30424505:30424516:chr13-:30424496:30424513:55-77	spCas9-DTS3	30424500	30424522	chr13	30424496	30424516	488	+
chr2+:11796884:11796887	4	0.7	spCas9-DTS3	GAAGGCGAGGTCCGGGGCGGAGG	TTGGGCGAGGTCCGGGGCGTGGG	TTG................T	-	chr2+:11796884:11796887:chr2-:11796866:11796866:56-78	spCas9-DTS3	11796871	11796893	chr2	11796866	11796887	468	+
chr5+:179228778:179228781	4	0.4	spCas9-DTS3	GAAGGCGAGGTCCGGGGCGGAGG	ACAGGTGAGGTCTGGGGCGGGAG	AC...T......T.......	-	chr5+:179228778:179228781:chr5-:179228760:179228760:chr5-:179228780:179228780:56-78	spCas9-DTS3	179228765	179228787	chr5	179228760	179228781	464	+
chr1+:202679687:202679692	4	0.2	spCas9-DTS3	GAAGGCGAGGTCCGGGGCGGAGG	GAGGGCGGGGACCGAGGCGGAGG	..G....G..A...A.....	+	chr1+:202679687:202679692:chr1-:202679672:202679678:45-67	spCas9-DTS3	202679666	202679688	chr1	202679672	202679692	416	+
chr15+:91260877:91260887	4	0.5	spCas9-DTS3	GAAGGCGAGGTCCGGGGCGGAGG	GAAACAGAGGCCCGGGGCGGGGG	...ACA....C.........	+	chr15+:91260877:91260887:chr15-:91260867:91260872:44-66	spCas9-DTS3	91260860	91260882	chr15	91260867	91260887	323	+
chr8+:143494056:143494056	4	0	spCas9-DTS3	GAAGGCGAGGTCCGGGGCGGAGG	GAAAGTGAGGTCCAGGGAGGTGG	...A.T.......A...A..	-	chr8+:143494056:143494056:chr8-:143494035:143494051:56-78	spCas9-DTS3	143494040	143494062	chr8	143494035	143494056	289	+
chr22+:39585385:3958539	4	0.1	spCas9-DTS3	GAAGGCGAGGTCCGGGGCGGAGG	GAAGGCAGGGTACGGGGAGGTGG	......AG...A.....A..	+	chr22+:39585385:39585399:chr22-:39585378:39585391:45-67	spCas9-DTS3	39585372	39585394	chr22	39585378	39585399	280	+
chr2+:29465675:29465677	4	0.3	spCas9-DTS3	GAAGGCGAGGTCCGGGGCGGAGG	CAAGGCGAGACCCGGGGCTGGGG	C........AC.......T.	+	chr2+:29465675:29465677:chr2-:29465657:29465661:45-67	spCas9-DTS3	29465651	29465673	chr2	29465657	29465677	272	+
chr16+:53738090:53738110	4	0.1	spCas9-DTS3	GAAGGCGAGGTCCGGGGCGGAGG	GGAGGCGGGGTCCAGGGCGAGGG	.G.....G.....A.....A	+	chr16+:53738090:53738110:chr16+:53738044:53738059:chr16-:53738038:53738051:45-67	spCas9-DTS3	53738032	53738054	chr16	53738038	53738110	262	+
chr14+:103380359:103380367	4	0.2	spCas9-DTS3	GAAGGCGAGGTCCGGGGCGGAGG	GAAAGCAAGGCCTGGGGCGGAGG	...A..A...C.T.......	+	chr14+:103380359:103380367:chr14-:103380347:103380349:44-66	spCas9-DTS3	103380340	103380362	chr14	103380347	103380367	257	+
chr10+:43761002:43761020	4	0	spCas9-DTS3	GAAGGCGAGGTCCGGGGCGGAGG	GAAGGGGAGATCCGGAGCAGGGG	.....G...A.....A..A.	-	chr10+:43761002:43761020:chr10-:43760999:43761012:56-78	spCas9-DTS3	43761004	43761026	chr10	43760999	43761020	220	+
chr19+:917285:917299	4	0	spCas9-DTS3	GAAGGCGAGGTCCGGGGCGGAGG	GAAGGCAAGGCCAGGGGAGGGGG	......A...C.A....A..	+	chr19+:917285:917299:chr19-:917279:917294:45-67	spCas9-DTS3	917273	917295	chr19	917279	917299	204	+
chr9+:137442634:137442646	4	0.1	spCas9-DTS3	GAAGGCGAGGTCCGGGGCGGAGG	GAAGGAGGTGTCCGGGGAGGCGG	.....A.GT........A..	-	chr9+:137442634:137442646:chr9-:137442626:137442637:56-78	spCas9-DTS3	137442631	137442653	chr9	137442626	137442646	200	+
chr14+:102228545:102228558	4	0.2	spCas9-DTS3	GAAGGCGAGGTCCGGGGCGGAGG	GAGGGCGCGGCCCGGGGAGGGGG	..G....C..C......A..	+	chr14+:102228545:102228558:chr14-:102228538:102228539:44-66	spCas9-DTS3	102228531	102228553	chr14	102228538	102228558	171	+
chr9+:140116341:140116346	4	0.2	spCas9-DTS3	GAAGGCGAGGTCCGGGGCGGAGG	GGAGGCGGGGACCGGGGAGGGGG	.G.....G..A......A..	-	chr9+:140116341:140116346:chr9-:140116326:140116339:55-77	spCas9-DTS3	140116330	140116352	chr9	140116326	140116346	161	+
chr2+:32582076:32582088	4	0.4	spCas9-DTS3	GAAGGCGAGGTCCGGGGCGGAGG	GGAGGCGGGGCCCGGGGCGCGGG	.G.....G..C........C	-	chr2+:32582076:32582088:chr2-:32582067:32582076:56-78	spCas9-DTS3	32582072	32582094	chr2	32582067	32582088	146	+
chr11+:94227218:94227230	4	0.2	spCas9-DTS3	GAAGGCGAGGTCCGGGGCGGAGG	AAAAGCGAGGTCCGGGACAGGGA	A..A............A.A.	-	chr11+:94227218:94227230:chr11-:94227210:94227224:55-77	spCas9-DTS3	94227214	94227236	chr11	94227210	94227230	111	+
chr17+:77751368:77751386	4	0.1	spCas9-DTS3	GAAGGCGAGGTCCGGGGCGGAGG	GAAGACGAAGTCCGGGGGAGGGG	....A...A........GA.	-	chr17+:77751368:77751386:chr17-:77751369:77751377:53-75	spCas9-DTS3	77751370	77751392	chr17	77751368	77751386	103	+
chr16+:4313920:4313938	4	0	spCas9-DTS3	GAAGGCGAGGTCCGGGGCGGAGG	GCAGGGGAGGTCCAGGGAGGGGG	.C...G.......A...A..	-	chr16+:4313920:4313938:chr16-:4313917:4313925:56-78	spCas9-DTS3	4313922	4313944	chr16	4313917	4313938	97	+
chr13+:95364342:95364348	4	0	spCas9-DTS3	GAAGGCGAGGTCCGGGGCGGAGG	GAGGGCGAGGGCCCGGGAGGCGG	..G.......G..C...A..	-	chr13+:95364342:95364348:chr13-:95364326:95364337:57-79	spCas9-DTS3	95364332	95364354	chr13	95364326	95364348	89	+
chr1+:16174484:16174485	4	0.7	spCas9-DTS3	GAAGGCGAGGTCCGGGGCGGAGG	GGAGGCGGGTGCCGGGGCGGCGG	.G.....G.TG.........	-	chr1+:16174484:16174485:chr1-:16174464:16174482:56-78	spCas9-DTS3	16174469	16174491	chr1	16174464	16174485	64	+
chr14+:75894583:75894601	4	0.1	spCas9-DTS3	GAAGGCGAGGTCCGGGGCGGAGG	GAAGGAGGGGACCGGGGAGGAGG	.....A.G..A......A..	-	chr14+:75894583:75894601:53-75	spCas9-DTS3	75894585	75894607	chr14	75894583	75894601	52	+
chr11+:33513477:33513495	4	0	spCas9-DTS3	GAAGGCGAGGTCCGGGGCGGAGG	GAGGGCGAGGTCTAGGGAGGAGG	..G.........TA...A..	+	chr11+:33513477:33513495:chr11-:33513474:33513474:45-67	spCas9-DTS3	33513468	33513490	chr11	33513474	33513495	45	+
chr17-:76352805:76352824	4	0.3	spCas9-DTS3	GAAGGCGAGGTCCGGGGCGGAGG	GAAAGCAAGGCACGGGGCGGGGG	...A..A...CA........	+	chr17-:76352805:76352824:54-76	spCas9-DTS3	76352799	76352821	chr17	76352805	76352824	32	-
chr8+:1712542:1712560	4	0.3	spCas9-DTS3	GAAGGCGAGGTCCGGGGCGGAGG	GGAAGCGAGGTCAGGGGCGACGG	.G.A........A......A	-	chr8+:1712542:1712560:chr8-:1712531:1712545:64-86	spCas9-DTS3	1712544	1712566	chr8	1712531	1712560	32	+
chr8-:143012623:143012638	4	0	spCas9-DTS3	GAAGGCGAGGTCCGGGGCGGAGG	GAAGGAGAGGCCTGGGGAGGAGG	.....A....C.T....A..	+	chr8-:143012623:143012638:50-72	spCas9-DTS3	143012617	143012639	chr8	143012623	143012638	28	-
chr16-:3088223:3088241	4	0.2	spCas9-DTS3	GAAGGCGAGGTCCGGGGCGGAGG	GATGGGAAGGTCCGGGGCTGGGG	..T..GA...........T.	+	chr16-:3088223:3088241:53-75	spCas9-DTS3	3088217	3088239	chr16	3088223	3088241	24	-
chr16-:1105348:1105368	4	0.2	spCas9-DTS3	GAAGGCGAGGTCCGGGGCGGAGG	GGAGCCGAGGCCCGGGGTGGGGG	.G..C.....C......T..	+	chr16-:1105348:1105368:55-77	spCas9-DTS3	1105342	1105364	chr16	1105348	1105368	22	-
chr21+:33032158:33032178	4	0.1	spCas9-DTS3	GAAGGCGAGGTCCGGGGCGGAGG	GAAGGCAAGGGCTGGGACGGAGG	......A...G.T...A...	+	chr21+:33032158:33032178:44-66	spCas9-DTS3	33032151	33032173	chr21	33032158	33032178	22	+
chr12-:14112435:14112454	4	0	spCas9-DTS3	GAAGGCGAGGTCCGGGGCGGAGG	GGAGGCGAGGTCCAGGCGGGGGA	.G...........A..CG..	+	chr12-:14112435:14112454:53-75	spCas9-DTS3	14112430	14112452	chr12	14112435	14112454	18	-
chr1+:36851563:36851581	4	0.2	spCas9-DTS3	GAAGGCGAGGTCCGGGGCGGAGG	GAGGGCGGGGCCCGGGGGGGCGG	..G....G..C......G..	-	chr1+:36851563:36851581:53-75	spCas9-DTS3	36851565	36851587	chr1	36851563	36851581	17	+
chr5+:118020321:118020339	4	0.1	spCas9-DTS3	GAAGGCGAGGTCCGGGGCGGAGG	GAAGGCATGGTCTGGGGCTGAGG	......AT....T.....T.	-	chr5+:118020321:118020339:53-75	spCas9-DTS3	118020323	118020345	chr5	118020321	118020339	17	+
chr22-:50522248:50522267	4	0.2	spCas9-DTS3	GAAGGCGAGGTCCGGGGCGGAGG	GGAAGCGAGGTCTGGGGCAGAGG	.G.A........T.....A.	+	chr22-:50522248:50522267:54-76	spCas9-DTS3	50522242	50522264	chr22	50522248	50522267	16	-
chr19+:848850:848870	4	0.3	spCas9-DTS3	GAAGGCGAGGTCCGGGGCGGAGG	AGAGGGGAGGTCCGAGGCGGGGA	AG...G........A.....	+	chr19+:848850:848870:44-66	spCas9-DTS3	848843	848865	chr19	848850	848870	15	+
chr1-:6955048:6955068	4	0	spCas9-DTS3	GAAGGCGAGGTCCGGGGCGGAGG	GAGGGCGAGGTCAAGGGAGGAGG	..G.........AA...A..	+	chr1-:6955048:6955068:55-77	spCas9-DTS3	6955042	6955064	chr1	6955048	6955068	13	-
chr14+:73604509:73604529	4	0.5	spCas9-DTS3	GAAGGCGAGGTCCGGGGCGGAGG	AAATGTGAGGCCCGGGGCGGTGG	A..T.T....C.........	+	chr14+:73604509:73604529:44-66	spCas9-DTS3	73604502	73604524	chr14	73604509	73604529	13	+
chr4+:1582243:1582263	4	0.1	spCas9-DTS3	GAAGGCGAGGTCCGGGGCGGAGG	GGAGGCGGGGTCCGGGCGGGAGG	.G.....G........CG..	-	chr4+:1582243:1582263:chr4-:1582239:1582239:55-77	spCas9-DTS3	1582243	1582265	chr4	1582239	1582263	13	+
chr12-:104672058:104672078	4	0.2	spCas9-DTS3	GAAGGCGAGGTCCGGGGCGGAGG	AAAGGCGTGGACCGGGGAGGTGG	A......T..A......A..	-	chr12-:104672058:104672078:44-66	spCas9-DTS3	104672063	104672085	chr12	104672058	104672078	11	-
chr19+:10367412:10367432	4	0.7	spCas9-DTS3	GAAGGCGAGGTCCGGGGCGGAGG	AGAGCCGAGGTGCGGGGCGGTGG	AG..C......G........	+	chr19+:10367412:10367432:44-66	spCas9-DTS3	10367405	10367427	chr19	10367412	10367432	11	+
chr3-:48700092:48700106	4	0.6	spCas9-DTS3	GAAGGCGAGGTCCGGGGCGGAGG	CAAGGCCCGGACCGGGGCGGGGG	C.....CC..A.........	-	chr3-:48700092:48700106:38-60	spCas9-DTS3	48700097	48700119	chr3	48700092	48700106	11	-
chr12-:133463763:133463779	4	0.3	spCas9-DTS3	GAAGGCGAGGTCCGGGGCGGAGG	GGAGACGAGGTGCGGGGCTGAGG	.G..A......G......T.	-	chr12-:133463763:133463779:40-62	spCas9-DTS3	133463768	133463790	chr12	133463763	133463779	10	-
chr13+:114751824:114751844	4	0.3	spCas9-DTS3	GAAGGCGAGGTCCGGGGCGGAGG	GTAGGTGGGGTCCGGGGCAGTGG	.T...T.G..........A.	-	chr13+:114751824:114751844:chr13-:114751770:114751790:109-131	spCas9-DTS3	114751828	114751850	chr13	114751770	114751844	10	+
chr14+:105956544:105956564	4	0.2	spCas9-DTS3	GAAGGCGAGGTCCGGGGCGGAGG	GAAGAGGAGGTCGGGGGCGAAGG	....AG......G......A	+	chr14+:105956544:105956564:44-66	spCas9-DTS3	105956537	105956559	chr14	105956544	105956564	10	+
chr2-:220436020:220436033	4	0.8	spCas9-DTS3	GAAGGCGAGGTCCGGGGCGGAGG	CGAGCCGAGGCCCGGGGCGGCGG	CG..C.....C.........	+	chr2-:220436020:220436033:48-70	spCas9-DTS3	220436014	220436036	chr2	220436020	220436033	10	-
chr1+:2204277:2204295	4	0.2	spCas9-DTS3	GAAGGCGAGGTCCGGGGCGGAGG	GAGGGCGAGGCTCGGGGCGTGGG	..G.......CT.......T	-	chr1+:2204277:2204295:53-75	spCas9-DTS3	2204279	2204301	chr1	2204277	2204295	9	+
chr10+:134222822:134222837	4	0.8	spCas9-DTS3	GAAGGCGAGGTCCGGGGCGGAGG	AGAGCTGAGGTCCGGGGCGGGGG	AG..CT..............	+	chr10+:134222822:134222837:39-61	spCas9-DTS3	134222810	134222832	chr10	134222822	134222837	9	+
chr12-:117187857:117187877	4	0.2	spCas9-DTS3	GAAGGCGAGGTCCGGGGCGGAGG	GAAGGAGGGGGCCGGGGCGAGGG	.....A.G..G........A	+	chr12-:117187857:117187877:55-77	spCas9-DTS3	117187851	117187873	chr12	117187857	117187877	9	-
chr15+:57598959:57598974	4	0.4	spCas9-DTS3	GAAGGCGAGGTCCGGGGCGGAGG	GAGGCCGAGGACCGGGGCGCGGG	..G.C.....A........C	-	chr15+:57598959:57598974:50-72	spCas9-DTS3	57598958	57598980	chr15	57598959	57598974	9	+
chr17+:77151486:77151506	4	0.8	spCas9-DTS3	GAAGGCGAGGTCCGGGGCGGAGG	GGCAGGGAGGTCCGGGGCGGCAG	.GCA.G..............	+	chr17+:77151486:77151506:44-66	spCas9-DTS3	77151479	77151501	chr17	77151486	77151506	9	+
chr2+:230727424:230727442	4	0.1	spCas9-DTS3	GAAGGCGAGGTCCGGGGCGGAGG	AAAGGTGAGGTCTGGGGCAGCAG	A....T......T.....A.	+	chr2+:230727424:230727442:42-64	spCas9-DTS3	230727415	230727437	chr2	230727424	230727442	9	+
chr2+:46524804:46524823	4	0.1	spCas9-DTS3	GAAGGCGAGGTCCGGGGCGGAGG	GGAGGCGGGGTCCGGGGAAGGAG	.G.....G.........AA.	-	chr2+:46524804:46524823:54-76	spCas9-DTS3	46524807	46524829	chr2	46524804	46524823	9	+
chr7+:76141300:76141317	4	0.2	spCas9-DTS3	GAAGGCGAGGTCCGGGGCGGAGG	AAAGGGGAGGACCGGGGCCGGGG	A....G....A.......C.	-	chr7+:76141300:76141317:chr7-:76141284:76141304:68-90	spCas9-DTS3	76141301	76141323	chr7	76141284	76141317	8	+
chr1-:15218756:15218776	4	0.3	spCas9-DTS3	GAAGGCGAGGTCCGGGGCGGAGG	GGAGGCGAGCCCCGGGGCAGGGA	.G.......CC.......A.	-	chr1-:15218756:15218776:44-66	spCas9-DTS3	15218761	15218783	chr1	15218756	15218776	7	-
chr14+:104182589:104182609	4	0.3	spCas9-DTS3	GAAGGCGAGGTCCGGGGCGGAGG	GGAGGCGGGGTGCGGGGCGCGGG	.G.....G...G.......C	+	chr14+:104182589:104182609:44-66	spCas9-DTS3	104182582	104182604	chr14	104182589	104182609	7	+
chr17-:12799663:12799683	4	0.1	spCas9-DTS3	GAAGGCGAGGTCCGGGGCGGAGG	GAGGGCAAGGTCAGGGGAGGAGG	..G...A.....A....A..	-	chr17-:12799663:12799683:44-66	spCas9-DTS3	12799668	12799690	chr17	12799663	12799683	7	-
chr17-:635608:635628	4	0.2	spCas9-DTS3	GAAGGCGAGGTCCGGGGCGGAGG	GGAGGCGGGGACCGAGGCGGCGG	.G.....G..A...A.....	-	chr17-:635608:635628:44-66	spCas9-DTS3	635613	635635	chr17	635608	635628	7	-
chr19-:17361211:17361231	4	0	spCas9-DTS3	GAAGGCGAGGTCCGGGGCGGAGG	GAAGGCCAGGACCAGGGCGCTGG	......C...A..A.....C	+	chr19-:17361211:17361231:55-77	spCas9-DTS3	17361205	17361227	chr19	17361211	17361231	7	-
chr5+:2389520:2389540	4	0.1	spCas9-DTS3	GAAGGCGAGGTCCGGGGCGGAGG	GAAGGAGGGGACCAGGGCGGAGG	.....A.G..A..A......	-	chr5+:2389520:2389540:chr5-:2389500:2389520:56-78	spCas9-DTS3	2389505	2389527	chr5	2389500	2389540	7	+
chr1-:202927546:202927566	4	0.8	spCas9-DTS3	GAAGGCGAGGTCCGGGGCGGAGG	CAGGGCGGGGCCCGGGGCGGGAG	C.G....G..C.........	-	chr1-:202927546:202927566:44-66	spCas9-DTS3	202927551	202927573	chr1	202927546	202927566	6	-
chr12+:117316654:117316674	4	0	spCas9-DTS3	GAAGGCGAGGTCCGGGGCGGAGG	GAAGGCGAGGGCGGGGCGGGGGA	..........G.G...CG..	+	chr12+:117316654:117316674:46-68	spCas9-DTS3	117316649	117316671	chr12	117316654	117316674	6	+
chr17-:57233305:57233325	4	0.1	spCas9-DTS3	GAAGGCGAGGTCCGGGGCGGAGG	GAAGGGGAGGTTTGGGGCTGGGG	.....G.....TT.....T.	+	chr17-:57233305:57233325:55-77	spCas9-DTS3	57233299	57233321	chr17	57233305	57233325	6	-
chr17+:76164938:76164949	4	0.1	spCas9-DTS3	GAAGGCGAGGTCCGGGGCGGAGG	GAAGGCGGGGCCCGGGACGCTGG	.......G..C.....A..C	-	chr17+:76164938:76164949:chr17-:76164928:76164948:56-78	spCas9-DTS3	76164933	76164955	chr17	76164928	76164949	6	+
chr19-:36764846:36764864	4	0.1	spCas9-DTS3	GAAGGCGAGGTCCGGGGCGGAGG	GAAGGCGCAGCCCGAGGCGGCGG	.......CA.C...A.....	-	chr19-:36764846:36764864:42-64	spCas9-DTS3	36764851	36764873	chr19	36764846	36764864	6	-
chr2+:186357334:186357354	4	0	spCas9-DTS3	GAAGGCGAGGTCCGGGGCGGAGG	GAAGGCTAGGCCAGGAGCGGTGG	......T...C.A..A....	-	chr2+:186357334:186357354:55-77	spCas9-DTS3	186357338	186357360	chr2	186357334	186357354	6	+
chr20-:4803937:4803956	4	0.1	spCas9-DTS3	GAAGGCGAGGTCCGGGGCGGAGG	GAAGGCAAGGCGCGGGGCGCGGG	......A...CG.......C	-	chr20-:4803937:4803956:43-65	spCas9-DTS3	4803942	4803964	chr20	4803937	4803956	6	-
chr6+:161638804:161638824	4	0.1	spCas9-DTS3	GAAGGCGAGGTCCGGGGCGGAGG	GCAGGCGGGGTCAGGGGAGGAGG	.C.....G....A....A..	-	chr6+:161638804:161638824:55-77	spCas9-DTS3	161638808	161638830	chr6	161638804	161638824	6	+
chr17+:3841445:3841465	4	0	spCas9-DTS3	GAAGGCGAGGTCCGGGGCGGAGG	GAAGGCCAGGCCAGGAGCGGTGG	......C...C.A..A....	+	chr17+:3841445:3841465:44-66	spCas9-DTS3	3841438	3841460	chr17	3841445	3841465	5	+
chr21+:42539972:42539988	4	0.1	spCas9-DTS3	GAAGGCGAGGTCCGGGGCGGAGG	GAAGGCGGAGGCCGGGGAGGCGG	.......GA.G......A..	-	chr21+:42539972:42539988:51-73	spCas9-DTS3	42539972	42539994	chr21	42539972	42539988	5	+
chr22+:22012502:22012522	4	0.4	spCas9-DTS3	GAAGGCGAGGTCCGGGGCGGAGG	CAGGGGGAGGTCCGGGGCGTGAG	C.G..G.............T	-	chr22+:22012502:22012522:55-77	spCas9-DTS3	22012506	22012528	chr22	22012502	22012522	5	+
chr4+:1215991:1216011	4	0.4	spCas9-DTS3	GAAGGCGAGGTCCGGGGCGGAGG	AAGGGCGAGGGGCGGGGCGGGGG	A.G.......GG........	+	chr4+:1215991:1216011:44-66	spCas9-DTS3	1215984	1216006	chr4	1215991	1216011	5	+
chr5+:1594455:1594475	4	0.2	spCas9-DTS3	GAAGGCGAGGTCCGGGGCGGAGG	GCAGGCGGGGGCCGAGGCGGCGG	.C.....G..G...A.....	-	chr5+:1594455:1594475:55-77	spCas9-DTS3	1594459	1594481	chr5	1594455	1594475	5	+
chr1+:23504356:23504376	4	0.2	spCas9-DTS3	GAAGGCGAGGTCCGGGGCGGAGG	GCAGCCGAGGGCCGGGGAGGAGG	.C..C.....G......A..	+	chr1+:23504356:23504376:44-66	spCas9-DTS3	23504349	23504371	chr1	23504356	23504376	4	+
chr10+:126183229:126183247	4	0	spCas9-DTS3	GAAGGCGAGGTCCGGGGCGGAGG	GAAGGGGAGGTCCGGGTCCAGGG	.....G..........T.CA	-	chr10+:126183229:126183247:53-75	spCas9-DTS3	126183231	126183253	chr10	126183229	126183247	4	+
chr15+:39558268:39558288	4	0.1	spCas9-DTS3	GAAGGCGAGGTCCGGGGCGGAGG	GATGGGGAGGTCTGGGGTGGTGG	..T..G......T....T..	+	chr15+:39558268:39558288:44-66	spCas9-DTS3	39558261	39558283	chr15	39558268	39558288	4	+
chr19+:36787671:36787691	4	0.1	spCas9-DTS3	GAAGGCGAGGTCCGGGGCGGAGG	GAAGGCGCAGCCCGAGGCGGCGG	.......CA.C...A.....	-	chr19+:36787671:36787691:55-77	spCas9-DTS3	36787675	36787697	chr19	36787671	36787691	4	+
chr2+:232478961:232478981	4	1.3	spCas9-DTS3	GAAGGCGAGGTCCGGGGCGGAGG	CGAGGCGCGCTCCGGGGCGGGGG	CG.....C.C..........	+	chr2+:232478961:232478981:44-66	spCas9-DTS3	232478954	232478976	chr2	232478961	232478981	4	+
chr9-:131939645:131939665	4	0.2	spCas9-DTS3	GAAGGCGAGGTCCGGGGCGGAGG	GGAGGCGGGGGCCGGGGAGGCGG	.G.....G..G......A..	+	chr9-:131939645:131939665:55-77	spCas9-DTS3	131939639	131939661	chr9	131939645	131939665	4	-
chr9+:14693022:14693040	4	0.2	spCas9-DTS3	GAAGGCGAGGTCCGGGGCGGAGG	AAAGGCCAGGCCTGGGGCGGGGA	A.....C...C.T.......	+	chr9+:14693022:14693040:43-65	spCas9-DTS3	14693014	14693036	chr9	14693022	14693040	4	+
chr1-:5842819:5842837	4	0.1	spCas9-DTS3	GAAGGCGAGGTCCGGGGCGGAGG	GAAGGCAGGGTCCGGGGGGAGGA	......AG.........G.A	+	chr1-:5842819:5842837:53-75	spCas9-DTS3	5842813	5842835	chr1	5842819	5842837	3	-
chr11-:117699010:117699030	4	0.1	spCas9-DTS3	GAAGGCGAGGTCCGGGGCGGAGG	GAGGGAGAGGGCCAGGGCGGGGG	..G..A....G..A......	-	chr11-:117699010:117699030:44-66	spCas9-DTS3	117699015	117699037	chr11	117699010	117699030	3	-
chr11-:60692219:60692239	4	0.2	spCas9-DTS3	GAAGGCGAGGTCCGGGGCGGAGG	GGAGGGGAGGGCCGGGGCGAGGG	.G...G....G........A	+	chr11-:60692219:60692239:55-77	spCas9-DTS3	60692213	60692235	chr11	60692219	60692239	3	-
chr14+:104662871:104662891	4	0	spCas9-DTS3	GAAGGCGAGGTCCGGGGCGGAGG	GAAGGCAAGGGCAGGGGAGGTGG	......A...G.A....A..	+	chr14+:104662871:104662891:44-66	spCas9-DTS3	104662864	104662886	chr14	104662871	104662891	3	+
chr15-:96726910:96726926	4	0.2	spCas9-DTS3	GAAGGCGAGGTCCGGGGCGGAGG	GGAGGCGGGGTCGGGGGCAGGGG	.G.....G....G.....A.	-	chr15-:96726910:96726926:40-62	spCas9-DTS3	96726915	96726937	chr15	96726910	96726926	3	-
chr17-:48260513:48260532	4	0	spCas9-DTS3	GAAGGCGAGGTCCGGGGCGGAGG	GAAGGCGAGGCCCGGAGGGAAGG	..........C....A.G.A	-	chr17-:48260513:48260532:44-66	spCas9-DTS3	48260517	48260539	chr17	48260513	48260532	3	-
chr17-:7308399:7308419	4	0.1	spCas9-DTS3	GAAGGCGAGGTCCGGGGCGGAGG	GAGGGGGAGGTCCGGGGAGTCAG	..G..G...........A.T	-	chr17-:7308399:7308419:44-66	spCas9-DTS3	7308404	7308426	chr17	7308399	7308419	3	-
chr19-:19044048:19044068	4	0	spCas9-DTS3	GAAGGCGAGGTCCGGGGCGGAGG	GAAGGCAAGGTCGAGGGCGTGGG	......A.....GA.....T	-	chr19-:19044048:19044068:44-66	spCas9-DTS3	19044053	19044075	chr19	19044048	19044068	3	-
chr19-:36762348:36762367	4	0.1	spCas9-DTS3	GAAGGCGAGGTCCGGGGCGGAGG	GAAGGCGCAGCCCGAGGCGGCGG	.......CA.C...A.....	-	chr19-:36762348:36762367:44-66	spCas9-DTS3	36762352	36762374	chr19	36762348	36762367	3	-
chr19-:36790205:36790225	4	0.1	spCas9-DTS3	GAAGGCGAGGTCCGGGGCGGAGG	GAAGGCGCAGCCCGAGGCGGCGG	.......CA.C...A.....	-	chr19-:36790205:36790225:44-66	spCas9-DTS3	36790210	36790232	chr19	36790205	36790225	3	-
chr19+:4066568:4066588	4	0.1	spCas9-DTS3	GAAGGCGAGGTCCGGGGCGGAGG	GAAGGGGAGATCCGGGGAGCCGG	.....G...A.......A.C	-	chr19+:4066568:4066588:55-77	spCas9-DTS3	4066572	4066594	chr19	4066568	4066588	3	+
chr2+:23916828:23916848	4	0.5	spCas9-DTS3	GAAGGCGAGGTCCGGGGCGGAGG	AATGGCGAGATCTGGGGCGGGAG	A.T......A..T.......	-	chr2+:23916828:23916848:55-77	spCas9-DTS3	23916832	23916854	chr2	23916828	23916848	3	+
chr3-:13324183:13324202	4	0.8	spCas9-DTS3	GAAGGCGAGGTCCGGGGCGGAGG	GTAAGCGGGGCCCGGGGCGGCGG	.T.A...G..C.........	-	chr3-:13324183:13324202:43-65	spCas9-DTS3	13324188	13324210	chr3	13324183	13324202	3	-
chr1-:33169888:33169908	4	0.1	spCas9-DTS3	GAAGGCGAGGTCCGGGGCGGAGG	TAAGGCCAGGTCCTGGGCTGGGG	T.....C......T....T.	-	chr1-:33169888:33169908:44-66	spCas9-DTS3	33169893	33169915	chr1	33169888	33169908	2	-
chr1+:85600182:85600202	4	0	spCas9-DTS3	GAAGGCGAGGTCCGGGGCGGAGG	GAAGGCCAGGTCAGGGACAGAGG	......C.....A...A.A.	-	chr1+:85600182:85600202:55-77	spCas9-DTS3	85600186	85600208	chr1	85600182	85600202	2	+
chr11-:63894880:63894898	4	0.2	spCas9-DTS3	GAAGGCGAGGTCCGGGGCGGAGG	GGGGGCAAGGTCCGGGGAGGGGG	.GG...A..........A..	-	chr11-:63894880:63894898:42-64	spCas9-DTS3	63894885	63894907	chr11	63894880	63894898	2	-
chr11-:69564925:69564945	4	0.5	spCas9-DTS3	GAAGGCGAGGTCCGGGGCGGAGG	GAAACTGAGGCCCGGGGCGGTGG	...ACT....C.........	+	chr11-:69564925:69564945:55-77	spCas9-DTS3	69564919	69564941	chr11	69564925	69564945	2	-
chr14-:102991292:102991311	4	0	spCas9-DTS3	GAAGGCGAGGTCCGGGGCGGAGG	GAGGGGGAGGTCCGAGGAGGGGA	..G..G........A..A..	+	chr14-:102991292:102991311:54-76	spCas9-DTS3	102991286	102991308	chr14	102991292	102991311	2	-
chr16-:89598598:89598618	4	0	spCas9-DTS3	GAAGGCGAGGTCCGGGGCGGAGG	GAAAGCGAGGTCTGGGTTGGCGG	...A........T...TT..	+	chr16-:89598598:89598618:55-77	spCas9-DTS3	89598592	89598614	chr16	89598598	89598618	2	-
chr17-:2601315:2601335	4	0.1	spCas9-DTS3	GAAGGCGAGGTCCGGGGCGGAGG	GAAGTTGAGGTCCGGGGGGAAGG	....TT...........G.A	+	chr17-:2601315:2601335:55-77	spCas9-DTS3	2601309	2601331	chr17	2601315	2601335	2	-
chr19-:36767390:36767407	4	0.1	spCas9-DTS3	GAAGGCGAGGTCCGGGGCGGAGG	GAAGGCGCAGCCCGAGGCGGCGG	.......CA.C...A.....	-	chr19-:36767390:36767407:42-64	spCas9-DTS3	36767394	36767416	chr19	36767390	36767407	2	-
chr19-:36769942:36769962	4	0.1	spCas9-DTS3	GAAGGCGAGGTCCGGGGCGGAGG	GAAGGCGCAGCCCGAGGCGGCGG	.......CA.C...A.....	-	chr19-:36769942:36769962:44-66	spCas9-DTS3	36769947	36769969	chr19	36769942	36769962	2	-
chr19-:36792740:36792760	4	0.1	spCas9-DTS3	GAAGGCGAGGTCCGGGGCGGAGG	GAAGGCGCAGCCCGAGGCGGCGG	.......CA.C...A.....	-	chr19-:36792740:36792760:44-66	spCas9-DTS3	36792745	36792767	chr19	36792740	36792760	2	-
chr19+:36780085:36780105	4	0.1	spCas9-DTS3	GAAGGCGAGGTCCGGGGCGGAGG	GAAGGCGCAGCCCGAGGCGGCGG	.......CA.C...A.....	-	chr19+:36780085:36780105:55-77	spCas9-DTS3	36780089	36780111	chr19	36780085	36780105	2	+
chr19+:36797786:36797806	4	0.1	spCas9-DTS3	GAAGGCGAGGTCCGGGGCGGAGG	GAAGGCGCAGCCCGAGGCGGCGG	.......CA.C...A.....	-	chr19+:36797786:36797806:55-77	spCas9-DTS3	36797790	36797812	chr19	36797786	36797806	2	+
chr3-:113060080:113060100	4	0.1	spCas9-DTS3	GAAGGCGAGGTCCGGGGCGGAGG	AAAGGCGTGGTCCCGGGCTGGGG	A......T.....C....T.	-	chr3-:113060080:113060100:44-66	spCas9-DTS3	113060085	113060107	chr3	113060080	113060100	2	-
chr7+:156932036:156932055	4	0	spCas9-DTS3	GAAGGCGAGGTCCGGGGCGGAGG	GAAGGTGAGGGCCGGGCTGGCGG	.....T....G.....CT..	+	chr7+:156932036:156932055:44-66	spCas9-DTS3	156932029	156932051	chr7	156932036	156932055	2	+
chr9-:122701544:122701564	4	0	spCas9-DTS3	GAAGGCGAGGTCCGGGGCGGAGG	GAAGGCAAGGTCAGGGGTAGAGG	......A.....A....TA.	+	chr9-:122701544:122701564:55-77	spCas9-DTS3	122701538	122701560	chr9	122701544	122701564	2	-
chr2+:2777265:2777266	5	0.1	spCas9-DTS3	GAAGGCGAGGTCCGGGGCGGAGG	TGAGGCAAGGTCTGGGGAGGGGG	TG....A.....T....A..	-	chr2+:2777265:2777266:chr2-:2777247:2777251:55-77	spCas9-DTS3	2777251	2777273	chr2	2777247	2777266	702	+
chr19+:17417243:17417244	5	0.1	spCas9-DTS3	GAAGGCGAGGTCCGGGGCGGAGG	CCAGGCAAGGTCCGAGGCGAGGG	CC....A.......A....A	-	chr19+:17417243:17417244:chr19-:17417225:17417240:55-77	spCas9-DTS3	17417229	17417251	chr19	17417225	17417244	658	+
chrX+:151196108:151196108	5	0.1	spCas9-DTS3	GAAGGCGAGGTCCGGGGCGGAGG	AAAGGGGAGACCCGGGGAGGGGG	A....G...AC......A..	-	chrX+:151196108:151196108:chrX-:151196088:151196105:56-78	spCas9-DTS3	151196093	151196115	chrX	151196088	151196108	515	+
chr20+:61433170:61433176	5	0.3	spCas9-DTS3	GAAGGCGAGGTCCGGGGCGGAGG	AGAAGGGAGGCCCGGGGCGGGGG	AG.A.G....C.........	-	chr20+:61433170:61433176:chr20-:61433163:61433164:48-70	spCas9-DTS3	61433160	61433182	chr20	61433163	61433176	388	+
chr20+:39994737:39994746	5	0.3	spCas9-DTS3	GAAGGCGAGGTCCGGGGCGGAGG	AGAAGGGAGGCCCGGGGCGGGGG	AG.A.G....C.........	+	chr20+:39994737:39994746:chr20-:39994726:39994731:45-67	spCas9-DTS3	39994720	39994742	chr20	39994726	39994746	151	+
chr1+:42138774:42138787	5	0	spCas9-DTS3	GAAGGCGAGGTCCGGGGCGGAGG	GAAGACAAGGCCTGGGGAGGGGG	....A.A...C.T....A..	-	chr1+:42138774:42138787:chr1-:42138767:42138784:55-77	spCas9-DTS3	42138771	42138793	chr1	42138767	42138787	147	+
chr7+:110174311:110174321	5	0	spCas9-DTS3	GAAGGCGAGGTCCGGGGCGGAGG	GAAGGTGAGGCCCAGGGCAAGGG	.....T....C..A....AA	-	chr7+:110174311:110174321:chr7-:110174298:110174315:58-80	spCas9-DTS3	110174305	110174327	chr7	110174298	110174321	144	+
chr2+:113033656:113033667	5	0.2	spCas9-DTS3	GAAGGCGAGGTCCGGGGCGGAGG	AGAGGAGGGGTCTGGGGCGGCGG	AG...A.G....T.......	+	chr2+:113033656:113033667:chr2-:113033646:113033664:45-67	spCas9-DTS3	113033640	113033662	chr2	113033646	113033667	95	+
chr19-:2231638:2231656	5	0	spCas9-DTS3	GAAGGCGAGGTCCGGGGCGGAGG	GAAGGCCAGGCTCGGGGCTTGGG	......C...CT......TT	-	chr19-:2231638:2231656:42-64	spCas9-DTS3	2231643	2231665	chr19	2231638	2231656	90	-
chr19+:19231212:19231232	5	0	spCas9-DTS3	GAAGGCGAGGTCCGGGGCGGAGG	GGAGGCGGGGCCTGGGGAGGGGG	.G.....G..C.T....A..	-	chr19+:19231212:19231232:chr19-:19231211:19231221:56-78	spCas9-DTS3	19231216	19231238	chr19	19231211	19231232	80	+
chr13+:42681368:42681381	5	0.1	spCas9-DTS3	GAAGGCGAGGTCCGGGGCGGAGG	AGAGGAAAGGTCCAGGGCGGGGG	AG...AA......A......	+	chr13+:42681368:42681381:chr13-:42681360:42681377:45-67	spCas9-DTS3	42681354	42681376	chr13	42681360	42681381	72	+
chr6+:49728648:49728656	5	0	spCas9-DTS3	GAAGGCGAGGTCCGGGGCGGAGG	GAAGGCAAAGCCCAGGGAGGAGG	......A.A.C..A...A..	-	chr6+:49728648:49728656:chr6-:49728636:49728656:56-78	spCas9-DTS3	49728641	49728663	chr6	49728636	49728656	69	+
chr8+:38127019:38127031	5	0	spCas9-DTS3	GAAGGCGAGGTCCGGGGCGGAGG	AGAGGCGAGGTCCCGGGAGAAGG	AG...........C...A.A	-	chr8+:38127019:38127031:chr8-:38127011:38127027:55-77	spCas9-DTS3	38127015	38127037	chr8	38127011	38127031	60	+
chr1+:6128741:6128761	5	0.3	spCas9-DTS3	GAAGGCGAGGTCCGGGGCGGAGG	ATGGGAGAGGCCCGGGGCGGGGG	ATG..A....C.........	-	chr1+:6128741:6128761:chr1+:6128709:6128712:chr1-:6128697:6128717:56-78	spCas9-DTS3	6128702	6128724	chr1	6128697	6128761	55	+
chr1+:151681451:151681466	5	0	spCas9-DTS3	GAAGGCGAGGTCCGGGGCGGAGG	GAAGGAGAGGCCCGGGGGCAGGG	.....A....C......GCA	+	chr1+:151681451:151681466:chr1-:151681445:151681460:44-66	spCas9-DTS3	151681438	151681460	chr1	151681445	151681466	42	+
chr11+:65601128:65601142	5	0	spCas9-DTS3	GAAGGCGAGGTCCGGGGCGGAGG	GAAGGAGGGGCCCGGAACGGCGG	.....A.G..C....AA...	+	chr11+:65601128:65601142:chr11-:65601122:65601136:45-67	spCas9-DTS3	65601116	65601138	chr11	65601122	65601142	39	+
chr22-:45134372:45134390	5	0	spCas9-DTS3	GAAGGCGAGGTCCGGGGCGGAGG	GAAGGACAGGCCCAGGGCAGGGG	.....AC...C..A....A.	+	chr22-:45134372:45134390:53-75	spCas9-DTS3	45134366	45134388	chr22	45134372	45134390	38	-
chr7-:157987348:157987365	5	0	spCas9-DTS3	GAAGGCGAGGTCCGGGGCGGAGG	AGAGGCTAGGTCCGAGGTGGAGG	AG....T.......A..T..	+	chr7-:157987348:157987365:52-74	spCas9-DTS3	157987342	157987364	chr7	157987348	157987365	33	-
chr8+:67089227:67089245	5	0	spCas9-DTS3	GAAGGCGAGGTCCGGGGCGGAGG	GAAGGTGAGATCCAGGGAGATGG	.....T...A...A...A.A	+	chr8+:67089227:67089245:42-64	spCas9-DTS3	67089218	67089240	chr8	67089227	67089245	32	+
chr16+:47177486:47177487	5	0.1	spCas9-DTS3	GAAGGCGAGGTCCGGGGCGGAGG	AAAGGTAAGGACCGGGGCTGGGG	A....TA...A.......T.	-	chr16+:47177486:47177487:chr16-:47177466:47177486:56-78	spCas9-DTS3	47177471	47177493	chr16	47177466	47177487	30	+
chr19+:1374063:1374081	5	0.1	spCas9-DTS3	GAAGGCGAGGTCCGGGGCGGAGG	ATAAGTGAGGTCCGGGGAGGGGG	AT.A.T...........A..	+	chr19+:1374063:1374081:43-65	spCas9-DTS3	1374055	1374077	chr19	1374063	1374081	27	+
chr8+:142319284:142319302	5	0.1	spCas9-DTS3	GAAGGCGAGGTCCGGGGCGGAGG	CAAGACAAGGTCTGGGGAGGCGG	C...A.A.....T....A..	+	chr8+:142319284:142319302:42-64	spCas9-DTS3	142319275	142319297	chr8	142319284	142319302	26	+
chr7+:66206121:66206127	5	0.1	spCas9-DTS3	GAAGGCGAGGTCCGGGGCGGAGG	GAAGGTGGGAGCCGGGGCGAGGG	.....T.G.AG........A	-	chr7+:66206121:66206127:chr7-:66206106:66206126:56-78	spCas9-DTS3	66206111	66206133	chr7	66206106	66206127	25	+
chr2+:44222820:44222840	5	0	spCas9-DTS3	GAAGGCGAGGTCCGGGGCGGAGG	GGAGGCTAGGTCCTGGGGCGGGG	.G....T......T...GC.	+	chr2+:44222820:44222840:chr2-:44222819:44222821:44-66	spCas9-DTS3	44222812	44222834	chr2	44222819	44222840	24	+
chr3-:47895942:47895958	5	0	spCas9-DTS3	GAAGGCGAGGTCCGGGGCGGAGG	GAAGGGAAGGCCCAGGGCAGCGG	.....GA...C..A....A.	+	chr3-:47895942:47895958:52-74	spCas9-DTS3	47895935	47895957	chr3	47895942	47895958	24	-
chr16+:5170052:5170071	5	0	spCas9-DTS3	GAAGGCGAGGTCCGGGGCGGAGG	TAAGGAGAGGTCTGGGGCAAAGG	T....A......T.....AA	+	chr16+:5170052:5170071:chr16-:5170047:5170049:45-67	spCas9-DTS3	5170041	5170063	chr16	5170047	5170071	20	+
chr10+:105418062:105418080	5	0	spCas9-DTS3	GAAGGCGAGGTCCGGGGCGGAGG	CAAGGCAAGGCCCAGGGAGGTGG	C.....A...C..A...A..	+	chr10+:105418062:105418080:42-64	spCas9-DTS3	105418053	105418075	chr10	105418062	105418080	18	+
chr13+:52376151:52376170	5	0	spCas9-DTS3	GAAGGCGAGGTCCGGGGCGGAGG	GAAGGCAAGATCCAAGGCAGAGG	......A..A...AA...A.	-	chr13+:52376151:52376170:chr13-:52376149:52376161:56-78	spCas9-DTS3	52376154	52376176	chr13	52376149	52376170	18	+
chr5+:86158424:86158434	5	0.1	spCas9-DTS3	GAAGGCGAGGTCCGGGGCGGAGG	GAAGGAGGACTCCGGGGAGGGGG	.....A.GAC.......A..	-	chr5+:86158424:86158434:chr5-:86158413:86158433:56-78	spCas9-DTS3	86158418	86158440	chr5	86158413	86158434	18	+
chr10+:15210288:15210308	5	0.1	spCas9-DTS3	GAAGGCGAGGTCCGGGGCGGAGG	GGAGGCTGGGGCCCGGGCGGGGA	.G....TG..G..C......	-	chr10+:15210288:15210308:chr10-:15210289:15210293:31-53	spCas9-DTS3	15210268	15210290	chr10	15210288	15210308	17	+
chr6-:100908943:100908962	5	0.1	spCas9-DTS3	GAAGGCGAGGTCCGGGGCGGAGG	AAAGGAGGGGTCCGGGGCTCGGG	A....A.G..........TC	+	chr6-:100908943:100908962:54-76	spCas9-DTS3	100908937	100908959	chr6	100908943	100908962	16	-
chr8-:144659392:144659408	5	0	spCas9-DTS3	GAAGGCGAGGTCCGGGGCGGAGG	CAAGGCAAGGGCCGGGAAGGAGG	C.....A...G.....AA..	-	chr8-:144659392:144659408:40-62	spCas9-DTS3	144659397	144659419	chr8	144659392	144659408	14	-
chr10+:43749969:43749987	5	0	spCas9-DTS3	GAAGGCGAGGTCCGGGGCGGAGG	GTAGACCAGGTCCGGGGGCGGGG	.T..A.C..........GC.	-	chr10+:43749969:43749987:54-76	spCas9-DTS3	43749972	43749994	chr10	43749969	43749987	13	+
chr7-:76635189:76635197	5	0	spCas9-DTS3	GAAGGCGAGGTCCGGGGCGGAGG	CAAGGGGAGGACCGGGGTCGGGG	C....G....A......TC.	-	chr7-:76635189:76635197:31-53	spCas9-DTS3	76635195	76635217	chr7	76635189	76635197	13	-
chr19+:33571981:33572000	5	0	spCas9-DTS3	GAAGGCGAGGTCCGGGGCGGAGG	GAAGGCTGGGTCCGCGGGCGGGG	......TG......C..GC.	-	chr19+:33571981:33572000:56-78	spCas9-DTS3	33571986	33572008	chr19	33571981	33572000	12	+
chr15+:40633234:40633254	5	0	spCas9-DTS3	GAAGGCGAGGTCCGGGGCGGAGG	GAGGGCGAGGACCAGGGCACTGG	..G.......A..A....AC	+	chr15+:40633234:40633254:44-66	spCas9-DTS3	40633227	40633249	chr15	40633234	40633254	10	+
chr19+:59070030:59070049	5	0	spCas9-DTS3	GAAGGCGAGGTCCGGGGCGGAGG	GAAGGAGCGGCCCCGGGCAGTGG	.....A.C..C..C....A.	-	chr19+:59070030:59070049:chr19-:59070028:59070038:56-78	spCas9-DTS3	59070033	59070055	chr19	59070028	59070049	10	+
chr19+:52192606:52192626	5	0	spCas9-DTS3	GAAGGCGAGGTCCGGGGCGGAGG	GCCGGCGGGGTCCAGGGAGGGGG	.CC....G.....A...A..	+	chr19+:52192606:52192626:44-66	spCas9-DTS3	52192599	52192621	chr19	52192606	52192626	9	+
chr20+:4176185:4176205	5	0	spCas9-DTS3	GAAGGCGAGGTCCGGGGCGGAGG	GAAGGAGAGGCCCAGGAAGGTGG	.....A....C..A..AA..	-	chr20+:4176185:4176205:55-77	spCas9-DTS3	4176189	4176211	chr20	4176185	4176205	9	+
chr9+:138482482:138482501	5	0	spCas9-DTS3	GAAGGCGAGGTCCGGGGCGGAGG	CAAGGAGAGGTCCAGGAAGGAGG	C....A.......A..AA..	+	chr9+:138482482:138482501:44-66	spCas9-DTS3	138482475	138482497	chr9	138482482	138482501	9	+
chr1+:24829270:24829279	5	0.5	spCas9-DTS3	GAAGGCGAGGTCCGGGGCGGAGG	CCGGGCGGGGACCGGGGCGGGGG	CCG....G..A.........	-	chr1+:24829270:24829279:chr1-:24829244:24829257:56-78	spCas9-DTS3	24829249	24829271	chr1	24829244	24829279	8	+
chr19+:52840016:52840036	5	0	spCas9-DTS3	GAAGGCGAGGTCCGGGGCGGAGG	GAAGGGGAGGCCTGGGGAGTAGG	.....G....C.T....A.T	-	chr19+:52840016:52840036:55-77	spCas9-DTS3	52840020	52840042	chr19	52840016	52840036	8	+
chr3+:141206507:141206527	5	0	spCas9-DTS3	GAAGGCGAGGTCCGGGGCGGAGG	GGAGGCGCGGCCCGAGGAGGTGG	.G.....C..C...A..A..	+	chr3+:141206507:141206527:44-66	spCas9-DTS3	141206500	141206522	chr3	141206507	141206527	8	+
chr13-:50704113:50704133	5	0.1	spCas9-DTS3	GAAGGCGAGGTCCGGGGCGGAGG	CCAGGCGGGGCCCGGGGTGGCGG	CC.....G..C......T..	+	chr13-:50704113:50704133:55-77	spCas9-DTS3	50704107	50704129	chr13	50704113	50704133	7	-
chr1-:161440170:161440188	5	0.2	spCas9-DTS3	GAAGGCGAGGTCCGGGGCGGAGG	ACAGGCTGGGTCCGAGGCGGCGG	AC....TG......A.....	+	chr1-:161440170:161440188:53-75	spCas9-DTS3	161440164	161440186	chr1	161440170	161440188	7	-
chr10+:126938508:126938527	5	0	spCas9-DTS3	GAAGGCGAGGTCCGGGGCGGAGG	AAAGGAGAGGTTAGGGGAGGAGG	A....A.....TA....A..	+	chr10+:126938508:126938527:43-65	spCas9-DTS3	126938500	126938522	chr10	126938508	126938527	7	+
chr14+:34269793:34269799	5	0.2	spCas9-DTS3	GAAGGCGAGGTCCGGGGCGGAGG	GGCGGCGGGGGCGGGGGCGGGGG	.GC....G..G.G.......	+	chr14+:34269793:34269799:58-80	spCas9-DTS3	34269800	34269822	chr14	34269793	34269799	7	+
chr15+:73631243:73631263	5	0	spCas9-DTS3	GAAGGCGAGGTCCGGGGCGGAGG	CAAGGAGAGGTCCTGGGGCGTGG	C....A.......T...GC.	-	chr15+:73631243:73631263:56-78	spCas9-DTS3	73631248	73631270	chr15	73631243	73631263	7	+
chr1-:161417998:161418017	5	0.2	spCas9-DTS3	GAAGGCGAGGTCCGGGGCGGAGG	ACAGGCTGGGTCCGAGGCGGCGG	AC....TG......A.....	+	chr1-:161417998:161418017:54-76	spCas9-DTS3	161417992	161418014	chr1	161417998	161418017	6	-
chr13-:72439758:72439778	5	0.2	spCas9-DTS3	GAAGGCGAGGTCCGGGGCGGAGG	AAAGCCGAGCCTCGGGGCGGAGG	A...C....CCT........	-	chr13-:72439758:72439778:44-66	spCas9-DTS3	72439763	72439785	chr13	72439758	72439778	6	-
chr17-:49197461:49197481	5	0.1	spCas9-DTS3	GAAGGCGAGGTCCGGGGCGGAGG	GGAGGCAGGGCCCGGGGAGGAAG	.G....AG..C......A..	-	chr17-:49197461:49197481:44-66	spCas9-DTS3	49197466	49197488	chr17	49197461	49197481	6	-
chr19-:37658812:37658832	5	0.1	spCas9-DTS3	GAAGGCGAGGTCCGGGGCGGAGG	AAAAGTAAGGTCTGGGGCGGTGG	A..A.TA.....T.......	-	chr19-:37658812:37658832:44-66	spCas9-DTS3	37658817	37658839	chr19	37658812	37658832	6	-
chr19+:35790798:35790818	5	0.2	spCas9-DTS3	GAAGGCGAGGTCCGGGGCGGAGG	TGGGGCGGGGTCCGGGGAGGGGG	TGG....G.........A..	+	chr19+:35790798:35790818:44-66	spCas9-DTS3	35790791	35790813	chr19	35790798	35790818	6	+
chr19+:48112888:48112907	5	0.1	spCas9-DTS3	GAAGGCGAGGTCCGGGGCGGAGG	AAAGGCGGGGAGCGGGGCGAGGG	A......G..AG.......A	-	chr19+:48112888:48112907:54-76	spCas9-DTS3	48112891	48112913	chr19	48112888	48112907	6	+
chr20-:41210918:41210937	5	0	spCas9-DTS3	GAAGGCGAGGTCCGGGGCGGAGG	AAAGGCAAGGCCTGGGGTGGAGG	A.....A...C.T....T..	+	chr20-:41210918:41210937:54-76	spCas9-DTS3	41210912	41210934	chr20	41210918	41210937	6	-
chr20-:44794693:44794712	5	0	spCas9-DTS3	GAAGGCGAGGTCCGGGGCGGAGG	GAAGGTGAGATCCGGGGACAGGG	.....T...A.......ACA	-	chr20-:44794693:44794712:44-66	spCas9-DTS3	44794697	44794719	chr20	44794693	44794712	6	-
chr5-:176831220:176831238	5	0.2	spCas9-DTS3	GAAGGCGAGGTCCGGGGCGGAGG	TGAGGCGGGGTCCGGGTCGTGGG	TG.....G........T..T	+	chr5-:176831220:176831238:53-75	spCas9-DTS3	176831214	176831236	chr5	176831220	176831238	6	-
chr9-:137484295:137484315	5	0	spCas9-DTS3	GAAGGCGAGGTCCGGGGCGGAGG	AAAGGGGAGGCCCTGGGAGGGGG	A....G....C..T...A..	-	chr9-:137484295:137484315:44-66	spCas9-DTS3	137484300	137484322	chr9	137484295	137484315	6	-
chr9+:19464224:19464236	5	0.1	spCas9-DTS3	GAAGGCGAGGTCCGGGGCGGAGG	GGAGGTGAGCCCCGGGGCGAAGG	.G...T...CC........A	-	chr9+:19464224:19464236:47-69	spCas9-DTS3	19464220	19464242	chr9	19464224	19464236	6	+
chr1+:202777467:202777487	5	0.1	spCas9-DTS3	GAAGGCGAGGTCCGGGGCGGAGG	GAAGGTGGGCTCCGGGACCGAGG	.....T.G.C......A.C.	+	chr1+:202777467:202777487:44-66	spCas9-DTS3	202777460	202777482	chr1	202777467	202777487	5	+
chr10+:24100611:24100630	5	0	spCas9-DTS3	GAAGGCGAGGTCCGGGGCGGAGG	GAAGGCAAGAACCAGGGCGATGG	......A..AA..A.....A	+	chr10+:24100611:24100630:43-65	spCas9-DTS3	24100603	24100625	chr10	24100611	24100630	5	+
chr11-:57105805:57105825	5	0.1	spCas9-DTS3	GAAGGCGAGGTCCGGGGCGGAGG	AGAGGCCAGGACCAGGGCGGGGG	AG....C...A..A......	-	chr11-:57105805:57105825:44-66	spCas9-DTS3	57105810	57105832	chr11	57105805	57105825	5	-
chr11-:854078:854097	5	0	spCas9-DTS3	GAAGGCGAGGTCCGGGGCGGAGG	GAAGTGGAGGTCCCGGGGCGGAG	....TG.......C...GC.	+	chr11-:854078:854097:55-77	spCas9-DTS3	854071	854093	chr11	854078	854097	5	-
chr13+:25744715:25744735	5	0.2	spCas9-DTS3	GAAGGCGAGGTCCGGGGCGGAGG	AGAGGCAGGGTCTGGGGCGGCGG	AG....AG....T.......	+	chr13+:25744715:25744735:44-66	spCas9-DTS3	25744708	25744730	chr13	25744715	25744735	5	+
chr17+:26124835:26124855	5	0	spCas9-DTS3	GAAGGCGAGGTCCGGGGCGGAGG	GAAGGATGGGCCCGGGGAGGAGG	.....ATG..C......A..	+	chr17+:26124835:26124855:44-66	spCas9-DTS3	26124828	26124850	chr17	26124835	26124855	5	+
chr3+:42781392:42781406	5	0.1	spCas9-DTS3	GAAGGCGAGGTCCGGGGCGGAGG	AATGGCAAGGCCCGGGGCTGGGG	A.T...A...C.......T.	+	chr3+:42781392:42781406:chr3-:42781369:42781389:61-83	spCas9-DTS3	42781379	42781401	chr3	42781369	42781406	5	+
chr5-:95997872:95997888	5	0.3	spCas9-DTS3	GAAGGCGAGGTCCGGGGCGGAGG	CCGGGTGAGGACCGGGGCGGAGG	CCG..T....A.........	+	chr5-:95997872:95997888:51-73	spCas9-DTS3	95997866	95997888	chr5	95997872	95997888	5	-
chr6+:143548506:143548525	5	0	spCas9-DTS3	GAAGGCGAGGTCCGGGGCGGAGG	GAAGGAGGGGCACGGGGCAGGGG	.....A.G..CA......A.	-	chr6+:143548506:143548525:54-76	spCas9-DTS3	143548509	143548531	chr6	143548506	143548525	5	+
chr8-:124253425:124253443	5	0	spCas9-DTS3	GAAGGCGAGGTCCGGGGCGGAGG	GAGGGCGAGGCCTGGGGCCCGGG	..G.......C.T.....CC	+	chr8-:124253425:124253443:53-75	spCas9-DTS3	124253419	124253441	chr8	124253425	124253443	5	-
chr8-:38325151:38325169	5	0.1	spCas9-DTS3	GAAGGCGAGGTCCGGGGCGGAGG	GAGGGACAGGCCCGGGGCGAAGG	..G..AC...C........A	-	chr8-:38325151:38325169:42-64	spCas9-DTS3	38325156	38325178	chr8	38325151	38325169	5	-
chr11+:7273737:7273757	5	0.1	spCas9-DTS3	GAAGGCGAGGTCCGGGGCGGAGG	CCAGGCGGGGACCCGGGCGGTGG	CC.....G..A..C......	+	chr11+:7273737:7273757:44-66	spCas9-DTS3	7273730	7273752	chr11	7273737	7273757	4	+
chr16-:4980893:4980912	5	0.1	spCas9-DTS3	GAAGGCGAGGTCCGGGGCGGAGG	CAAAGAGAGGTCTGGGGCAGGGG	C..A.A......T.....A.	+	chr16-:4980893:4980912:54-76	spCas9-DTS3	4980887	4980909	chr16	4980893	4980912	4	-
chr16-:9962544:9962562	5	0	spCas9-DTS3	GAAGGCGAGGTCCGGGGCGGAGG	GAAGGGAAGGCCTGGGGAGGAGG	.....GA...C.T....A..	-	chr16-:9962544:9962562:42-64	spCas9-DTS3	9962549	9962571	chr16	9962544	9962562	4	-
chr4+:130014718:130014738	5	0.1	spCas9-DTS3	GAAGGCGAGGTCCGGGGCGGAGG	CAAGGAGTGGTCCGGGGCACCGG	C....A.T..........AC	-	chr4+:130014718:130014738:55-77	spCas9-DTS3	130014722	130014744	chr4	130014718	130014738	4	+
chr4+:1769674:1769689	5	0	spCas9-DTS3	GAAGGCGAGGTCCGGGGCGGAGG	GAAGCCGGGGCCTGGGGTGGGGG	....C..G..C.T....T..	-	chr4+:1769674:1769689:50-72	spCas9-DTS3	1769673	1769695	chr4	1769674	1769689	4	+
chr1-:161432789:161432807	5	0.2	spCas9-DTS3	GAAGGCGAGGTCCGGGGCGGAGG	ACAGGCTGGGTCCGAGGCGGCGG	AC....TG......A.....	+	chr1-:161432789:161432807:53-75	spCas9-DTS3	161432783	161432805	chr1	161432789	161432807	4	-
chr10+:116310777:116310797	5	0	spCas9-DTS3	GAAGGCGAGGTCCGGGGCGGAGG	AAAAGTGAGGTCCAGGGAGGTGG	A..A.T.......A...A..	+	chr10+:116310777:116310797:44-66	spCas9-DTS3	116310770	116310792	chr10	116310777	116310797	3	+
chr11-:67596583:67596603	5	0	spCas9-DTS3	GAAGGCGAGGTCCGGGGCGGAGG	TAAGGAGAGGTCTGGGGTGAAGG	T....A......T....T.A	+	chr11-:67596583:67596603:55-77	spCas9-DTS3	67596577	67596599	chr11	67596583	67596603	3	-
chr11+:3467780:3467800	5	0	spCas9-DTS3	GAAGGCGAGGTCCGGGGCGGAGG	TAAGGAGAGGTCTGGGGTGAAGG	T....A......T....T.A	+	chr11+:3467780:3467800:44-66	spCas9-DTS3	3467773	3467795	chr11	3467780	3467800	3	+
chr14+:103522905:103522919	5	0.2	spCas9-DTS3	GAAGGCGAGGTCCGGGGCGGAGG	GGGGGCGGGGGCGGGGGCGGGGG	.GG....G..G.G.......	+	chr14+:103522905:103522919:50-72	spCas9-DTS3	103522904	103522926	chr14	103522905	103522919	3	+
chr14+:56577288:56577306	5	0	spCas9-DTS3	GAAGGCGAGGTCCGGGGCGGAGG	GAAGGAGGGGCCGGGTGCGGTGG	.....A.G..C.G..T....	+	chr14+:56577288:56577306:chr14-:56577249:56577269:41-63	spCas9-DTS3	56577239	56577261	chr14	56577249	56577306	3	+
chr19+:3249770:3249790	5	0	spCas9-DTS3	GAAGGCGAGGTCCGGGGCGGAGG	GAAGGTGAGGCCCAGAGAGGGGG	.....T....C..A.A.A..	+	chr19+:3249770:3249790:44-66	spCas9-DTS3	3249763	3249785	chr19	3249770	3249790	3	+
chr2-:27658108:27658128	5	0	spCas9-DTS3	GAAGGCGAGGTCCGGGGCGGAGG	GAGGGAGAGGTTCTGGGCAGGGG	..G..A.....T.T....A.	+	chr2-:27658108:27658128:55-77	spCas9-DTS3	27658102	27658124	chr2	27658108	27658128	3	-
chr2+:136945827:136945847	5	0	spCas9-DTS3	GAAGGCGAGGTCCGGGGCGGAGG	AAAGGTGAGGTCTGGGCTGGGGG	A....T......T...CT..	+	chr2+:136945827:136945847:44-66	spCas9-DTS3	136945820	136945842	chr2	136945827	136945847	3	+
chr22-:41809589:41809609	5	0	spCas9-DTS3	GAAGGCGAGGTCCGGGGCGGAGG	GGAGGTGAAGTCCGAGGAGGAGG	.G...T..A.....A..A..	+	chr22-:41809589:41809609:55-77	spCas9-DTS3	41809583	41809605	chr22	41809589	41809609	3	-
chr22-:44602691:44602711	5	0.1	spCas9-DTS3	GAAGGCGAGGTCCGGGGCGGAGG	AAAGGTGGGGTCTGGGGCTGTGG	A....T.G....T.....T.	-	chr22-:44602691:44602711:44-66	spCas9-DTS3	44602696	44602718	chr22	44602691	44602711	3	-
chr5-:21162141:21162161	5	0	spCas9-DTS3	GAAGGCGAGGTCCGGGGCGGAGG	AAAGGCAAGGTTTGGGGCAGAGG	A.....A....TT.....A.	+	chr5-:21162141:21162161:55-77	spCas9-DTS3	21162135	21162157	chr5	21162141	21162161	3	-
chr1-:161410580:161410600	5	0.2	spCas9-DTS3	GAAGGCGAGGTCCGGGGCGGAGG	ACAGGCTGGGTCCGAGGCGGCGG	AC....TG......A.....	+	chr1-:161410580:161410600:55-77	spCas9-DTS3	161410574	161410596	chr1	161410580	161410600	2	-
chr11-:67139163:67139183	5	0	spCas9-DTS3	GAAGGCGAGGTCCGGGGCGGAGG	GAAGGAGGAGTCCAGGGCAGTGG	.....A.GA....A....A.	+	chr11-:67139163:67139183:55-77	spCas9-DTS3	67139157	67139179	chr11	67139163	67139183	2	-
chr11-:68852914:68852934	5	0	spCas9-DTS3	GAAGGCGAGGTCCGGGGCGGAGG	CTAGGAGAGGTGCGGAGCGGAGG	CT...A.....G...A....	-	chr11-:68852914:68852934:44-66	spCas9-DTS3	68852919	68852941	chr11	68852914	68852934	2	-
chr11+:94892147:94892167	5	0.1	spCas9-DTS3	GAAGGCGAGGTCCGGGGCGGAGG	AAAGTCAAGGTTCGGGGCGTAGG	A...T.A....T.......T	-	chr11+:94892147:94892167:55-77	spCas9-DTS3	94892151	94892173	chr11	94892147	94892167	2	+
chr11+:95164203:95164223	5	0	spCas9-DTS3	GAAGGCGAGGTCCGGGGCGGAGG	GAAGTTGAGGTCCAGGGCAAAGG	....TT.......A....AA	+	chr11+:95164203:95164223:41-63	spCas9-DTS3	95164193	95164215	chr11	95164203	95164223	2	+
chr14+:95366234:95366251	5	0	spCas9-DTS3	GAAGGCGAGGTCCGGGGCGGAGG	GAAGGATGGGTCTGGGGAGGTGG	.....ATG....T....A..	-	chr14+:95366234:95366251:52-74	spCas9-DTS3	95366235	95366257	chr14	95366234	95366251	2	+
chr15+:74895770:74895790	5	0.1	spCas9-DTS3	GAAGGCGAGGTCCGGGGCGGAGG	GAAGGCAGGGCCTGGGCCGGGGG	......AG..C.T...C...	-	chr15+:74895770:74895790:55-77	spCas9-DTS3	74895774	74895796	chr15	74895770	74895790	2	+
chr16+:1435775:1435795	5	0.5	spCas9-DTS3	GAAGGCGAGGTCCGGGGCGGAGG	CTGGGCGAGAGCCGGGGCGGGGG	CTG......AG.........	-	chr16+:1435775:1435795:55-77	spCas9-DTS3	1435779	1435801	chr16	1435775	1435795	2	+
chr16+:30485679:30485699	5	0.1	spCas9-DTS3	GAAGGCGAGGTCCGGGGCGGAGG	CCAGGCGAGGGTCGGGGAGGCGG	CC........GT.....A..	-	chr16+:30485679:30485699:55-77	spCas9-DTS3	30485683	30485705	chr16	30485679	30485699	2	+
chr17+:17103459:17103479	5	0	spCas9-DTS3	GAAGGCGAGGTCCGGGGCGGAGG	GAAGATGAGGGCTGGGGAGGGGG	....AT....G.T....A..	-	chr17+:17103459:17103479:55-77	spCas9-DTS3	17103463	17103485	chr17	17103459	17103479	2	+
chr17+:1929453:1929473	5	0	spCas9-DTS3	GAAGGCGAGGTCCGGGGCGGAGG	CCAGGCGAGATCCTGGGTGGAGG	CC.......A...T...T..	+	chr17+:1929453:1929473:44-66	spCas9-DTS3	1929446	1929468	chr17	1929453	1929473	2	+
chr20-:15451431:15451451	5	0	spCas9-DTS3	GAAGGCGAGGTCCGGGGCGGAGG	TAAGGCAAGGTCTGGGATGGCGG	T.....A.....T...AT..	-	chr20-:15451431:15451451:44-66	spCas9-DTS3	15451436	15451458	chr20	15451431	15451451	2	-
chr4-:8891345:8891365	5	0	spCas9-DTS3	GAAGGCGAGGTCCGGGGCGGAGG	AAAGCAGAGGTCCTGGGAGGTGG	A...CA.......T...A..	+	chr4-:8891345:8891365:55-77	spCas9-DTS3	8891339	8891361	chr4	8891345	8891365	2	-
chr5+:4209444:4209464	5	0	spCas9-DTS3	GAAGGCGAGGTCCGGGGCGGAGG	GAAGGCAGGGTCTGGGGAGAAGG	......AG....T....A.A	+	chr5+:4209444:4209464:44-66	spCas9-DTS3	4209437	4209459	chr5	4209444	4209464	2	+
chr6-:164877279:164877299	5	0.1	spCas9-DTS3	GAAGGCGAGGTCCGGGGCGGAGG	AAAGACAAGGTCCGGGAAGGAGA	A...A.A.........AA..	-	chr6-:164877279:164877299:44-66	spCas9-DTS3	164877284	164877306	chr6	164877279	164877299	2	-
chr6+:34541867:34541887	5	0	spCas9-DTS3	GAAGGCGAGGTCCGGGGCGGAGG	AAAGGGCAGGTCTGGGGCAGAGG	A....GC.....T.....A.	+	chr6+:34541867:34541887:44-66	spCas9-DTS3	34541860	34541882	chr6	34541867	34541887	2	+
chr7+:93204156:93204176	5	0.1	spCas9-DTS3	GAAGGCGAGGTCCGGGGCGGAGG	GGTGGCGGGGTCCGGGAAGGGGG	.GT....G........AA..	-	chr7+:93204156:93204176:54-76	spCas9-DTS3	93204159	93204181	chr7	93204156	93204176	2	+
chr5+:148300196:148300210	6	0	spCas9-DTS3	GAAGGCGAGGTCCGGGGCGGAGG	TGAAGGGAGGTCCAGGGAGGAGG	TG.A.G.......A...A..	+	chr5+:148300196:148300210:chr5-:148300190:148300201:45-67	spCas9-DTS3	148300184	148300206	chr5	148300190	148300210	247	+
chr6+:110405571:110405583	6	0	spCas9-DTS3	GAAGGCGAGGTCCGGGGCGGAGG	AAAGGAAAGGCCCAGGGAGGAGG	A....AA...C..A...A..	-	chr6+:110405571:110405583:48-70	spCas9-DTS3	110405568	110405590	chr6	110405571	110405583	47	+
chr8-:37553419:37553439	6	0	spCas9-DTS3	GAAGGCGAGGTCCGGGGCGGAGG	GCGGGGGAGCACCGGGGAGGCGA	.CG..G...CA......A..	-	chr8-:37553419:37553439:28-50	spCas9-DTS3	37553440	37553462	chr8	37553419	37553439	34	-
chr17-:4458390:4458406	6	0.1	spCas9-DTS3	GAAGGCGAGGTCCGGGGCGGAGG	AGTGGCGGGGTCTGGGGCAGAGG	AGT....G....T.....A.	-	chr17-:4458390:4458406:40-62	spCas9-DTS3	4458395	4458417	chr17	4458390	4458406	32	-
chr12+:53473015:53473028	6	0.1	spCas9-DTS3	GAAGGCGAGGTCCGGGGCGGAGG	AAGGCGGGGGTCCTGGGCGGGGG	A.G.CG.G.....T......	-	chr12+:53473015:53473028:chr12-:53473007:53473025:56-78	spCas9-DTS3	53473012	53473034	chr12	53473007	53473028	29	+
chr11+:57496016:57496018	6	0.1	spCas9-DTS3	GAAGGCGAGGTCCGGGGCGGAGG	TGAAGGGAGGTCCGGGGCTCAGG	TG.A.G............TC	-	chr11+:57496016:57496018:chr11-:57495997:57496017:56-78	spCas9-DTS3	57496002	57496024	chr11	57495997	57496018	23	+
chr15-:91479332:91479350	6	0	spCas9-DTS3	GAAGGCGAGGTCCGGGGCGGAGG	AAAGGAAAGGCCCGAGGCAGTGG	A....AA...C...A...A.	-	chr15-:91479332:91479350:42-64	spCas9-DTS3	91479337	91479359	chr15	91479332	91479350	23	-
chr13+:105192099:105192113	6	0	spCas9-DTS3	GAAGGCGAGGTCCGGGGCGGAGG	AATGGCGAGAACTGGGGAGGTGG	A.T......AA.T....A..	-	chr13+:105192099:105192113:49-71	spCas9-DTS3	105192097	105192119	chr13	105192099	105192113	22	+
chr1-:41267920:41267934	6	0.1	spCas9-DTS3	GAAGGCGAGGTCCGGGGCGGAGG	GTCCCCGAGGCCAGGGGCGGAGA	.TCCC.....C.A.......	-	chr1-:41267920:41267934:9-31	spCas9-DTS3	41267954	41267976	chr1	41267920	41267934	21	-
chr9+:140854728:140854748	6	0	spCas9-DTS3	GAAGGCGAGGTCCGGGGCGGAGG	AGAAGGGAGGTCCGGGGAGAGGG	AG.A.G...........A.A	+	chr9+:140854728:140854748:chr9-:140854727:140854731:45-67	spCas9-DTS3	140854721	140854743	chr9	140854727	140854748	15	+
chr10+:43690402:43690420	6	0	spCas9-DTS3	GAAGGCGAGGTCCGGGGCGGAGG	AAAGGCTGGGCCTGGGGAGGAGG	A.....TG..C.T....A..	-	chr10+:43690402:43690420:53-75	spCas9-DTS3	43690404	43690426	chr10	43690402	43690420	9	+
chr13-:105192092:105192112	6	0	spCas9-DTS3	GAAGGCGAGGTCCGGGGCGGAGG	AATGGCGAGAACTGGGGAGGTGG	A.T......AA.T....A..	-	chr13-:105192092:105192112:44-66	spCas9-DTS3	105192097	105192119	chr13	105192092	105192112	8	-
chr19+:37780303:37780323	6	0.1	spCas9-DTS3	GAAGGCGAGGTCCGGGGCGGAGG	GGCGGCGCAGCCCGAGGCGGCGG	.GC....CA.C...A.....	+	chr19+:37780303:37780323:44-66	spCas9-DTS3	37780296	37780318	chr19	37780303	37780323	8	+
chr1-:43903576:43903596	6	0	spCas9-DTS3	GAAGGCGAGGTCCGGGGCGGAGG	GCAGGTAAGGTCTGAGGAGGGGG	.C...TA.....T.A..A..	+	chr1-:43903576:43903596:55-77	spCas9-DTS3	43903570	43903592	chr1	43903576	43903596	6	-
chr15+:78800181:78800201	6	0	spCas9-DTS3	GAAGGCGAGGTCCGGGGCGGAGG	ACAGGTGAGGTCCGGGAAGAAGG	AC...T..........AA.A	-	chr15+:78800181:78800201:55-77	spCas9-DTS3	78800185	78800207	chr15	78800181	78800201	4	+
chr17+:71229123:71229143	6	0	spCas9-DTS3	GAAGGCGAGGTCCGGGGCGGAGG	AAAGGAAGGGTGCGGGGAGGTGG	A....AAG...G.....A..	+	chr17+:71229123:71229143:44-66	spCas9-DTS3	71229116	71229138	chr17	71229123	71229143	3	+
chr19-:38964211:38964231	6	0	spCas9-DTS3	GAAGGCGAGGTCCGGGGCGGAGG	GAGGACGAGGCCCGGGCGGCGGA	..G.A.....C.....CG.C	+	chr19-:38964211:38964231:54-76	spCas9-DTS3	38964206	38964228	chr19	38964211	38964231	3	-
chr19+:37765141:37765159	6	0	spCas9-DTS3	GAAGGCGAGGTCCGGGGCGGAGG	GGAGGTTACGTCGGCGGCGGCGG	.G...TT.C...G.C.....	+	chr19+:37765141:37765159:22-44	spCas9-DTS3	37765112	37765134	chr19	37765141	37765159	3	+
chr2-:16154704:16154723	6	0.1	spCas9-DTS3	GAAGGCGAGGTCCGGGGCGGAGG	CCAGGCAAGCCCCGGGGCGTCGG	CC....A..CC........T	+	chr2-:16154704:16154723:54-76	spCas9-DTS3	16154698	16154720	chr2	16154704	16154723	3	-
chr2-:28613261:28613281	6	0	spCas9-DTS3	GAAGGCGAGGTCCGGGGCGGAGG	AAAGGAAAGGACCGGGGAGCTGG	A....AA...A......A.C	+	chr2-:28613261:28613281:55-77	spCas9-DTS3	28613255	28613277	chr2	28613261	28613281	3	-
chr2+:33141610:33141623	6	0.1	spCas9-DTS3	GAAGGCGAGGTCCGGGGCGGAGG	GGGGGGGGGGGCGGGGGCGGGGG	.GG..G.G..G.G.......	+	chr2+:33141610:33141623:chr2-:33141555:33141575:133-155	spCas9-DTS3	33141637	33141659	chr2	33141555	33141623	3	+
chr7+:1687829:1687849	6	0	spCas9-DTS3	GAAGGCGAGGTCCGGGGCGGAGG	CTGGGCGAGGACCAGGACGGAGG	CTG.......A..A..A...	+	chr7+:1687829:1687849:44-66	spCas9-DTS3	1687822	1687844	chr7	1687829	1687849	3	+
chr10-:127043235:127043255	6	0	spCas9-DTS3	GAAGGCGAGGTCCGGGGCGGAGG	CTAGACGAGGCCGGGCGCGGTGG	CT..A.....C.G..C....	+	chr10-:127043235:127043255:35-57	spCas9-DTS3	127043249	127043271	chr10	127043235	127043255	2	-
chr4+:1037671:1037691	6	0.1	spCas9-DTS3	GAAGGCGAGGTCCGGGGCGGAGG	GAGGCCCTGGGCTGGGGCGGGGG	..G.C.CT..G.T.......	-	chr4+:1037671:1037691:49-71	spCas9-DTS3	1037669	1037691	chr4	1037671	1037691	2	+
chr17-:45375896:45375916	6	0	spCas9-DTS3	GAAGGCGAGGTCCGGGGCGGAGG	AAAGGAGAGATCCAGGGCATGGG	A....A...A...A....AT	-	chr17-:45375896:45375916:44-66	spCas9-DTS3	45375901	45375923	chr17	45375896	45375916	2	-
chr5-:171335268:171335288	6	0	spCas9-DTS3	GAAGGCGAGGTCCGGGGCGGAGG	GAGGGAGGGATCCAGGGAGGGGG	..G..A.G.A...A...A..	-	chr5-:171335268:171335288:44-66	spCas9-DTS3	171335273	171335295	chr5	171335268	171335288	2	-
chr6-:114291427:114291447	6	0	spCas9-DTS3	GAAGGCGAGGTCCGGGGCGGAGG	GGAGGAGGGGTCCGGGGAAAGGG	.G...A.G.........AAA	+	chr6-:114291427:114291447:55-77	spCas9-DTS3	114291421	114291443	chr6	114291427	114291447	2	-
chr1-:119870000:119870013	6	0.1	spCas9-DTS3	GAAGGCGAGGTCCGGGGCGGAGG	AGGGGCGGGGTGCGGGGAGGGGG	AGG....G...G.....A..	-	chr1-:119870000:119870013:44-66	spCas9-DTS3	119869998	119870020	chr1	119870000	119870013	2	-

## Sheet: SpyDTS7
names	n.mismatch	predicted_cleavage_score	name	gRNAPlusPAM	offTarget_sequence	guideAlignment2OffTarget	offTargetStrand	offTarget	targetSeqName	offTarget_Start	offTarget_End	chromosome	peak_start	peak_end	peak_score	peak_strand	Target Sites
chr11+:1913050:1913056	0	100	spCas9-DTS7	GGCACCCTCCATGTACCCAGGGG	GGCACCCTCCATGTACCCAGGGG	....................	+	chr11+:1913050:1913056:chr11-:1913038:1913042:44-66	spCas9-DTS7	1913031	1913053	chr11	1913038	1913056	1081	+	SpDTS7-On Target
chr13+:45904692:45904697	2	3.3	spCas9-DTS7	GGCACCCTCCATGTACCCAGGGG	GGTACCCTCCATATACCCAGGGA	..T.........A.......	+	chr13+:45904692:45904697:chr13-:45904678:45904680:45-67	spCas9-DTS7	45904672	45904694	chr13	45904678	45904697	461	+	SpDTS7-OT1-Poly & Lipo
chr4+:19318914:19318929	2	4.1	spCas9-DTS7	GGCACCCTCCATGTACCCAGGGG	GGTACCCTCCCTGTACCCAGAAG	..T.......C.........	-	chr4+:19318914:19318929:chr4-:19318910:19318912:54-76	spCas9-DTS7	19318913	19318935	chr4	19318910	19318929	147	+	SpDTS7-OT2-Poly & Lipo
chr4+:16925876:16925878	3	0.6	spCas9-DTS7	GGCACCCTCCATGTACCCAGGGG	GGTACCCTCCCTATACCCAGAGG	..T.......C.A.......	+	chr4+:16925876:16925878:chr4-:16925859:16925873:45-67	spCas9-DTS7	16925853	16925875	chr4	16925859	16925878	463	+	SpDTS7-OT3-Poly & Lipo
chr4+:73371387:73371395	3	1.3	spCas9-DTS7	GGCACCCTCCATGTACCCAGGGG	GGCAGCCACCAAGTACCCAGAGG	....G..A...A........	+	chr4+:73371387:73371395:chr4-:73371376:73371390:45-67	spCas9-DTS7	73371370	73371392	chr4	73371376	73371395	322	+	SpDTS7-OT4-Poly & Lipo
chr14+:60155084:60155099	3	1.3	spCas9-DTS7	GGCACCCTCCATGTACCCAGGGG	GGCAGCCACCACGTACCCAGAGG	....G..A...C........	-	chr14+:60155084:60155099:chr14-:60155080:60155085:54-76	spCas9-DTS7	60155083	60155105	chr14	60155080	60155099	298	+	SpDTS7-OT5-Poly & Lipo
chr9+:26666894:26666899	3	0.6	spCas9-DTS7	GGCACCCTCCATGTACCCAGGGG	GGTACCCTCCCTGTACCCTGAGG	..T.......C.......T.	-	chr9+:26666894:26666899:chr9-:26666880:26666881:54-76	spCas9-DTS7	26666883	26666905	chr9	26666880	26666899	277	+	SpDTS7-OT6-Poly & Lipo
chr7+:17209426:17209440	3	0.8	spCas9-DTS7	GGCACCCTCCATGTACCCAGGGG	GGTACCCTCCCTGTACCCAAAGG	..T.......C........A	+	chr7+:17209426:17209440:chr7-:17209421:17209430:45-67	spCas9-DTS7	17209415	17209437	chr7	17209421	17209440	138	+	SpDTS7-OT7-Poly & Lipo
chr9+:127621774:127621788	3	0.7	spCas9-DTS7	GGCACCCTCCATGTACCCAGGGG	GGCTCCCTCCAAGTACCCACTGG	...T.......A.......C	+	chr9+:127621774:127621788:chr9-:127621768:127621779:45-67	spCas9-DTS7	127621762	127621784	chr9	127621768	127621788	122	+	SpDTS7-OT8-Poly & Lipo
chr2+:33306261:33306275	3	0.6	spCas9-DTS7	GGCACCCTCCATGTACCCAGGGG	GGCATCCTCCCTATACCCAGAGG	....T.....C.A.......	-	chr2+:33306261:33306275:chr2-:33306256:33306271:54-76	spCas9-DTS7	33306259	33306281	chr2	33306256	33306275	107	+
chr10+:102497122:102497135	3	0.3	spCas9-DTS7	GGCACCCTCCATGTACCCAGGGG	GGCACTCTCCACTTACCCAGGGG	.....T.....CT.......	+	chr10+:102497122:102497135:chr10-:102497115:102497128:45-67	spCas9-DTS7	102497109	102497131	chr10	102497115	102497135	106	+
chr4+:95708589:95708605	3	0.3	spCas9-DTS7	GGCACCCTCCATGTACCCAGGGG	GGTACCCTCCCTGTATCCAGAGG	..T.......C....T....	+	chr4+:95708589:95708605:42-64	spCas9-DTS7	95708580	95708602	chr4	95708589	95708605	30	+
chr12+:132638117:132638134	3	0.4	spCas9-DTS7	GGCACCCTCCATGTACCCAGGGG	GGGACCCTCCGTGTGCCCAGCGG	..G.......G...G.....	+	chr12+:132638117:132638134:42-64	spCas9-DTS7	132638108	132638130	chr12	132638117	132638134	19	+
chr11-:87096227:87096245	3	1.3	spCas9-DTS7	GGCACCCTCCATGTACCCAGGGG	GGCAGCCACCAAGTACCCAGAGG	....G..A...A........	-	chr11-:87096227:87096245:43-65	spCas9-DTS7	87096231	87096253	chr11	87096227	87096245	14	-
chr3+:139574362:139574378	3	1.3	spCas9-DTS7	GGCACCCTCCATGTACCCAGGGG	GGCAGCCACCAAGTACCCAGAGG	....G..A...A........	+	chr3+:139574362:139574378:41-63	spCas9-DTS7	139574352	139574374	chr3	139574362	139574378	13	+
chr8+:103811385:103811405	3	1.3	spCas9-DTS7	GGCACCCTCCATGTACCCAGGGG	ACCACCCTCCATGTACTCAGCAG	AC..............T...	-	chr8+:103811385:103811405:55-77	spCas9-DTS7	103811389	103811411	chr8	103811385	103811405	12	+
chr13+:54928611:54928631	3	0.6	spCas9-DTS7	GGCACCCTCCATGTACCCAGGGG	GGTACCCTCCTTATACCCAGAAG	..T.......T.A.......	-	chr13+:54928611:54928631:50-72	spCas9-DTS7	54928610	54928632	chr13	54928611	54928631	6	+
chr18-:30959557:30959576	3	1.2	spCas9-DTS7	GGCACCCTCCATGTACCCAGGGG	GGCAGCCTCTAGGTACCCAGAGG	....G....T.G........	+	chr18-:30959557:30959576:54-76	spCas9-DTS7	30959551	30959573	chr18	30959557	30959576	5	-
chr3-:105970313:105970332	3	0.8	spCas9-DTS7	GGCACCCTCCATGTACCCAGGGG	GGCAGCCACCATGTGCCCAGAGG	....G..A......G.....	-	chr3-:105970313:105970332:44-66	spCas9-DTS7	105970317	105970339	chr3	105970313	105970332	5	-
chr14+:43940728:43940747	3	1	spCas9-DTS7	GGCACCCTCCATGTACCCAGGGG	GGCAACCTCAATATACCCAGAGG	....A....A..A.......	-	chr14+:43940728:43940747:49-71	spCas9-DTS7	43940726	43940748	chr14	43940728	43940747	3	+
chr2+:8772647:8772654	4	0.7	spCas9-DTS7	GGCACCCTCCATGTACCCAGGGG	AACACCCACCAGGTACCCAGTGG	AA.....A...G........	+	chr2+:8772647:8772654:chr2-:8772636:8772640:44-66	spCas9-DTS7	8772629	8772651	chr2	8772636	8772654	411	+
chr7+:22342252:22342262	4	0.8	spCas9-DTS7	GGCACCCTCCATGTACCCAGGGG	ACCACTCGCCATGTACCCAGAGG	AC...T.G............	+	chr7+:22342252:22342262:chr7-:22342243:22342255:45-67	spCas9-DTS7	22342237	22342259	chr7	22342243	22342262	129	+
chr8+:142099010:142099012	4	0.9	spCas9-DTS7	GGCACCCTCCATGTACCCAGGGG	TCCACCCCACATGTACCCAGAAG	TC.....CA...........	-	chr8+:142099010:142099012:chr8-:142098992:142099007:55-77	spCas9-DTS7	142098996	142099018	chr8	142098992	142099012	91	+
chr16+:69171895:69171911	4	0.8	spCas9-DTS7	GGCACCCTCCATGTACCCAGGGG	CATACCCTCCCTGTACCCAGTAG	CAT.......C.........	-	chr16+:69171895:69171911:chr16-:69171891:69171904:55-77	spCas9-DTS7	69171895	69171917	chr16	69171891	69171911	36	+
chr12+:56827897:56827912	4	0.3	spCas9-DTS7	GGCACCCTCCATGTACCCAGGGG	GTCTCCCTCCAAGTACCCAAGGG	.T.T.......A.......A	+	chr12+:56827897:56827912:40-62	spCas9-DTS7	56827886	56827908	chr12	56827897	56827912	22	+
chr3-:106179163:106179180	4	0.9	spCas9-DTS7	GGCACCCTCCATGTACCCAGGGG	TACACCTACCATGTACCCAGAAG	TA....TA............	-	chr3-:106179163:106179180:42-64	spCas9-DTS7	106179167	106179189	chr3	106179163	106179180	21	-
chr11+:128145059:128145075	4	0.1	spCas9-DTS7	GGCACCCTCCATGTACCCAGGGG	GGTACCCTCCCTATACCCAAAGG	..T.......C.A......A	+	chr11+:128145059:128145075:chr11-:128145047:128145067:50-72	spCas9-DTS7	128145046	128145068	chr11	128145047	128145075	17	+
chr22+:49844794:49844812	4	0.4	spCas9-DTS7	GGCACCCTCCATGTACCCAGGGG	CACACCCTCCTTGTACCCAAGAG	CA........T........A	+	chr22+:49844794:49844812:40-62	spCas9-DTS7	49844783	49844805	chr22	49844794	49844812	15	+
chr11+:84878571:84878588	4	0.2	spCas9-DTS7	GGCACCCTCCATGTACCCAGGGG	GGAACCCTCCTAATACCCAGAGG	..A.......TAA.......	+	chr11+:84878571:84878588:42-64	spCas9-DTS7	84878562	84878584	chr11	84878571	84878588	10	+
chr12-:112601042:112601058	4	0.2	spCas9-DTS7	GGCACCCTCCATGTACCCAGGGG	GGCCCACACCATGTACCAAGTGG	...C.A.A.........A..	-	chr12-:112601042:112601058:40-62	spCas9-DTS7	112601047	112601069	chr12	112601042	112601058	8	-
chr3-:20282727:20282747	4	0.7	spCas9-DTS7	GGCACCCTCCATGTACCCAGGGG	GGTATCCACCAAGTACCCAGAGG	..T.T..A...A........	-	chr3-:20282727:20282747:44-66	spCas9-DTS7	20282732	20282754	chr3	20282727	20282747	8	-
chr3+:49209866:49209886	4	0.4	spCas9-DTS7	GGCACCCTCCATGTACCCAGGGG	GGCAGGCCCCAGGTACCCAGGAG	....GG.C...G........	-	chr3+:49209866:49209886:55-77	spCas9-DTS7	49209870	49209892	chr3	49209866	49209886	7	+
chr1+:231855845:231855861	4	0.2	spCas9-DTS7	GGCACCCTCCATGTACCCAGGGG	GGCAACTTCCATATACCCAAGGG	....A.T.....A......A	+	chr1+:231855845:231855861:41-63	spCas9-DTS7	231855835	231855857	chr1	231855845	231855861	6	+
chr19-:18385464:18385477	4	0.3	spCas9-DTS7	GGCACCCTCCATGTACCCAGGGG	CTCCCCCTCCATGTACCTAGAGG	CT.C.............T..	+	chr19-:18385464:18385477:48-70	spCas9-DTS7	18385458	18385480	chr19	18385464	18385477	5	-
chr22-:45253532:45253537	4	0.2	spCas9-DTS7	GGCACCCTCCATGTACCCAGGGG	GGCGCCTTCCCTATACCCAGAGG	...G..T...C.A.......	-	chr22-:45253532:45253537:29-51	spCas9-DTS7	45253537	45253559	chr22	45253532	45253537	4	-
chr6-:109638910:109638929	4	0.8	spCas9-DTS7	GGCACCCTCCATGTACCCAGGGG	TTGACCCTCCCTGTACCCAGAGG	TTG.......C.........	+	chr6-:109638910:109638929:54-76	spCas9-DTS7	109638904	109638926	chr6	109638910	109638929	4	-
chr4+:5696301:5696321	4	0.4	spCas9-DTS7	GGCACCCTCCATGTACCCAGGGG	AGTACCTTCCATGTACCCTGTAG	A.T...T...........T.	-	chr4+:5696301:5696321:55-77	spCas9-DTS7	5696305	5696327	chr4	5696301	5696321	3	+
chr10+:68293362:68293382	4	0.1	spCas9-DTS7	GGCACCCTCCATGTACCCAGGGG	GGCACTTTCCACGTACCCTGGGA	.....TT....C......T.	-	chr10+:68293362:68293382:55-77	spCas9-DTS7	68293366	68293388	chr10	68293362	68293382	2	+
chr20+:31043012:31043015	5	0.3	spCas9-DTS7	GGCACCCTCCATGTACCCAGGGG	TGGGCCCCCCATGTACCCTGTGG	T.GG...C..........T.	+	chr20+:31043012:31043015:chr20-:31042997:31042999:45-67	spCas9-DTS7	31042991	31043013	chr20	31042997	31043015	351	+
chr9+:131465744:131465758	5	0.4	spCas9-DTS7	GGCACCCTCCATGTACCCAGGGG	AGAACCCGCTATGTACCCAAAGG	A.A....G.T.........A	-	chr9+:131465744:131465758:chr9-:131465738:131465753:55-77	spCas9-DTS7	131465742	131465764	chr9	131465738	131465758	47	+
chr19+:18124520:18124533	5	0.4	spCas9-DTS7	GGCACCCTCCATGTACCCAGGGG	GAGCTCCTCCAAGTACCCAGGGG	.AGCT......A........	+	chr19+:18124520:18124533:38-60	spCas9-DTS7	18124507	18124529	chr19	18124520	18124533	40	+
chr2+:190306442:190306462	5	0.1	spCas9-DTS7	GGCACCCTCCATGTACCCAGGGG	GGGACCTCCCAGGTACCCTGGGG	..G...TC...G......T.	-	chr2+:190306442:190306462:chr2-:190306442:190306447:55-77	spCas9-DTS7	190306446	190306468	chr2	190306442	190306462	35	+
chr19-:47542392:47542408	5	0.2	spCas9-DTS7	GGCACCCTCCATGTACCCAGGGG	CACACCCACCTTGTACCCTGAGG	CA.....A..T.......T.	-	chr19-:47542392:47542408:41-63	spCas9-DTS7	47542396	47542418	chr19	47542392	47542408	23	-
chr6-:34875127:34875143	5	0.5	spCas9-DTS7	GGCACCCTCCATGTACCCAGGGG	AATACCCCACATGTACCCAGGGA	AAT....CA...........	-	chr6-:34875127:34875143:40-62	spCas9-DTS7	34875132	34875154	chr6	34875127	34875143	23	-
chr4+:62618251:62618266	5	0.1	spCas9-DTS7	GGCACCCTCCATGTACCCAGGGG	AGTACTCTCCAAATACCCAGAGG	A.T..T.....AA.......	-	chr4+:62618251:62618266:50-72	spCas9-DTS7	62618250	62618272	chr4	62618251	62618266	22	+
chr12+:133291620:133291637	5	0.2	spCas9-DTS7	GGCACCCTCCATGTACCCAGGGG	TGAACCCACCACATACCCAGCGG	T.A....A...CA.......	-	chr12+:133291620:133291637:chr12-:133291612:133291629:55-77	spCas9-DTS7	133291616	133291638	chr12	133291612	133291637	20	+
chr8+:121812383:121812402	5	0.5	spCas9-DTS7	GGCACCCTCCATGTACCCAGGGG	GGGGCACCCTATGTACCCAGGGG	..GG.A.C.T..........	+	chr8+:121812383:121812402:44-66	spCas9-DTS7	121812376	121812398	chr8	121812383	121812402	20	+
chr1+:44147163:44147181	5	0.1	spCas9-DTS7	GGCACCCTCCATGTACCCAGGGG	GGTACACAACATGTACCCAAGGG	..T..A.AA..........A	-	chr1+:44147163:44147181:53-75	spCas9-DTS7	44147165	44147187	chr1	44147163	44147181	17	+
chr1+:22401978:22401995	5	0.4	spCas9-DTS7	GGCACCCTCCATGTACCCAGGGG	TCAGCCCTCCATGTACACAGAGG	TCAG............A...	-	chr1+:22401978:22401995:52-74	spCas9-DTS7	22401979	22402001	chr1	22401978	22401995	11	+
chr12+:104217043:104217063	5	0.1	spCas9-DTS7	GGCACCCTCCATGTACCCAGGGG	ACTACCCTCCATGTACCACGAGG	ACT..............AC.	+	chr12+:104217043:104217063:45-67	spCas9-DTS7	104217037	104217059	chr12	104217043	104217063	4	+
chr19+:9971291:9971311	5	0.1	spCas9-DTS7	GGCACCCTCCATGTACCCAGGGG	AGAACCTTCCAGGTACCCTGGGG	A.A...T....G......T.	-	chr19+:9971291:9971311:55-77	spCas9-DTS7	9971295	9971317	chr19	9971291	9971311	4	+
chr22+:32019206:32019226	5	0	spCas9-DTS7	GGCACCCTCCATGTACCCAGGGG	GACACCCTTAAGGAACCCAGAGG	.A......TA.G.A......	-	chr22+:32019206:32019226:55-77	spCas9-DTS7	32019210	32019232	chr22	32019206	32019226	3	+
chr17+:18882504:18882524	6	0	spCas9-DTS7	GGCACCCTCCATGTACCCAGGGG	ACCAACCCCCATGTAACCATGGG	AC..A..C.......A...T	+	chr17+:18882504:18882524:chr17-:18882503:18882512:45-67	spCas9-DTS7	18882497	18882519	chr17	18882503	18882524	8	+
chr5-:137548633:137548652	6	0	spCas9-DTS7	GGCACCCTCCATGTACCCAGGGG	AGCGCTCCCCATCAACCCAGGGG	A..G.T.C....CA......	-	chr5-:137548633:137548652:44-66	spCas9-DTS7	137548637	137548659	chr5	137548633	137548652	2	-

## Sheet: SpyDTS8
a	n.mismatch	predicted_cleavage_score	name	gRNAPlusPAM	offTarget_sequence	guideAlignment2OffTarget	offTargetStrand	offTarget	targetSeqName	offTarget_Start	offTarget_End	chromosome	peak_start	peak_end	peak_score	peak_strand	Target Sites
chr5+:140502623:140502625	0	100	spCas9-DTS8	GTGAAGATATGATAAGTTCTGGG	GTGAAGATATGATAAGTTCTGGG	....................	-	chr5+:140502623:140502625:chr5-:140502607:140502608:53-75	spCas9-DTS8	140502609	140502631	chr5	140502607	140502625	415	+	SpDTS8-On Target
chr22-:29665555:29665575	5	0.3	spCas9-DTS8	GTGAAGATATGATAAGTTCTGGG	AGGAAGACAGGAAAAGTTCTGGG	AG.....C.G..A.......	+	chr22-:29665555:29665575:55-77	spCas9-DTS8	29665549	29665571	chr22	29665555	29665575	3	-	SpDTS8-OT1

## Sheet: LipoFect-NmeDTS7
names	n.mismatch	predicted_cleavage_score	name	gRNAPlusPAM	offTarget_sequence	guideAlignment2OffTarget	offTargetStrand	offTarget	targetSeqName	offTarget_Start	offTarget_End	chromosome	peak_start	peak_end	peak_score	peak_strand
chr11+:1913054:1913057	0	100	nmCas9-DTS7-Lipo	GGCTGGCACCCTCCATGTACCCAGGGGAGATT	GGCTGGCACCCTCCATGTACCCAGGGGAGATT	........................	+	chr11+:1913054:1913057	nmCas9-DTS7-Lipo	1913027	1913058	chr11	1913041	1913057	4982	+
chrX-:95177881:95177899	8	0	nmCas9-DTS7-Lipo	GGCTGGCACCCTCCATGTACCCAGGGGAGATT	TCCTGGCAACCTGAATGGACTAAGACAGGGGT	TC......A...GA...G..TA..	-	chrX-:95177881:95177899:30-61	nmCas9-DTS7-Lipo	95177889	95177920	chrX	95177881	95177899	86	-
chr3-:22953827:22953845	8	0	nmCas9-DTS7-Lipo	GGCTGGCACCCTCCATGTACCCAGGGGAGATT	AGGTGGTACCCAGCACATATCCAGGGCAGCTT	A.G...T....AG..CA..T....	+	chr3-:22953827:22953845:59-90	nmCas9-DTS7-Lipo	22953806	22953837	chr3	22953827	22953845	26	-
chr11-:113563493:113563513	9	0	nmCas9-DTS7-Lipo	GGCTGGCACCCTCCATGTACCCAGGGGAGATT	AGGCTGCTCCACCCCTGTCCCCAGGCTAGCCT	A.GCT..T..AC..C...C.....	-	chr11-:113563493:113563513:55-86	nmCas9-DTS7-Lipo	113563478	113563509	chr11	113563493	113563513	20	-
chr17-:40446183:40446199	9	0	nmCas9-DTS7-Lipo	GGCTGGCACCCTCCATGTACCCAGGGGAGATT	GGCAGGAGAATTGCTTGAACCCAGGAGGGGGA	...A..AGAAT.G.T..A......	+	chr17-:40446183:40446199:82-113	nmCas9-DTS7-Lipo	40446137	40446168	chr17	40446183	40446199	7	-
chr5+:130980994:130981013	9	0	nmCas9-DTS7-Lipo	GGCTGGCACCCTCCATGTACCCAGGGGAGATT	GGCTGAAGTCAGCTATGTACCAACAGCAGGGC	.....AAGT.AG.T.......A.C	+	chr5+:130980994:130981013:7-38	nmCas9-DTS7-Lipo	130980950	130980981	chr5	130980994	130981013	3	+
chr20+:46311579:46311591	10	0	nmCas9-DTS7-Lipo	GGCTGGCACCCTCCATGTACCCAGGGGAGATT	AGCTCCCGGCCTCTCCTTCCCCAGCAGAGGGA	A...CC.GG....TCCT.C.....	+	chr20+:46311579:46311591:23-54	nmCas9-DTS7-Lipo	46311551	46311582	chr20	46311579	46311591	139	+
chr9+:79292651:79292667	10	0	nmCas9-DTS7-Lipo	GGCTGGCACCCTCCATGTACCCAGGGGAGATT	GGCCTGCTTCCTGGACTTCTCCAGGAAAGTCA	...CT..TT...GG.CT.CT....	-	chr9+:79292651:79292667:71-102	nmCas9-DTS7-Lipo	79292671	79292702	chr9	79292651	79292667	68	+
chr4+:83569452:83569470	10	0	nmCas9-DTS7-Lipo	GGCTGGCACCCTCCATGTACCCAGGGGAGATT	ACCTCTCAGCCTCCAGGTTTGCAATCCAGAAG	AC..CT..G......G..TTG..A	-	chr4+:83569452:83569470:21-52	nmCas9-DTS7-Lipo	83569422	83569453	chr4	83569452	83569470	13	+
chr22-:23355993:23356013	10	0	nmCas9-DTS7-Lipo	GGCTGGCACCCTCCATGTACCCAGGGGAGATT	GGCCCGCACAGAACCTGCTCCTAGCAGAGAGG	...CC....AGAA.C..CT..T..	-	chr22-:23355993:23356013:15-46	nmCas9-DTS7-Lipo	23356018	23356049	chr22	23355993	23356013	11	-
chr20+:34750862:34750882	10	0	nmCas9-DTS7-Lipo	GGCTGGCACCCTCCATGTACCCAGGGGAGATT	AGCCTGTACCCTCCATCCTTTCATTCACGTCC	A..CT.T.........CCTTT..T	+	chr20+:34750862:34750882:89-120	nmCas9-DTS7-Lipo	34750900	34750931	chr20	34750862	34750882	9	+
chr5-:90983514:90983533	10	0	nmCas9-DTS7-Lipo	GGCTGGCACCCTCCATGTACCCAGGGGAGATT	GGCTTGCTTCCTCAAAGCCAATAGCAAAGAGT	....T..TT....A.A.CCAAT..	-	chr5-:90983514:90983533:66-97	nmCas9-DTS7-Lipo	90983487	90983518	chr5	90983514	90983533	9	-
chr5+:99710660:99710680	10	0	nmCas9-DTS7-Lipo	GGCTGGCACCCTCCATGTACCCAGGGGAGATT	AGCTGGGACTCCAGGTGTACACCACCGTGCCC	A.....G..T.CAGG.....A.CA	-	chr5+:99710660:99710680:61-92	nmCas9-DTS7-Lipo	99710670	99710701	chr5	99710660	99710680	7	+
chr12-:69167394:69167412	10	0	nmCas9-DTS7-Lipo	GGCTGGCACCCTCCATGTACCCAGGGGAGATT	GACGGGGTCTTGCTATGTTGCCAGGCTGGTCT	.A.G..GT.TTG.T....TG....	+	chr12-:69167394:69167412:62-93	nmCas9-DTS7-Lipo	69167370	69167401	chr12	69167394	69167412	6	-
chr1-:242332168:242332187	10	0	nmCas9-DTS7-Lipo	GGCTGGCACCCTCCATGTACCCAGGGGAGATT	TTTTACCACCCCCCATGATTCCATTACTGAAT	TTT.AC.....C.....ATT...T	+	chr1-:242332168:242332187:42-73	nmCas9-DTS7-Lipo	242332165	242332196	chr1	242332168	242332187	4	-
chr13-:84084788:84084808	10	0	nmCas9-DTS7-Lipo	GGCTGGCACCCTCCATGTACCCAGGGGAGATT	GTCAGGGGTCCTGCATATTCCTTGGTCTGTCA	.T.A..GGT...G...A.T..TT.	+	chr13-:84084788:84084808:12-43	nmCas9-DTS7-Lipo	84084816	84084847	chr13	84084788	84084808	4	-
chr10-:43247671:43247684	10	0	nmCas9-DTS7-Lipo	GGCTGGCACCCTCCATGTACCCAGGGGAGATT	CGCGGTCTCACTCTTGTTGCCCAGGCTGGAGT	C..G.T.T.A...TTGT.G.....	+	chr10-:43247671:43247684:35-66	nmCas9-DTS7-Lipo	43247669	43247700	chr10	43247671	43247684	2	-
chr3+:93837526:93837543	10	0	nmCas9-DTS7-Lipo	GGCTGGCACCCTCCATGTACCCAGGGGAGATT	GCCAAGCAACATCCATTTCTGCATAATAGTAT	.C.AA...A.A.....T.CTG..T	-	chr3+:93837526:93837543:3-34	nmCas9-DTS7-Lipo	93837478	93837509	chr3	93837526	93837543	2	+

## Sheet: LipoFect-SpyDTS7
names	n.mismatch	predicted_cleavage_score	name	gRNAPlusPAM	offTarget_sequence	guideAlignment2OffTarget	offTargetStrand	offTarget	targetSeqName	offTarget_Start	offTarget_End	chromosome	peak_start	peak_end	peak_score	peak_strand
chr11+:1913055:1913056:chr11-:1913038:1913039	0	100	spCas9-DTS7-Lipo	GGCACCCTCCATGTACCCAGGGG	GGCACCCTCCATGTACCCAGGGG	....................	+	chr11+:1913055:1913056:chr11-:1913038:1913039:44-66	spCas9-DTS7-Lipo	1913031	1913053	chr11	1913038	1913056	6702	+
chr13+:45904695:45904697:chr13-:45904678:45904686	2	3.3	spCas9-DTS7-Lipo	GGCACCCTCCATGTACCCAGGGG	GGTACCCTCCATATACCCAGGGA	..T.........A.......	+	chr13+:45904695:45904697:chr13-:45904678:45904686:45-67	spCas9-DTS7-Lipo	45904672	45904694	chr13	45904678	45904697	624	+
chr4+:19318911:19318929:chr4-:19318909:19318918	2	4.1	spCas9-DTS7-Lipo	GGCACCCTCCATGTACCCAGGGG	GGTACCCTCCCTGTACCCAGAAG	..T.......C.........	-	chr4+:19318911:19318929:chr4-:19318909:19318918:55-77	spCas9-DTS7-Lipo	19318913	19318935	chr4	19318909	19318929	53	+
chr6+:19662734:19662738:chr6-:19662720:19662722	3	0.6	spCas9-DTS7-Lipo	GGCACCCTCCATGTACCCAGGGG	GGTACCCTCCCTATACCCAGAGG	..T.......C.A.......	-	chr6+:19662734:19662738:chr6-:19662720:19662722:54-76	spCas9-DTS7-Lipo	19662723	19662745	chr6	19662720	19662738	1851	+
chr9+:26666884:26666898:chr9-:26666880:26666888	3	0.6	spCas9-DTS7-Lipo	GGCACCCTCCATGTACCCAGGGG	GGTACCCTCCCTGTACCCTGAGG	..T.......C.......T.	-	chr9+:26666884:26666898:chr9-:26666880:26666888:54-76	spCas9-DTS7-Lipo	26666883	26666905	chr9	26666880	26666898	542	+
chr4+:73371387:73371395:chr4-:73371376:73371377	3	1.3	spCas9-DTS7-Lipo	GGCACCCTCCATGTACCCAGGGG	GGCAGCCACCAAGTACCCAGAGG	....G..A...A........	+	chr4+:73371387:73371395:chr4-:73371376:73371377:45-67	spCas9-DTS7-Lipo	73371370	73371392	chr4	73371376	73371395	439	+
chr4+:16925876:16925878:chr4-:16925859:16925870	3	0.6	spCas9-DTS7-Lipo	GGCACCCTCCATGTACCCAGGGG	GGTACCCTCCCTATACCCAGAGG	..T.......C.A.......	+	chr4+:16925876:16925878:chr4-:16925859:16925870:45-67	spCas9-DTS7-Lipo	16925853	16925875	chr4	16925859	16925878	298	+
chr14-:60155080:60155094	3	1.3	spCas9-DTS7-Lipo	GGCACCCTCCATGTACCCAGGGG	GGCAGCCACCACGTACCCAGAGG	....G..A...C........	-	chr14-:60155080:60155094:40-62	spCas9-DTS7-Lipo	60155083	60155105	chr14	60155080	60155094	180	-
chr10+:102497115:102497135:chr10-:102497115:102497117	3	0.3	spCas9-DTS7-Lipo	GGCACCCTCCATGTACCCAGGGG	GGCACTCTCCACTTACCCAGGGG	.....T.....CT.......	+	chr10+:102497115:102497135:chr10-:102497115:102497117:45-67	spCas9-DTS7-Lipo	102497109	102497131	chr10	102497115	102497135	152	+
chr14+:60155083:60155099	3	1.3	spCas9-DTS7-Lipo	GGCACCCTCCATGTACCCAGGGG	GGCAGCCACCACGTACCCAGAGG	....G..A...C........	-	chr14+:60155083:60155099:51-73	spCas9-DTS7-Lipo	60155083	60155105	chr14	60155083	60155099	148	+
chr7+:17209425:17209440:chr7-:17209421:17209431	3	0.8	spCas9-DTS7-Lipo	GGCACCCTCCATGTACCCAGGGG	GGTACCCTCCCTGTACCCAAAGG	..T.......C........A	+	chr7+:17209425:17209440:chr7-:17209421:17209431:45-67	spCas9-DTS7-Lipo	17209415	17209437	chr7	17209421	17209440	125	+
chr9+:127621772:127621789:chr9-:127621768:127621782	3	0.7	spCas9-DTS7-Lipo	GGCACCCTCCATGTACCCAGGGG	GGCTCCCTCCAAGTACCCACTGG	...T.......A.......C	+	chr9+:127621772:127621789:chr9-:127621768:127621782:45-67	spCas9-DTS7-Lipo	127621762	127621784	chr9	127621768	127621789	89	+
chr3+:139574364:139574377	3	1.3	spCas9-DTS7-Lipo	GGCACCCTCCATGTACCCAGGGG	GGCAGCCACCAAGTACCCAGAGG	....G..A...A........	+	chr3+:139574364:139574377:39-61	spCas9-DTS7-Lipo	139574352	139574374	chr3	139574364	139574377	29	+
chr2+:33306260:33306276	3	0.6	spCas9-DTS7-Lipo	GGCACCCTCCATGTACCCAGGGG	GGCATCCTCCCTATACCCAGAGG	....T.....C.A.......	-	chr2+:33306260:33306276:50-72	spCas9-DTS7-Lipo	33306259	33306281	chr2	33306260	33306276	25	+
chr4-:95708586:95708603	3	0.3	spCas9-DTS7-Lipo	GGCACCCTCCATGTACCCAGGGG	GGTACCCTCCCTGTATCCAGAGG	..T.......C....T....	+	chr4-:95708586:95708603:52-74	spCas9-DTS7-Lipo	95708580	95708602	chr4	95708586	95708603	24	-
chr11-:87096227:87096244	3	1.3	spCas9-DTS7-Lipo	GGCACCCTCCATGTACCCAGGGG	GGCAGCCACCAAGTACCCAGAGG	....G..A...A........	-	chr11-:87096227:87096244:42-64	spCas9-DTS7-Lipo	87096231	87096253	chr11	87096227	87096244	16	-
chr1+:184596275:184596295	3	0.7	spCas9-DTS7-Lipo	GGCACCCTCCATGTACCCAGGGG	GGCAGCCTCCAGGTACCCACGAG	....G......G.......C	-	chr1+:184596275:184596295:55-77	spCas9-DTS7-Lipo	184596279	184596301	chr1	184596275	184596295	2	+
chr2+:8772642:8772650:chr2-:8772635:8772644	4	0.7	spCas9-DTS7-Lipo	GGCACCCTCCATGTACCCAGGGG	AACACCCACCAGGTACCCAGTGG	AA.....A...G........	+	chr2+:8772642:8772650:chr2-:8772635:8772644:45-67	spCas9-DTS7-Lipo	8772629	8772651	chr2	8772635	8772650	702	+
chr7+:22342257:22342263:chr7-:22342243:22342262	4	0.8	spCas9-DTS7-Lipo	GGCACCCTCCATGTACCCAGGGG	ACCACTCGCCATGTACCCAGAGG	AC...T.G............	+	chr7+:22342257:22342263:chr7-:22342243:22342262:45-67	spCas9-DTS7-Lipo	22342237	22342259	chr7	22342243	22342263	128	+
chr19+:18385469:18385484	4	0.3	spCas9-DTS7-Lipo	GGCACCCTCCATGTACCCAGGGG	CTCCCCCTCCATGTACCTAGAGG	CT.C.............T..	+	chr19+:18385469:18385484:40-62	spCas9-DTS7-Lipo	18385458	18385480	chr19	18385469	18385484	19	+
chr3+:106179163:106179183	4	0.9	spCas9-DTS7-Lipo	GGCACCCTCCATGTACCCAGGGG	TACACCTACCATGTACCCAGAAG	TA....TA............	-	chr3+:106179163:106179183:55-77	spCas9-DTS7-Lipo	106179167	106179189	chr3	106179163	106179183	16	+
chr8+:142098995:142099012	4	0.9	spCas9-DTS7-Lipo	GGCACCCTCCATGTACCCAGGGG	TCCACCCCACATGTACCCAGAAG	TC.....CA...........	-	chr8+:142098995:142099012:52-74	spCas9-DTS7-Lipo	142098996	142099018	chr8	142098995	142099012	11	+
chr12+:56827892:56827912	4	0.3	spCas9-DTS7-Lipo	GGCACCCTCCATGTACCCAGGGG	GTCTCCCTCCAAGTACCCAAGGG	.T.T.......A.......A	+	chr12+:56827892:56827912:45-67	spCas9-DTS7-Lipo	56827886	56827908	chr12	56827892	56827912	9	+
chr16+:69171891:69171911	4	0.8	spCas9-DTS7-Lipo	GGCACCCTCCATGTACCCAGGGG	CATACCCTCCCTGTACCCAGTAG	CAT.......C.........	-	chr16+:69171891:69171911:55-77	spCas9-DTS7-Lipo	69171895	69171917	chr16	69171891	69171911	3	+
chr20+:31043016:31043016:chr20-:31042997:31043004	5	0.3	spCas9-DTS7-Lipo	GGCACCCTCCATGTACCCAGGGG	TGGGCCCCCCATGTACCCTGTGG	T.GG...C..........T.	+	chr20+:31043016:31043016:chr20-:31042997:31043004:45-67	spCas9-DTS7-Lipo	31042991	31043013	chr20	31042997	31043016	447	+
chr9+:131465744:131465758:chr9-:131465738:131465750	5	0.4	spCas9-DTS7-Lipo	GGCACCCTCCATGTACCCAGGGG	AGAACCCGCTATGTACCCAAAGG	A.A....G.T.........A	-	chr9+:131465744:131465758:chr9-:131465738:131465750:55-77	spCas9-DTS7-Lipo	131465742	131465764	chr9	131465738	131465758	58	+
chr19+:18124516:18124533	5	0.4	spCas9-DTS7-Lipo	GGCACCCTCCATGTACCCAGGGG	GAGCTCCTCCAAGTACCCAGGGG	.AGCT......A........	+	chr19+:18124516:18124533:42-64	spCas9-DTS7-Lipo	18124507	18124529	chr19	18124516	18124533	54	+
chr1+:22401979:22401998:chr1-:22401954:22401974	5	0.4	spCas9-DTS7-Lipo	GGCACCCTCCATGTACCCAGGGG	TCAGCCCTCCATGTACACAGAGG	TCAG............A...	-	chr1+:22401979:22401998:chr1-:22401954:22401974:76-98	spCas9-DTS7-Lipo	22401979	22402001	chr1	22401954	22401998	12	+
chr2+:190306446:190306462	5	0.1	spCas9-DTS7-Lipo	GGCACCCTCCATGTACCCAGGGG	GGGACCTCCCAGGTACCCTGGGG	..G...TC...G......T.	-	chr2+:190306446:190306462:51-73	spCas9-DTS7-Lipo	190306446	190306468	chr2	190306446	190306462	12	+
chr8-:121812382:121812402	5	0.5	spCas9-DTS7-Lipo	GGCACCCTCCATGTACCCAGGGG	GGGGCACCCTATGTACCCAGGGG	..GG.A.C.T..........	+	chr8-:121812382:121812402:55-77	spCas9-DTS7-Lipo	121812376	121812398	chr8	121812382	121812402	8	-
chr4-:62618245:62618265	5	0.1	spCas9-DTS7-Lipo	GGCACCCTCCATGTACCCAGGGG	AGTACTCTCCAAATACCCAGAGG	A.T..T.....AA.......	-	chr4-:62618245:62618265:44-66	spCas9-DTS7-Lipo	62618250	62618272	chr4	62618245	62618265	4	-
2

## Sheet: 1offTargetsInPeakRegions-NTS1C.
offTarget	peak_score	predicted_cleavage_score	gRNA.name	gRNAPlusPAM	offTarget_sequence	guideAlignment2OffTarget	offTargetStrand	mismatch.distance2PAM	n.PAM.mismatch	n.guide.mismatch	PAM.sequence	offTarget_Start	offTarget_End	chromosome	inExon	entrez_id	symbol
chr3:-:143428066:143428096	1595	100	gRNA1.fa	TGGTCTGGGGTACAGCCTTGGCANNNNGATT	TGGTCTGGGGTACAGCCTTGGCATCATGATT	.......................	-		0	0	TCATGATT	143428066	143428096	chr3		285195	SLC9A9	On target
chr7:-:29485658:29485688	20	92.1	gRNA1.fa	TGGTCTGGGGTACAGCCTTGGCANNNNGATT	TGGTCTGGGGTATAGCCTTGGCATCAGGGTT	............T..........	-	11	1	1	TCAGGGTT	29485658	29485688	chr7		1124	CHN2	OT2
chr16:+:30756950:30756980	2011	2.6	gRNA1.fa	TGGTCTGGGGTACAGCCTTGGCANNNNGATT	CGGTGTGAGGTACAGCCTTGGCATCAGGATT	C...G..A...............	+	23,19,16	0	3	TCAGGATT	30756950	30756980	chr16				OT1

## Sheet: 1offTargetsInPeakRegions-NTS3.x
offTarget	peak_score	gRNA.name	gRNAPlusPAM	offTarget_sequence	guideAlignment2OffTarget	offTargetStrand	predicted_cleavage_score	mismatch.distance2PAM	n.PAM.mismatch	n.guide.mismatch	PAM.sequence	offTarget_Start	offTarget_End	chromosome	inExon	entrez_id
chr10:+:10642150:10642181	1418	gRNA2	GATGCTCAGAAAGAGGAAGCTGGTNNNNGATT	GATGCTCAGAAAGAGGAAGCTGGTTTATGATT	........................	+	100		0	0	TTATGATT	10642150	10642181	chr10

[truncated: 17 more sheets: 1offTargetsInPeakRegions-NTS4B., 1offTargetsInPeakRegions-NTS4C., 1offTargetsInPeakRegions-NTS7.x, 1offTargetsInPeakRegions-NTS8.x, 1offTargetsInPeakRegions-NTS9.x, 1offTargetsInPeakRegions-NTS11., 1offTargetsInPeakRegions-NTS25., 1offTargetsInPeakRegions-NTS26., 1offTargetsInPeakRegions-NTS27., 1offTargetsInPeakRegions-NTS30., 1offTargetsInPeakRegions-NTS59-, 1offTargetsInPeakRegions-NTS55-, 1offTargetsInPeakRegions-NTS32-, NTS32-GGN21 , 1offTargetsInPeakRegions-NTS33-, NTS33-GGN21, NTS33-GGN19]
