# Supplementary material for: NmeCas9 is an intrinsically high-fidelity genome-editing platform
Source: Genome Biol. 2018 Dec 5;19:214. doi: 10.1186/s13059-018-1591-1 (PMC6282386; doi:10.1186/s13059-018-1591-1)
Supplement: Supplementary file 4 — Table S1. List of off-target sites with canonical and variant SpyCas9 and NmeCas9 PAMs predicted by CRISPRseek, for all guides used in this study. (XLSX 42214 kb) [file 13059_2018_1591_MOESM4_ESM.xlsx]

## Sheet: NmeDTS3-7 validated PAM
name	gRNAPlusPAM	OffTargetSequence	inExon	inIntron	entrez_id	gene	score	n.mismatch	mismatch.distance2PAM	alignment	isCanonicalPAM	forViewInUCSC	strand	chrom	chromStart	chromEnd	extendedSequence	gRNAefficacy	flankSequence
NmDTS3_gR17f	GACTGAAGGCGAGGTCCGGGGCGGAGGGGATT	GACTGAAGGCGAGGTCCGGGGCGGAGGGGATT	TRUE		23229	ARHGEF9	100	0		........................	1	chrX:63005162-63005193	-	chrX	63005162	63005193	AACTGACTGAAGGCGAGGTCCGGGGCGGAGGGGATTGGG	0.259853	GTAGCAGCTGCCTTCTCCTGGGCGGGCGGAGGCTATTCGCCCCCATCCTCTCCCTGCACCCCACCCCCACAGTTCTCAAGCCTTGGTGGGGGACAAAAGCAGCCCATTAGGACCCCCCCACACTCGCACCTCTCCCTGCCAAGACCTCTAGGAGCAGCAGGGCGGAGAGACAGAGCCTGCCGGTTGGCATGGAACAAACTGACTGAAGGCGAGGTCCGGGGCGGAGGGGATTGGGTTGTAGGGCTGTGGAGGAGGGGCGGCGGAGGGGGCGCTGGGGCTCTCGCTTGCTTCAGCCCAGCCCTTCTAGTCAGCCCGCGACAACTCGCGCCAGCTACGGGGCCTCAGAGAAGCCGGACTTCGCAAGCACCATGCAGTGGATAAGGGGCGGATCGGGAATGG…
NmDTS3_gR17f	GACTGAAGGCGAGGTCCGGGGCGGAGGGGATT	GGCCGACGGGGAGGCCCGGGGCGGTCAGGCTT					0.3	5	23,21,18,15,10	.G.C..C..G....C.........	0	chr2:45396454-45396485	+	chr2	45396454	45396485	TGGAGGCCGACGGGGAGGCCCGGGGCGGTCAGGCTTCTC	0.0223372	TGCCGACGGCTTCCTCCCAGAGCCCTTCGCGCCGCGCCTTGCCTGGCTGGTGGCGCGGGGAAACCATGGCAGCATTGCGGCTCCGGCGGGCGGGCTCTGCGCGGGGCCCCACCGAGCTTTCCGGGAGCCTCTCCCGCAGCCGATGGGCATCTAGGGGCGCAGAACGAAGAGTGGGCGCCGAAACGGGTGTAGGCGCTGGAGGCCGACGGGGAGGCCCGGGGCGGTCAGGCTTCTCGGTAGAGAGGGCCGTGCACCTCGCGGCCTGCGGGCTAAGGCGGGGAGCCGCTCCTGCGGCGGCCGGGCGCGCGGACTGGAGGGAGGGAAGCGCCACGGACTGGGGAACCGGGGTGACGGGGAGACGGGGGGGCTGGTGGGGTGAGGTCGGCGGGCAGCAGCCAA…
NmDTS3_gR17f	GACTGAAGGCGAGGTCCGGGGCGGAGGGGATT	GAAAGAAGGCGAGGGCGGAGGCGGTCCTGACT		TRUE	152518	NFXL1	0.1	5	22,21,10,8,6	..AA..........G.G.A.....	0	chr4:47915900-47915931	+	chr4	47915900	47915931	GAAAGAAAGAAGGCGAGGGCGGAGGCGGTCCTGACTAGT	0.0243923	CCGGGCCACAATTTACAACTGATGGTCTGGAGATTCAAGTAGGCAAGAGTGGAGGGAAGTAACAAAGGTAATACCACCTAAAATTAAGATGAAAGAGGTGCGATGGAAATCTACCTAGAGTGCCGAAAAGAGCAGCCACCCGAAAGGCTGGAGAAGTGGGCCCGATAACAAACTCCCGAACGAGGGGAAAAGCAGTGAAAGAAAGAAGGCGAGGGCGGAGGCGGTCCTGACTAGTAACTGCCTTAGGAGGCATCCAGGTGAGCACGCGGGCGGGAGCCATTCTCACCGCTGGCTGCGGTAGTCTGCAGGGCTTGGGATCCTGCGGGGCTGTGCCTGCTCCCTGCAGCCGCCGTGGTCGCGACTCCTCCGGGACTGGTGCCAGAAGGAACTGCGCCCACC…
NmDTS3_gR17f	GACTGAAGGCGAGGTCCGGGGCGGAGGGGATT	GACTGAAAGCAAGGTCAGGAGAGGAGTGGATA					0	5	17,14,8,5,3	.......A..A.....A..A.A..	0	chr4:14052168-14052199	-	chr4	14052168	14052199	TAAAGACTGAAAGCAAGGTCAGGAGAGGAGTGGATAATA	0.390028	ACACCTTGGGCTTTTCATGCCTTTACATGGAAGGCAAAGAAAAGAATTTCCATCTTGGCAGAGGTAATGGATACTAAACATCCCAAGGAGGTGGGATTGCTGCTACAGAGGGGAATAAGGGACAAAAATATTAGGAGATCCACTGGTATCTCCATGCCCAGTTTTACTGTAATTGGGCAAATAGAGACACCAGGGCTAAAGACTGAAAGCAAGGTCAGGAGAGGAGTGGATAATAGTGAACTAATAATACCATCTGTCACAGCAAGTTAAACAAACAAAAAAAATCATTTTGATGTGCTCTGGATTGGAGCAAACTTCCTCCATGTTTTACTTTGGGCTTTTAATTACTTTCCATTATCATTAATAGGTGCTTTACTAGAAGCATTAATTTCCCATTTA…
NmDTS3_gR17f	GACTGAAGGCGAGGTCCGGGGCGGAGGGGATT	GCCTGAAGGCTAGGTCCGCAGTGGCTAGGTCT					0	5	23,14,6,5,3	.C........T.......CA.T..	0	chr4:188550188-188550219	-	chr4	188550188	188550219	GCTGGCCTGAAGGCTAGGTCCGCAGTGGCTAGGTCTCTG	0.295896	GGTCCACTGAAGCCTGTGGATGTGGGGACTGACATGGAGCTTGGGCTGTCTTGGTCCTGGGACAGGCCTGGGAACCTGGGTCTGCAGGGGCCAGTCTCAAGCCTGTGTCCATGAGTGCTGGCCTAGTACATGAGACTATGGGGCTAGCATAGAGCCTGGGTACATGGAGCCTGGCCAAGAGACTGCATCTGTGGATGCTGGCCTGAAGGCTAGGTCCGCAGTGGCTAGGTCTCTGGCACTGACATGGGCCTGGGGACTGGGTCAGCTGGGAACATGTGGCCATTGCAACCAGCCGAGAGTCTGGGGCAACAGGGGCCAGCTTGATGCCGGGCAAGCCTGCAGCCTATATCTACAGAGGCTAATCTGGATCCTGGGGCTGCTGGAATCAGCCCAGCACTG…
NmDTS3_gR17f	GACTGAAGGCGAGGTCCGGGGCGGAGGGGATT	GCCTCAAATTTAGGTCCGGGGCGGGACTGTTT					0.2	6	23,20,17,16,15,14	.C..C..ATTT.............	0	chr1:5451066-5451097	+	chr1	5451066	5451097	GGCAGCCTCAAATTTAGGTCCGGGGCGGGACTGTTTTGA	0.550849	ACAGCTGGAAGAAAATATGTTTCCCTACCCTGGGCAGGAAAGACTCTGGAAGCCTCCTTGCAGGGACGCCGCAGCCGTGTGTTGGTTCTGACTGGTACTGGGGTGGGAGGGAGACGCCTGGATCAGGGGCTTCAAGCCATTCTTCTCCTTCAAGGCAAACAGACAGACGCTTGACGGCAGGGCACCCTCTGGGCTGGGCAGCCTCAAATTTAGGTCCGGGGCGGGACTGTTTTGAGAAGCAGGATCCTGCAGAGGCATGGAGGAGGGGTATGTGATGGGATGGGGTGGGTTCCCTGCGAGGATGCGGAGGGGTGCTGCTTCATCATGCACCTGCGCGGGGCTCAGGGGAGCAGTGCTGATTGAATCTGGCCGTGGTGCTCCCTCTTTGCTAGGAAATGC…
NmDTS3_gR17f	GACTGAAGGCGAGGTCCGGGGCGGAGGGGATT	GGCAGTAGGCCAGCTCCAGGGCGGGGAAGTTT					0.1	6	23,21,19,14,11,7	.G.A.T....C..C...A......	0	chr15:89985481-89985512	+	chr15	89985481	89985512	GGGGGGCAGTAGGCCAGCTCCAGGGCGGGGAAGTTTGCT	0.0963024	AAGCACTCGGGTAGGGCCTGGTGCCTGGTTCAATACATATTTGTGGATATGATAGAAATGAAAAAAGGAGTCAAGCATTTGGCATCCAGTCATTGCCGGGGCTGGTGCTGGGGTTCTCCTGGTGAGGATTCCAGCCCCCACCCTCCTGGGACAATGCCTGAAAGCCACTGACCCTACTGGAAAAGCAGAAAGGGGCGGGGGGCAGTAGGCCAGCTCCAGGGCGGGGAAGTTTGCTGTGTACAGGCAAGACGATGTCGTCTTGCTTGGGTTCCTGGGTCTCACAGGGTCTGTGGTATGTGGTGCCGTGCGGTCAGAGACCATGGTGGTGGCTGGGACCCTCTAATGTGCTTCTGGAGCCAGGTTTCAGTGGCTTACACGGGGCAGCTGAGGGTGCTCTGT…
NmDTS3_gR17f	GACTGAAGGCGAGGTCCGGGGCGGAGGGGATT	GGGCGGAGGCGAGGGCCCGGGCGGGGCCGACA	TRUE		283692	CPEB1-AS1	0.1	6	23,22,21,19,10,7	.GGC.G........G..C......	0	chr15:83316801-83316832	-	chr15	83316801	83316832	GAGGGGGCGGAGGCGAGGGCCCGGGCGGGGCCGACACAG	0.0523563	CTCTTTCGTTAAGAGGGAAACTGAGGCCCAGGGCAGACAGTGACTCGGCAAGGGTCACTTAGGTGATGGCGCGCTCAGGCTTAGGTCTCTGGCCCCCCAGGGGGCAGCTGTGGCTAGCAGCGGCGGCAGTCCCCGCCGGGTTCCGGGTGGGCGGCGGAGCCCTCCTCGGCTCGGCCTGCTAGGAGGGGCGGGGCGCGAGGGGGCGGAGGCGAGGGCCCGGGCGGGGCCGACACAGGTGCTCCGCATCCGGCCGGGGGGCGGCTCCGAGGAGCGGCTCGTAGGAGCTTCATAAGCTGCCGGGGTGCGGGGCTGCGCGCGGCCCGCTGCAAAAATAGTGCCCACGTGCGTGCGCGTCTCTCGCCCGCCGGCTGGCCGGTCAGCCCGTCAGCCCCGCAGGGC…
NmDTS3_gR17f	GACTGAAGGCGAGGTCCGGGGCGGAGGGGATT	GAGTGCAGGGAGGGTCCGGGGCAGAGAAGTCT		TRUE	7260	TSSC1	0.1	6	22,19,15,14,13,2	..G..C...GAG..........A.	0	chr2:3266750-3266781	-	chr2	3266750	3266781	GCATGAGTGCAGGGAGGGTCCGGGGCAGAGAAGTCTTGT	0.246127	GAGCCCTGCCTCATGATCACCGTTCTTCACAATCAGCTTTCCCTCCATGCTCTCCCAGCCGTCTCCTGAGCGTAGCCGTCTGACAGCGCCTGCCAATGTTTGGCTTATGCCCTCTCCCGAACTCATTGATCTGTAAAGCAGCTCAGATCTCTTCTCCTTCTTCAGCTAAAAGTACAGGACTCCCACATGGCCACAGGCATGAGTGCAGGGAGGGTCCGGGGCAGAGAAGTCTTGTATGGTTTGGGCACCTACCATGCAGTTTTCTGGTGCCCTCTGGTCCTGCCTGACTCTGTCCTGTGTGCACCGTCTCTACTTTGTAGTCAATCACTGCTGGCCCTGCCCGACCCTGTGCCGTGGTGGGTATGACTGAGCTCTTCTCATGAGTGACACGTGGCACTT…
NmDTS3_gR17f	GACTGAAGGCGAGGTCCGGGGCGGAGGGGATT	ACCTGGAGGAGAGGTCCGGGGGTGGAATGCTT	TRUE		414260	LINC00619	0	6	24,23,19,15,3,2	AC...G...A...........GT.	0	chr10:44340826-44340857	-	chr10	44340826	44340857	AAGTACCTGGAGGAGAGGTCCGGGGGTGGAATGCTTTGG	0.143168	CACATACCTGTGGAACTTTGGGGAGCCAAGGGTCAGAATCCACCATACCCACATCTCTTCTTCCACATCTCTTCTTCCTGTTTCCAGAGCAGCAACCAAGGCTCATACCAGCCTCTCACCCACTTCAGACACACCCCTTGCCCTCACCTGTGGGGCAGGTTTCCCAGGCTCTGGGGCCACTGCCCGTCTGGACAGGAAGTACCTGGAGGAGAGGTCCGGGGGTGGAATGCTTTGGCCAGAGGAGCAGGCTGGCTCCACGCTTGTCTGCTGGGGGCGGGATGATTCCTTTGGACTCATGGCATCTGGCCTCTCTGGCAGCAGATTCTCCCTTTTCTAAGCCTGCCCTACCCCCTCATGATTCTCTGGATTTCTCACGTTGCACCTGCCTCAGACCACAGG…
NmDTS3_gR17f	GACTGAAGGCGAGGTCCGGGGCGGAGGGGATT	GACAGAAGGGAAGGACAGGGGAGGCAGCGTTT		TRUE	3068	HDGF	0	6	21,15,14,10,8,3	...A.....GA...A.A....A..	0	chr1:156719368-156719399	-	chr1	156719368	156719399	CCAGGACAGAAGGGAAGGACAGGGGAGGCAGCGTTTCTT	0.079663	CCTTGGGGAGTGGGTGTTAGCTGGAATGTGGGTTGCAGGGAACCCCTTCTGCATCCGGTAAGAGAGAAAAGGGGCAGGGACACAGCAGGACCCACACTGGCCCCTGTGAGGAAGACCTCAAGTTTCTGGTGGCCTTTGGAGTAAGGGCAGTCCCTAGGACTAGGGATCCCATCCATTTTCTCTCCACTTTGGGCCTCCAGGACAGAAGGGAAGGACAGGGGAGGCAGCGTTTCTTCCTCTGTTGAGGCCTGGACCTTTTAGATAAAGTTAGAACTGGGGTAGGGAGATCAGCCTGGATCTCAAAGAGGTGGGGCCCCACACTTTGCCTGTCTCTGGCTCTTGATTGTGATACTTGCAGGGATGGCTACACCCAAGGCTGTTACCTCCCAGACACAGTCC…
NmDTS3_gR17f	GACTGAAGGCGAGGTCCGGGGCGGAGGGGATT	GACTGAAAGGCAGGTAAGGGGCTGTGAAGCTT					0	6	17,15,14,9,8,2	.......A.GC....AA.....T.	0	chr10:4806139-4806170	-	chr10	4806139	4806170	CAGAGACTGAAAGGCAGGTAAGGGGCTGTGAAGCTTTAT	0.120891	TTGCAGTAACCCACATTGTAAGCAATGCAATGATTCAGACCTTAGTTATCAAGAGGTTTTATTATAGAACCACTAGTAACTCATAGACTCTTCCTGTTATGTGAAATAAATGAAGACCAGCCAACTAAGAAAGGCAAAGGCTATGTATTCTGAGCTCATCTGGATCAGAGGAGTCAGCACTGTCATTTGTGTTTGGCAGAGACTGAAAGGCAGGTAAGGGGCTGTGAAGCTTTATAGTGGAAAAAAGGGAAGGCTCAGTGTGCCCTGACTAGAGGCTGTTGGCTTGGGGAGCTGGAGGCAGGCTACCTAGAATTGGAGCATCCTATGGGATTGGCTAGGAGAGCATATTTGGTTTTCTCTGTTTGTTACTTAGTTGGGAGTGAGGGCAAAATTTAGAGA…
NmDTS3_gR17f	GACTGAAGGCGAGGTCCGGGGCGGAGGGGATT	GGCTGAAGCCGGTGTCCGGGAGGGGAGAGTTT					0	6	23,16,13,12,4,3	.G......C..GT.......AG..	0	chr3:52321746-52321777	-	chr3	52321746	52321777	CTCTGGCTGAAGCCGGTGTCCGGGAGGGGAGAGTTTAGC	0.237033	AGGGCCTGCTGCCACCAGGACCCGTCATCGCCCAGCCCAGGGACCGCTTCTGAAGGCCATGCGAGCCCTGGCGGCGCAGACTTACCAGCCCACAGCTCCGGCCGCGGTGCCCAGCGCTGGAGAACGGAAGTACTAGGGGGTGGGCGGAGCGGAAGCCGGAAGTGTGGGTGGGTGGAGCGGCGCAGGCGGGTGCGAGCTCTGGCTGAAGCCGGTGTCCGGGAGGGGAGAGTTTAGCATATTGGCTCTTTGCTGGCCACTGACAGACCTGGAAGGAGTCACCTTCAGTCCTCATTTTTTAAATCTCTACATTGAGGGTAATAATCCCCGCCTCACCGATTGCCGATTTTTTTTTTGAGACGGGGTCTCATTCTGTCGCCCAGACTGGAGTGCAGAGTCGCG…
NmDTS3_gR17f	GACTGAAGGCGAGGTCCGGGGCGGAGGGGATT	GATTAAAGGCGAGGGAAAGGGCGGTCAGGACT		TRUE	9322	TRIP10	0	6	22,20,10,9,8,7	..T.A.........GAAA......	0	chr19:6740218-6740249	-	chr19	6740218	6740249	TGTTGATTAAAGGCGAGGGAAAGGGCGGTCAGGACTTCT	0.0738396	ACCGCCCCCAGCAAGGGGAGGGGTCAGAGGTCCGGCTAGGATAGGGGGAAATTTCTGGGGCTTCCAGGGCTGAGGTTATAGGCGACCAGGGGGCGGTCCCGCCCTGGGCCTGGGGTGAGCAGGGGGAAGCCAGGGAGGGGGATCAGGCCGAGCTTAGCATCCCCCTTCCCCTCCATGAGCGTCCCCAGCCCCTAGGTGTTGATTAAAGGCGAGGGAAAGGGCGGTCAGGACTTCTAGGTCCCACGTGGGTGGGGATGAGGGTGACCAGAGGGTCCCCTCCCCCCTCCTAGCCGGACAGGCGGACGACGGGCAGGGACCCAGGGGCCGTAAGATAAGCCGCCTGCCCGGCCAGGGCGCCCAAAATAGGTGACCTCTCTCAGCCGCCCCGGCCTGGCCCCA…
NmDTS3_gR17f	GACTGAAGGCGAGGTCCGGGGCGGAGGGGATT	GCATGAAGTCGAGGTGCGGGAGGGTAGGGACT		TRUE	140733	MACROD2	0	6	23,22,16,9,4,3	.CA.....T......G....AG..	0	chr20:14812640-14812671	-	chr20	14812640	14812671	AAAGGCATGAAGTCGAGGTGCGGGAGGGTAGGGACTACA	0.306685	AAAAAAATACAAAAAATTAGCCGGCCATGGTGGCGGGCACCTGCAGTCCCAGCTACTCGGGAGGCTGAGGCAGGAGAATGGCGTGAACCCGGGAGGCAGAGCTTGCAGTGAGCCGAGATCGTGCCACTGCACTCCAGCCTGGGCCACAGAGCGAGACTCCCTCTCAAAAAAAAAAAAAAAAAAAAAAAAAACTCGCAAAGGCATGAAGTCGAGGTGCGGGAGGGTAGGGACTACATCTTCTCTGCTTCTTTTGGTTGCAACACTGGTCTCAAGGGGACCCAATATAGTCAGAATGCATCCCCAAGAACATAACAATCACCAAACGTGAAGCTTACACAACAGCAACAACAAACGAAAACGATGACAAACTCACAACAACTCGGCAGGACAACGTGTGCC…
NmDTS3_gR17f	GACTGAAGGCGAGGTCCGGGGCGGAGGGGATT	GCCTGAGTGTGAGGTCAGGGGCTGTGCAGACA					0	6	23,18,17,15,8,2	.C....GT.T......A.....T.	0	chr12:131778996-131779027	+	chr12	131778996	131779027	CGCAGCCTGAGTGTGAGGTCAGGGGCTGTGCAGACAGAC	0.412467	GCTGACCCCGGAGACAGAGTGTCCACTTTGCTCATGGCCAGAAGTCATTTCATTATCTCTAAGAAGCAGACAGTCTGCTCCTCCTGTGTCTATAATTTTATTTACCTTCACAGACACACAGAATGTCAATGTGACTTCCTACCTCCAACTCAGCAAGGAGGACACGGATGCTTAGATGGGAAACGGCTGCTGCAAACGCAGCCTGAGTGTGAGGTCAGGGGCTGTGCAGACAGACAGGCAGACAGACAGATGGAGAGATGGACAACAGATGGATAGATGGACAGGCAGACACACAGATGGATGGACGGACAGACACACAGACAGGCAGATAGGCGTACAGATGACAGACAGACACACATGGACAGGCAGACAGACAGACAGATAGATGGAGAGATGGAC…
NmDTS3_gR17f	GACTGAAGGCGAGGTCCGGGGCGGAGGGGATT	GCCTGAGTGTGAGGTCAGGGGCTGTGCAGACA					0	6	23,18,17,15,8,2	.C....GT.T......A.....T.	0	chr12:132150732-132150763	-	chr12	132150732	132150763	CGCAGCCTGAGTGTGAGGTCAGGGGCTGTGCAGACAGAC	0.412467	GCTGACCCTGGAGACAGAGTGTCCACTTTGCTCATGGCCAGAAGTCATTTCATTATCTCTAAGAAGCAGACGGTCTGCTCCTCCTGTGTCTATAATTTCATTTACCTTCACACACACACAGAATTTCAATGTGACTTCCTACCTCCAACTCAGCAAGGAGGACACGGATGCTTAGATGGGAAACGGCTGCTGCAAACGCAGCCTGAGTGTGAGGTCAGGGGCTGTGCAGACAGACAGGCAGACAGACAGATGGAGAGATGGACAACAGATGGATAGATGGACAGGCAGACACACAGATGGACAGACAGACACACAGACAGGCAGATAGGCAGACAGATGACAGACAGACACACATGGACAGGCAGACAGACAGACAGATAGATGGAGAGACAGCAGAGA…
NmDTS3_gR17f	GACTGAAGGCGAGGTCCGGGGCGGAGGGGATT	GGCTGAAGGCAGGGTCTGTGGCAGGGCCGACA	TRUE		79874	RABEP2	0	6	23,14,13,8,6,2	.G........AG....T.T...A.	0	chr16:28922493-28922524	-	chr16	28922493	28922524	TGCAGGCTGAAGGCAGGGTCTGTGGCAGGGCCGACAGCT	0.0159564	AGGCGTGACCCCACTCCACCCAGTCCTGTGGAATCCACTTTGGAGGTGGACCTGGCAGGGCCTGCTGATGGGTGGGGAGTGAAGGGAAGAGAATGGATGGCTGGGCCTGTAATTTGACGGACTGTGTGGATGAGGGCACCTCCCTGCAGAGGTGGGCCACGAGAAGTGTGGTGAGGGGGGCCAAGTTCCTGGGAGATGCAGGCTGAAGGCAGGGTCTGTGGCAGGGCCGACAGCTGCAGAAGGACCTGGAGAGCGTCAGTCGCGAGCGGGACGAGCTCCAAGAGGGCCTGAGACGGAGCAATGAGGACTGTGCCAAGCAGGTGGGTCCCTGCCGCTGCTGCAGCCCCAGCCGGCCTCTGGCTACCTGCCGCCCCCTGACATGCCCTTGCCCTCACTTTC…
NmDTS3_gR17f	GACTGAAGGCGAGGTCCGGGGCGGAGGGGATT	CACTGGAGGTGAGGGTCGGGGCTGGGTCGTCT					0	6	24,19,15,10,9,2	C....G...T....GT......T.	0	chr15:74027966-74027997	-	chr15	74027966	74027997	TGGTCACTGGAGGTGAGGGTCGGGGCTGGGTCGTCTGAG	0.0219821	AGCACGTATGAGATAAGCAATCTTACTTATGTCTAAGTAGCTTCCAGATGAGGAAACTGAGGCTCTGGGAAGTGAAGTAACTTGCCTAAGGAAACACAGGATGGGCTATGGAACCAGGATTCAACCACAAACACAGTGACTTAGCATCATCTACTGCAAACATCCACTGCAGTTAAAATGCCTGGAGTGGGTGGCCTGGTCACTGGAGGTGAGGGTCGGGGCTGGGTCGTCTGAGAGCCAGGCGGGTCTTCGGGGTGAGGGGAGTGTTGGGGTGAGGAAACATGTGAACATGCCTCAGTCTTTGGAGAACTTAGTTACTGTTAACCTGAATGTCACCACCCCTGACTCGGAGACTGGCACCAAATGGATTATGGGTTCAATAAATGTTTGTTGAATGAA…
NmDTS3_gR17f	GACTGAAGGCGAGGTCCGGGGCGGAGGGGATT	GACGGAAGGCGGGGTCTCGGAGGGAGGTGTCT		TRUE	118881	COMTD1	0	6	21,13,8,7,4,3	...G.......G....TC..AG..	0	chr10:76994110-76994141	+	chr10	76994110	76994141	CCCAGACGGAAGGCGGGGTCTCGGAGGGAGGTGTCTGGG	0.0600543	TCGTTTAGGTTTCGCACACACTCGGCCGCCACGTCCCCTTTCGGAGGTTGCAGCACCTTCCCGCGCCACAGGACCTGCGGGAGGGCGGGGCCAACCGGGCCGTGGGAGGCGGGGCTTCGGAGGGAGGTGCTCGGGCGGAAGGCGGGGGACTGGGAGGGAGGTGCCCGGGCGGGAGGCGGGGTCTTGGAGGGAGGTGCCCAGACGGAAGGCGGGGTCTCGGAGGGAGGTGTCTGGGCGGGAGGCGGGGCCTCGGAGGGAGGTGCCCGGGCAGGAGGTGACCAGAGCTGGAGACAGAACCAAAGCGGAGGAAAGCCTGGGTACCGGGGCCGGAGCCCCGGAGGGGGTGTAGCCTACGTGACTGGACTGGGTGGGGCTTTGGGGTATAAGAGGAGTCAAGGG…
NmDTS3_gR17f	GACTGAAGGCGAGGTCCGGGGCGGAGGGGATT	GCCTGAAGGAGAGCACCGGCGCGAGGCAGTCT		TRUE	6548	SLC9A1	0	6	23,15,11,10,5,1	.C.......A...CA....C...A	0	chr1:27465098-27465129	+	chr1	27465098	27465129	TAGGGCCTGAAGGAGAGCACCGGCGCGAGGCAGTCTATG	0.139849	ACTGCTTTGTCCACATCCAATGCTCCATGCTGGCATGGGAGCCCCCTGACATCAGGAGCCTCTTCTGTCTTGTTCCTGGCTGTGTCCTCAGATCCAGAATAGTGTCTGACATGGGGGTAGAGGCAGCTGGTGGGGCGTGTGCTGCCCGTTAGACTGGACAGTCAGGGAGGCCTCTCTGAAGAGATGACGTTTGATCTAGGGCCTGAAGGAGAGCACCGGCGCGAGGCAGTCTATGGGCAGTGCTCCAGGCTGGGGATCGAGCAAATGCCACAGCTGTATGGAGGAACAGGCCTGGCAAGGCAGATGTGCGTTAGGGACACAGGAAGGCCGGTGCGACTGGAACAGGGAAAGGGTAGTGGGGCATGAAGTGGAGAAAGGGGTGGGCCACACTTTCCTTGC…
NmDTS3_gR17f	GACTGAAGGCGAGGTCCGGGGCGGAGGGGATT	GGCTGGGGGCGAGGGCCGGCGCAGGCAGGTCT		TRUE	489	ATP2A3	0	6	23,19,18,10,5,2	.G...GG.......G....C..A.	0	chr17:3866153-3866184	-	chr17	3866153	3866184	GGTGGGCTGGGGGCGAGGGCCGGCGCAGGCAGGTCTGCG	0.00885846	GAAAACCACCTCTTATATAAATATTATCTTTCTGGAGCAGAAATCCTTTTTCAAAAAAATTAGTTGCTATATTTAGTTGAGCTGTGGGAGGAACTGGGGAGATAAATATTATTTAATATCCCCCATTAGTGACTTGGCAGGGAGGTTGTGCTTTGCTGCAGGAGAGCTGGGCAGCATGGGCTGCCTCTGACCCTGGGGTGGGCTGGGGGCGAGGGCCGGCGCAGGCAGGTCTGCGGTCCCACTGCCTCTTTTGTGCTGCTATAGCCTCCAGCTTGGGAATCCTGATTCCTGAGGGAAACTGGAGACGCAGCCCTTGGCCTGTCCCTGGAATCACACAAATACTGCTTCTGTACGACCCTAGCCAGGTCTGTCTTCATTCTGATATCATGTCTTCATTGG…

## Sheet: NmeDTS7-7 validated PAM
name	gRNAPlusPAM	OffTargetSequence	inExon	inIntron	entrez_id	gene	score	n.mismatch	mismatch.distance2PAM	alignment	isCanonicalPAM	forViewInUCSC	strand	chrom	chromStart	chromEnd	extendedSequence	gRNAefficacy	flankSequence
NmDTS7_gR17f	GGCTGGCACCCTCCATGTACCCAGGGGAGATT	GGCTGGCACCCTCCATGTACCCAGGGGAGATT	TRUE		4046	LSP1	100	0		........................	1	chr11:1913027-1913058	+	chr11	1913027	1913058	AGCCGGCTGGCACCCTCCATGTACCCAGGGGAGATTCCA	0.0253627	AGCAGGCCTCTGAGGCAGGACGTCTTCTCCTGTGGTGGAGTGGGGGTGTGGGCAGGGCAGGGAGGCCAGCAGAGAGAGGCTCGGGGAGCAGGCTCTGTGGGCTTGCAGGAGGCAGGTCTGTGGCCCCTCCCTGGACCCTAGCCTAATGCCCCCTGCACCCCATGCCTATGTTCCAGCTTCCTGGGTCTGCAGGTCCAGCCGGCTGGCACCCTCCATGTACCCAGGGGAGATTCCAGCCAGACACCCGCCCCCCGGCCCTGGCTAAGAAGTTGCTTCCTGTTGCCAGCATGACCTACCCTCGCCTCTTTGATGCCATCCGCTGCCACCTCCTTTTGCTCCTGGACCCTTTAGCCTCTCTGCCCTTCCACTCTCTGACCACCGCCCCCGCCCTCCCCACCC…
NmDTS7_gR17f	GGCTGGCACCCTCCATGTACCCAGGGGAGATT	GGCGTGTTCCCTCAGTGTACCCAGGAATGATT	TRUE		80022	MYO15B	0.3	6	21,20,18,17,11,10	...GT.TT.....AG.........	1	chr17:73611306-73611337	+	chr17	73611306	73611337	GGAGGGCGTGTTCCCTCAGTGTACCCAGGAATGATTCAG	0.0770552	AGCAGGGCTACCCCATGGGTGAGTGAGGGGCTGATTCCTCACCCAGGGCCTCCGGGCCCGGCAGCATGGCAGGCATGGCCTGGGACCCCTCTGGCAGTGGCGATCGATGCCCTGGCCAGCACCCCGGTGCCCGATGCTCTTCTCTGTGCCTGGGGCTGGAGGGAGGTGGCATGTGGGCCCAGGCAGGGACTGACAGGGAGGGCGTGTTCCCTCAGTGTACCCAGGAATGATTCAGATGCCTGCATACCAGCCAGGCATGGTCCCTGCACCCATGCCCATGATGCCAGCAATGGGCACAGTCCCTGCCATGCCAGGTAAGTCTGGGCTGGGGGCACCAGAGTCCCTTCTCAGGAGAGCAGCCACCAGCTCTGGGACTGGAGGAGGGAGGGTCCTGCTAGG…
NmDTS7_gR17f	GGCTGGCACCCTCCATGTACCCAGGGGAGATT	GCCTGGGTCCATATATGTACCCAGGTGAGCTT		TRUE	84253	GARNL3	0.2	6	23,18,17,14,12,11	.C....GT..A.AT..........	0	chr9:130049353-130049384	+	chr9	130049353	130049384	AAGGGCCTGGGTCCATATATGTACCCAGGTGAGCTTTGG	0.325096	GTGCGGTAAAAAACAACAAGTTTATTTCTCTCTCATATGCAGCCAGGAACTCTAAGTGGGTGGTGGGTCTGCACCACACATTCAGGCTCAAGAAAATCTGCTGTCTTCAACATGAATTTCCAGATCCCTCTGGTCATTGGGGTTCTAGCCAGTGGAGAAGGAAAAAGTGCATGGAAGAGGTACCTCCCCTCTCCTAAAGGGCCTGGGTCCATATATGTACCCAGGTGAGCTTTGGCCCACCTTCAAGTGGAATTAATTCAGTCAAATGGCCACCTCTAGGGAAATGGGGTCTAGCTTTGTGTCCAGCTATGATTCTGCACTGTGACAAATGGCGAGAGTGGATTTTGGTGGCAGCTGGAGCTCTGTACCATCTTAATGAATTGAGGGAGAGGGCTTCTA…
NmDTS7_gR17f	GGCTGGCACCCTCCATGTACCCAGGGGAGATT	GGAGGGCACCCCCCAAGTACCCTGCCAGGATT		TRUE	10509	SEMA4B	0.2	5	22,21,13,9,2	..AG.......C...A......T.	1	chr15:90768648-90768679	-	chr15	90768648	90768679	TAATGGAGGGCACCCCCCAAGTACCCTGCCAGGATTCCT	0.0790942	CACGGGGATGAGAAGCGGGCATGGGCAGCCAGGGCCATCACCCATGGCCACCCGGCTTGTATGCCTCCCAGAGCCACCCCCAAGAGGCCTGTTACGTAACAGGCGACCCCACTTTCTAATAGTTCATGACTGGATCCTTTATCTTTCCATCCTCCTGAGGCAAGGGAGGAGAAGCTGGGTGGGGACTGCTTGGTGCTAATGGAGGGCACCCCCCAAGTACCCTGCCAGGATTCCTCGTTGGCCTGCTCACCCTGTGGGTGTCCAGGAGCAGATTCTGCACGGGCTGTCCCGATGAGAAGATCTGCAGCTCCTCAATGATGTGCACCCGGGGGCCCACGCTCACTGCCTTGTGGAGCCGGCCGTCACCTGGGGTGTGGACAGGACTCAGGCCCTGGGTGG…
NmDTS7_gR17f	GGCTGGCACCCTCCATGTACCCAGGGGAGATT	GGCCGGGACCCTCCGTGTGCCCAGCGGGGTTT					0.2	4	21,18,10,6	...C..G.......G...G.....	0	chr12:132638104-132638135	+	chr12	132638104	132638135	CATTGGCCGGGACCCTCCGTGTGCCCAGCGGGGTTTTGG	0.0257702	TTTAGGGAACCAAATTTATACCAAACAAACTAGGTTTTCTGTCTACACAGTGACCCCCAGTTTCCTTTTGACAGTCTGCTTATTCGAGGACAGGGTGGGATGGGGCACTGGAACAGAGCTTGGTGCGCGTGGGTGTGGCTGGGGAGGGCGGGGAGTGCCTTGGCCGTGGCTTGGGGGTGTCACCCTGCCGGCCCAGCATTGGCCGGGACCCTCCGTGTGCCCAGCGGGGTTTTGGGGGGCAGAGTGATGGTGGAGATGTTGCCTCTGCTCCCAGCATCCCCCTGGCTGCTTCCCTCTGCCCCAGCGGGCTCCTCAAGTGAACTGGCTCCTGCCCCAGGGCCTTTGCACCAGCCACAGCTGTGGCCTCTGCCGCTTTTCCCTGTGTTGCCCTGGTTTGAA…
NmDTS7_gR17f	GGCTGGCACCCTCCATGTACCCAGGGGAGATT	CTTTGGCATCCTCCTTGTACCTAGCATAGATT		TRUE	54584	GNB1L	0.1	6	24,23,22,16,10,3	CTT.....T.....T......T..	1	chr22:19778314-19778345	-	chr22	19778314	19778345	GTTCCTTTGGCATCCTCCTTGTACCTAGCATAGATTTAG	0.0559094	CTGGGCTCAGGCAGTCCTCCTGCCTTGGCCTCCCAAAGTGCTGGGATTATATGGCTCTTCATTGGGAATTGTACTCTTTATCATTGTTAAGTCTTTTATATAATCTTACCTAATGCTTTGGCCCTGAATTCAAATGTTCCTATTATTCAGATTACCCTGTTCTTATTTGCATTTTCCCAGTATATCTTTGCCAAGAGTTCCTTTGGCATCCTCCTTGTACCTAGCATAGATTTAGATTTCACTTTGAAATTCAATCATAAACCTAGACTCAAATGATCTTCCAACCTCAACCTCCCAAGTAGCTGGGACTACACGACCACACCTGGCTAATCTGTAATGTTTTTTAAAGACAGGGTCTCACTCTGTTGCCCAGGCTGGAGTGCAGTGGTGTGATCTTAG…
NmDTS7_gR17f	GGCTGGCACCCTCCATGTACCCAGGGGAGATT	GACTCAAACCATCCATGTAGCCAGTGATGCTT		TRUE	6869	TACR1	0.1	6	23,20,19,18,14,5	.A..CAA...A........G....	0	chr2:75315247-75315278	+	chr2	75315247	75315278	TAAAGACTCAAACCATCCATGTAGCCAGTGATGCTTTGC	0.18496	TGATGATGAACTCAGCCTCCAGTGGCAGGCATGAAGGGATTGTTTTTGGAATCCTTCTAAGGAAAGCTCTCCTTTGTGGTGGAATGAACTTCCCTCATCTGTAGTCCCCCCATGTCTCGGTCCTCATTTCTCTAGCTGACGTCTACCTTGCAGCTGGATCTTGTTAGCTGAAAACTACAACCTATTTCTTTTGAGTTAAAGACTCAAACCATCCATGTAGCCAGTGATGCTTTGCCTGACCTGCTCCTGCTCCTTCTGTGGCCGCACTCAGCCCACTCTCCTCTGCACCCTGCTCCAGCCACATTGGCTAGCCCTGGCTCTTGTCCTTGATCAGGTCCTGCTGTCCACCCTTATGTCCTGGCCCTGCAGTGCTCTTTGCCTGGAATACACCCTCCTTCC…
NmDTS7_gR17f	GGCTGGCACCCTCCATGTACCCAGGGGAGATT	GCCTGGCACATCACAGGTACCCAGTACAGATT					0.1	6	23,15,14,13,12,9	.C.......ATCA..G........	1	chr1:23536365-23536396	-	chr1	23536365	23536396	TGGAGCCTGGCACATCACAGGTACCCAGTACAGATTTCT	0.0716608	CCAAAACAAACAAGCAAACAAAACCCTGCAGACCCACAGAATCAGAATCCTCATTTTTAATAAGATCCCTAGGTAATGCATGTACACATTCAAGTGTGAGAAGCGCCCAGTCACCACTTCCTTCCCCTTCCTTTGGGTTGTGCCAAGCTGCCGTCACCAGGCCTGTCAGAGAGAGGGCCTGCTCAGGTGATAGTGATGGAGCCTGGCACATCACAGGTACCCAGTACAGATTTCTTGAATGTGTGGGGTAGGTATTTGTGGAAAGAAAGAAGTGGAATTGACTTTACCTGGCACCTTTTATGGATGGTGGAGCATGGAGTCGGGCAAGCCCAGATTCCAATCCTAGATCCACAGTGCCCTATCTCTGGGGTCTTAGGCAAGCCATTTCTCTGAGCCTCA…
NmDTS7_gR17f	GGCTGGCACCCTCCATGTACCCAGGGGAGATT	GCTTGGCTGCCTCCATGTCCCCTGGACTGCTT		TRUE	706	TSPO	0.1	6	23,22,17,16,6,2	.CT....TG.........C...T.	0	chr22:43554162-43554193	+	chr22	43554162	43554193	CCCCGCTTGGCTGCCTCCATGTCCCCTGGACTGCTTGTC	0.0768452	CTTCAGAAGCTTGGTTTGTGGGGGGCCAGTCTTTAATAGTCCCTGGCTGCTGGGCACTGAGGTTGCTTCTGTGCTCACCCAGCTCCATGGATCCCAGGCCAGCAGCCGCCCCTTCTCCCTGGGGCCAGATTTGCCCTTTGCCCTTTGCCCCTGCCAAAGCCCAAGTTCAGCACAGTCTCTGCTGACACCCCTCTACCCCCGCTTGGCTGCCTCCATGTCCCCTGGACTGCTTGTCTCTCGTGTTCCCCTGGGACGAAAGTGCTCAGTATTCTTCCTGTGGCATCTCCTCCCTGGTCCCTGGTCAGAGGGTCCCTTTCTGAGGTCCAGGCTCCCTCAGCACCAGTCTGTGCCCACTCAGGGCCTCCCCAGCCCTGTGCCCCCCTGGGTCCTAGCCCTCGC…
NmDTS7_gR17f	GGCTGGCACCCTCCATGTACCCAGGGGAGATT	CGCTGCTTCCCTCCATGCATCCAGTGCAGTTT					0	6	24,19,18,17,7,5	C....CTT.........C.T....	0	chr16:34379633-34379664	-	chr16	34379633	34379664	CTTCCGCTGCTTCCCTCCATGCATCCAGTGCAGTTTCAC	0.248795	CCGTTGGGGATTGTAGTCTGGCTGCTTGCCAAAAGGTGTTGAGAGACTACTACTCTGCATACAGTAAGAAGCACACAGCGATGCCCCTCCCTCCAGGGATCCTTATGGTCCCCAGTCCTGGTTCATGCTGAGAAGGTACTCTCCCAACTCTGTGACCAACAGGCCAGGCGCCTATGCTCCCAGCATTCCCAGTCCTCTTCCGCTGCTTCCCTCCATGCATCCAGTGCAGTTTCACAGTACAGAGGGGAGCTTAGCTTCCAAACCAAGCTAAGCTGGGAGGAACAGCAGGAGAACAGCCTGGAAAGCAGGCCCACCCAGAAGCAAAGGAATCGGATGTCCCTCAAGAATGAGATAGGAAGTGCAGATAAAATGCAACATCGCCTTTCCTAGAAGGCAAAG…
NmDTS7_gR17f	GGCTGGCACCCTCCATGTACCCAGGGGAGATT	GACTGTCACCCTCACTGAAGCCAGGTGTGATT		TRUE	55370	PPP4R1L	0	6	23,19,11,10,7,5	.A...T.......AC..A.G....	1	chr20:56840780-56840811	-	chr20	56840780	56840811	TCCAGACTGTCACCCTCACTGAAGCCAGGTGTGATTGTG	0.106257	CGCCCTAGTCTCTCTATCCTCCATCTTGCTCTGACTTCTGTGATTATCCTGTGTAGTCATTCTCAGCTCTCTGTAGCAGTGTCTGTCACACCTGCCCTCTTCTTTCTGTCCCCTGCCCTGACATCATGCCTCATGAAAGCCTGTAGTGGCCCAGGAGCCCCTCACCTGCTCTCTCTTGTCAGAACCACTTTAGGTTTCCAGACTGTCACCCTCACTGAAGCCAGGTGTGATTGTGTTGGTCCTCTGCTGTTAAACCCTTGGGGGCTCCCATTGCACCTGGAGTGGTCACCAGAGGTCCTAGTGGGATCGGGCATGCTTTTCCTGGCCTGACCTCACTTGCCCTTCATCCTCCCATTCTGCCATCTGGAACTTGTCCTACTTCTTCAGAGTATTTGGCCC…
NmDTS7_gR17f	GGCTGGCACCCTCCATGTACCCAGGGGAGATT	GATTGACACCCTCCACACACCCAGCTTGGCTT					0	6	23,22,19,9,8,7	.AT..A.........CAC......	0	chr13:105224937-105224968	-	chr13	105224937	105224968	ATTCGATTGACACCCTCCACACACCCAGCTTGGCTTCAG	0.252464	TCATCCTCCTTTGTCAGTCTCCCAAAACGCTGGGATTACAGGCGTGAGCCATCACACTCAGCTGACAGCTGCTTGTTAATCATGGTTCTTGCACTGAATAACCTTTCTAGTTAGTGAGTGAGGCATAGAAGGCAGGCTTGAGGACTCACAAATTGCCCCACCTACACCCCCACCAAAAGCAACACAATCTCTCCTAATTCGATTGACACCCTCCACACACCCAGCTTGGCTTCAGGGAAGGAAAATGGGCTCCTGCCATACAATCTCCATGCAACAACTCCTGCCAAATGCAACACAGACCATAATGTCATTTATAATTTGAATTGTACCAGTTTAGACATTTAAAATATCTCACGTATTCATTGTTACATTCATCTTCGTTTTTCTCCATTTCTATTT…
NmDTS7_gR17f	GGCTGGCACCCTCCATGTACCCAGGGGAGATT	GCCAGCTACCCTCCATGGGCCCAGAATTGATT					0	6	23,21,19,18,7,6	.C.A.CT..........GG.....	1	chr17:26743201-26743232	+	chr17	26743201	26743232	GGTAGCCAGCTACCCTCCATGGGCCCAGAATTGATTTTT	0.0170495	TCTCTCAAAGGTGGAACTGGGGTGCACTAGGGACAGGCAGGCCTAATCTTTATGGCCAGTGCAATCTCAGGGAAGCATATCTGAGGCTGAAACCCAGTCAGGGGTAGTGAGAAGGCAAAAGGTGCAACCCCGCCCAGGCCTAGCTGGTTAGGTGGATGACAGCAGCAGACGCACTCCCCAGGTGTTAACCTGTCCAGGTAGCCAGCTACCCTCCATGGGCCCAGAATTGATTTTTTCATGTTTAACTCCGATGCTCCTAAGCCCCCTGTGGTAGGCTAAACTGGCACAGCCTCACAGCCCTGCCTCACTTGAGGCTGTCCTGTGGTGCCTTCTCCGTTTTAGCTTTTCTTTTTGTCTTTTTTTTTTTTCCCCGAGACGGAGTCTTGCTCTGTCACCCAG…
NmDTS7_gR17f	GGCTGGCACCCTCCATGTACCCAGGGGAGATT	GCCTGGCACCCTCCTGGTACCTCCCTGTGCTT		TRUE	5606	MAP2K3	0	6	23,10,9,3,2,1	.C............TG.....TCC	0	chr17:21209741-21209772	+	chr17	21209741	21209772	CAGGGCCTGGCACCCTCCTGGTACCTCCCTGTGCTTGCG	0.0695282	GACCAGCTACAAATTGGGGGTCCCCATGACCCTCTCGTAAGGTTTGATAATTTCCTAGAATGGCTCACAAAACTCAGGGAAACACTTTATTTGTGTTTACTGGTTTATCAGAAAGGATATAACTCAGGGCCAACCAGATGGAAGAGACTCACGGGGGAGGGGTGTGAGTGTGGGGTGCAGAGCTGCCGTGCCCTCTCAGGGCCTGGCACCCTCCTGGTACCTCCCTGTGCTTGCGAACCTACAGGCTTCTCAAGCTCATGGAATTTTGTTGTTTTTGACACAGAGTCTCACTTTGTCACCCAGGCTGGAATGCAGTGGCACAATCTTAGCTCACCGTAACCTCTGCCTCCTGGGTTCAAGCGATTCTTGTGCCTCAGCCTCCCGAGTAGCTGGGATTAC…
NmDTS7_gR17f	GGCTGGCACCCTCCATGTACCCAGGGGAGATT	GCCTGGCACCCTCTAGCTCCCAAGACCTGATT		TRUE	80303	EFHD1	0	6	23,11,9,8,6,3	.C...........T.GC.C..A..	1	chr2:233504420-233504451	-	chr2	233504420	233504451	GACAGCCTGGCACCCTCTAGCTCCCAAGACCTGATTTGT	0.0221156	GACAGCCTCACCCGAAAAGTGGCTGTGGGAGTGAGCTAGTGTGTGAGCACGCAGGTAGGCATGTGTGAGTGTGTGAGGTTGCACATGATATACAGAGATTTGTGAAGTCTAAAGCTAAAGACAAACGTGTGCCAACCCCAGATGTCAGTGCCCTGAGGATGTGCTGGGCTCCTAACTAAGATGAATATCAATTGTAGACAGCCTGGCACCCTCTAGCTCCCAAGACCTGATTTGTGGACTCTTAGGCCATTCGGCACATCTTTGGAGACCCACTAACTCAGCCACACCATGAACCCATGCAGAACATAGCCCCATGCCAATCAAACACCCTGCAGGTCAATGGAAGAAGTATTCCTATATACTAGTTGGTCCAGGGGGTACCACAGGGCTGAGGGTATA…
NmDTS7_gR17f	GGCTGGCACCCTCCATGTACCCAGGGGAGATT	GCCTGGCCCCCTCCATGGAACCAGCGGGGATT		TRUE	5998	RGS3	0	4	23,17,7,5	.C.....C.........G.A....	1	chr9:116266060-116266091	-	chr9	116266060	116266091	AGGAGCCTGGCCCCCTCCATGGAACCAGCGGGGATTTTT	0.134653	TGACAGACAAGGGGAAGGGGGAGGAGGCAGGAAAATACCCCGTTCCCATAAGAATTCTGGGAAAACACGCAGCTAAGACAGGAAGAGAAAAAAATGGAAAGAAAGAAAGAAAAACAAACGCGGGTACGAGTGTGGAAAGCTGGGGGAAAGGAGCAGCCACTAGTTGCCGGGCCCGCCTGAGGCCAGGGAAGACGCCAGGAGCCTGGCCCCCTCCATGGAACCAGCGGGGATTTTTTAGGGGCCTCACAAGCCAACCCTCAACCCAAGCACAAGCTGGGGTCCCAAAGCCTATCCAGCACTTCCCCACCCCTACCCCATCCAGGGCCAAAGCCCCCTGCATAGAAAACCCATCCCAGCACCCTGGGCTCTGGATGGCCAGTTATGGGGCAGTAACTGGAG…
NmDTS7_gR17f	GGCTGGCACCCTCCATGTACCCAGGGGAGATT	GCCTGGCCTCCTCCCTGTCTCCAGCCTTGTTT	TRUE		201294	UNC13D	0	6	23,17,16,10,6,5	.C.....CT.....C...CT....	0	chr17:73827697-73827728	-	chr17	73827697	73827728	GGGGGCCTGGCCTCCTCCCTGTCTCCAGCCTTGTTTGTG	0.00971795	CTGGGACTACAGGCACGTGCCACAATGCCTGGCTAATTTTTGTATTTTTAGTAGAGACGGGGTTTCACCATGTTGGCCAGGATGGTCTCAATCTCTTGACCTCCTGATCCACCCACCTCGACCTCCCAAAGTGCTGGGATTACAGGCGTGAGCCACCACGCCCGGCCTGGTTCTGTCTTAAATCATGGTTGTCACTGGGGGCCTGGCCTCCTCCCTGTCTCCAGCCTTGTTTGTGCATTCCGTTAGTGTGCTGGGGAGGGTTCCTCACTGAGGTTGAGAGGTGTGTTGGATAGGACTGATCCCACCTGCCCCTTGCTGGTCCTGTACCCACCCTCTCCCCAGCCTCACCTGGGGTGGGAGGCGGAGGGGGAGGTTGGGGGTGGGAGGAGCTGGGGTGGG…
NmDTS7_gR17f	GGCTGGCACCCTCCATGTACCCAGGGGAGATT	GGATAGCACTGTCCTTGTTCCCAGGATTGATT		TRUE	1793	DOCK1	0	6	22,20,15,14,10,6	..A.A....TG...T...T.....	1	chr10:128809695-128809726	+	chr10	128809695	128809726	TGATGGATAGCACTGTCCTTGTTCCCAGGATTGATTTTA	0.0271177	TAAGCAGTGAAACCAGTTCTTTGGGAAATGTCGTGCTAATGAAACCATTTTTTGCTCCATTAAAACTGATTTATTATCTCACAGGGTTGGTTTTAGAGAAGGAAGCACATTGCACATCTCCCTCCCTCCCTGTCTTTTTTAACTTGGTGACGTAAATGACAACAGTCTTCAGTTCCCTCGAGTCATGTGGCTCAAGTGATGGATAGCACTGTCCTTGTTCCCAGGATTGATTTTAAACATTATGGCCATGCTGTCTATTTTCTTGCTCATTTCATAGTGCACTTCGCTGTGCTACATGGTATTTCTATTTGGGCATATGCCCCCCGTTTGTAGCCAGTCTCTCGTACAGCGCAGCATCTGTCACAGGCTCCTGGTTCATGGGCCCTGAAAACGTGGGTG…
NmDTS7_gR17f	GGCTGGCACCCTCCATGTACCCAGGGGAGATT	GGATGGCACCCACTGGGTGCCCAGTAAGGCTT		TRUE	5971	RELB	0	6	22,13,11,10,9,6	..A........A.TGG..G.....	0	chr19:45532056-45532087	+	chr19	45532056	45532087	CCGGGGATGGCACCCACTGGGTGCCCAGTAAGGCTTTGG	0.072951	AGCTGGGATTACAGGCGTGAGCCACCATGCCCGGCAAAAGATCTTCGTTTTGGACAGACACTCACCGGGCTTCAGCTTGAGGGCTGGCGATTGTTCGTTAACCCCTTCTGTCCGAGTGACTTCTTTCTCCACCTGGACTATGGGTTCCATGAGGATCAGATGCCCTGCCTTTTCAATTCCCTACGTCTCCAGGGCCCCGGGGATGGCACCCACTGGGTGCCCAGTAAGGCTTTGGTGACTGAATTCTCGGGATTTTTTTTAATACACTTCTTCCTCTTGCTCCTTCCCAGAATCCACAAACACATCAGAGCTGCGGATTTGCCGAATTAACAAGGAAAGCGGGCCGTGCACCGGTGGCGAGGAGCTCTACTTGCTCTGCGACAAGGTGCAGAAAGGTGA…
NmDTS7_gR17f	GGCTGGCACCCTCCATGTACCCAGGGGAGATT	GGCTGACACTCACCAGGTTCCCTGAATAGTTT					0	6	19,15,13,9,6,2	.....A...T.A...G..T...T.	0	chr20:16628510-16628541	-	chr20	16628510	16628541	CTCGGGCTGACACTCACCAGGTTCCCTGAATAGTTTTGC	0.0427375	GGCATCTGGTGCTATGTTGCCAGGAGACAGTAATGAGAAAAGAGCATCTTCCAGGTCTAATGGCACTGCGGCTGCCACATCAATCCTGTCGTCCCCAGAAATGAGATCTCTATCATTTGCAAACAGGGAAGCGTTGGTGGCTTGGCTGTCATTCCAGAAGGTCACTAAAAGATATGTAGATGAGCTGCCCATATTTCTCGGGCTGACACTCACCAGGTTCCCTGAATAGTTTTGCCTTTTCAGGGACATGGTCTGACAAGCCAACTTATAAAAGGGTTACTTCTGTAACAGGGTATTTGCTCTTGATCCTTAGAATGTTTTGCTAAGTTCTGGCTTCTTGGATTGGAGCTCCCTCCAAATAGCTGCTGCAAACACTTCTTTGGAGGAAGGTAGCCTTGT…
NmDTS7_gR17f	GGCTGGCACCCTCCATGTACCCAGGGGAGATT	GGCTGGAACCCACCATGTCCATAAGATTGATT					0	6	18,13,6,4,3,1	......A....A......C.AT.A	1	chr18:15007344-15007375	+	chr18	15007344	15007375	GCTGGGCTGGAACCCACCATGTCCATAAGATTGATTTAC	0.036235	CTGTGGATTTATAGCAGAGCTGGGATAAGGATGCGTGTTCTATATACCCACTGGGGTGCTGGCCCATCTGCAGCCAAGGCCTGTCTTCCTGATTCCACGAGGACCCCTTCCCATTCCTTTCCTTCCCATGACAGCCACTGTCACCACCACCCAGGGTCTGTGCTCACTGTCACACCACCCTTCACTGACCCCTACAGCTGGGCTGGAACCCACCATGTCCATAAGATTGATTTACATAAATGGTGGTTGGGCTTCAAATCCACTGTCCCCAGACTGACACAAATTGCACCCCAGAACCAGACTGATGAAGCCACCATCACTCGGAACATTGCTGCACACCGAGGCTGAAGGAAATCACAAGCAGGGACTCACATGCAGCTTTCTAAGCACAGCCCCAAA…
NmDTS7_gR17f	GGCTGGCACCCTCCATGTACCCAGGGGAGATT	GGCTGGCAACATCCATGTCCCATGAGGCGTTT					0	5	16,14,6,3,2	........A.A.......C..AT.	0	chr13:112872868-112872899	-	chr13	112872868	112872899	GCCTGGCTGGCAACATCCATGTCCCATGAGGCGTTTGCT	0.03426	TCTTATTTTTAACTTTTCCAGTTTGGGTGACAGTTTCTCTTTCAAGTCATACAAAAGACTTTCCACATTTTCTTATTCTGGCTCCATGTGGCCACTCTCTGAGCAGTCGTCCTTGGGAACATGAAGTGAACTTGGTGCCTCTCGGGAAAGGACTTTCTCCTGCTCCGCTGTCTGTGAAGATGATGGAGGTGCCAGGGCCTGGCTGGCAACATCCATGTCCCATGAGGCGTTTGCTCCAGAACGAGCACTTTGCTTCTCTTTGGCAACTAGTTCAATTAACAGAGGGTTCTGTAAATTTTAAACGGAGAAACAGGGACCCAGCAGGGTGAAAAGGAATCCACTTTTGGTGGGAGAAGACAGTGCTGCTATGGGGTTGCCCTGAATGGGTTGAGGGGTTTG…
NmDTS7_gR17f	GGCTGGCACCCTCCATGTACCCAGGGGAGATT	GGCTGGCCCTCTGGATGTAGCAAGCTCTGATT		TRUE	4482	MSRA	0	6	17,15,12,11,5,3	.......C.T..GG.....G.A..	1	chr8:10204029-10204060	-	chr8	10204029	10204060	TAGTGGCTGGCCCTCTGGATGTAGCAAGCTCTGATTCAA	0.101514	AATTCTAGGACTAACCCAAGAAAGCTAAATAGGTACCCCTAATCTATTACACAAGATTCCCCGCATCTTGTTAGCCTGTCTGCAACTTCCCCAGGCCAACAGCCTCCAATCAGGACATACTTGAAGCTTTCCCTCTTTTCCACTCTGGAGCTTTCTCTCTTCCGCTTGCCTTTCAGTCTCTGCCGAACGCAAGGGCTAGTGGCTGGCCCTCTGGATGTAGCAAGCTCTGATTCAAGAGGCTTTGCTTGTTTCCATTTGGTGGTCTTCGTTTATTTCCATATCAGCATGTGAGTTATGAAGGCTAGGGTGCAGTGGATGCAGGATGGGATGCACAGTCCCTAGAGTGGGGGAGGGTGTTTACACTTAGGAGAGTGGGGAACCAGCAGCCATGTTAGAGAG…
NmDTS7_gR17f	GGCTGGCACCCTCCATGTACCCAGGGGAGATT	GGCTGGCTCATTCCTTGTCCACAGGGCTGCTT					0	6	17,15,14,10,6,4	.......T.AT...T...C.A...	0	chr21:34579729-34579760	-	chr21	34579729	34579760	ATGAGGCTGGCTCATTCCTTGTCCACAGGGCTGCTTACA	0.0194152	GATCCTGCTCCTGGCCAAAGTCCCCTGGCCCTTTCCCAGCTGTTTCCCTCCTGACACATCCCATGGATTTTCTCAAAATTTTGTCAGTTCTCTCTTTATAGTTCCTCCAAGGTTTATCTTAGGGGAATTGGCACTAGATATTTACTGAATGTCCGTTTGCAAGACACTGTGCTGGGAGCCGCAGCACCCATAGTCAATGAGGCTGGCTCATTCCTTGTCCACAGGGCTGCTTACAGAGCAGTGAAGATGGACATTAAATACTTTTGCAACTAGGTAATTCATGACATTTGTGGTCAGTTCTAGAAAAGAGACAGTCTAAGCACTTTGAGAATGCACAGGGATTTATCCAGGGGCCTGGGGAGGCTTCCTGGAAGAAGCAGTGTTGAACCGATGGGGAAG…
NmDTS7_gR17f	GGCTGGCACCCTCCATGTACCCAGGGGAGATT	GGCTGGGACACTGGTTGTGCCCAGTCCAGTTT		TRUE	23040	MYT1L	0	6	18,15,12,11,10,6	......G..A..GGT...G.....	0	chr2:1960805-1960836	+	chr2	1960805	1960836	ATGTGGCTGGGACACTGGTTGTGCCCAGTCCAGTTTCTA	0.0205042	AAAAAAATCCATGTGTTTCAGATGGAAATGGGGTAGAATCTTACAGGAAAGGTGTCTTGAGGACAAGTTCAAAATATCCATTGTGCTTCCTCCTTCTAGAGTCTGTGTTCTCTAATTCAGTATCTCCATTCCATCTGTCTGCAGCCCGTGGCTCTGTGTGAGCAGGAAGGGGTCCTCAGGGCCATGAGGATGCCTCATGTGGCTGGGACACTGGTTGTGCCCAGTCCAGTTTCTAACCAGAGGTGTATGGCAGAGTGCCGGGCACAGGGAGGGGTGCTGCATGTCACAACAAGCACCTGCTCCATTGAGATAGGGTTCACTGGGCGCGTGGCTTGAGTGTGAGGCCATGAGATGTGAGTGCATGTCTATCCATCTATCATCTATGCACCTGTCATCTCA…
NmDTS7_gR17f	GGCTGGCACCCTCCATGTACCCAGGGGAGATT	GGCTGTCACACTCCAAGATCCCACGTATGTTT		TRUE	84079	ANKRD27	0	6	19,15,9,7,6,1	.....T...A.....A.AT....C	0	chr19:33154516-33154547	+	chr19	33154516	33154547	CTACGGCTGTCACACTCCAAGATCCCACGTATGTTTAGC	0.0356688	TTCCAATTTCAAAGCCATAAAGATAGTCCTTATGATTTCTAAAAAGAGTAAAGTTTTCTATTTTTAGGTCTTCAATCCATCTGGATTTTTGTACATGCTATAAATCAAGTGTCTAATTATATTTCTCCATATAGTAAGCCAATCGTCCCATCATCATTTTTTGAATATTCTATCCATTTCACACAGGTTGATAATGCTACGGCTGTCACACTCCAAGATCCCACGTATGTTTAGCCTGTTTCCAGGCTCTACTCTGTTTCAAGGGTCTTACTGTCACATGTGAGAAATACAATTATGTATATATTACATAGAAATACACAATGTCATTTTAAATTTTCTAGTAGCACATTAAAAAAGAAATAGGGGGCCGGGTGTGGTGGCTCACGCCTGTAATCCCAG…
NmDTS7_gR17f	GGCTGGCACCCTCCATGTACCCAGGGGAGATT	GGTTGGCACCCATCATCGCCCCAGTGTAGATT		TRUE	11132	CAPN10	0	6	22,13,12,8,7,6	..T........AT...CGC.....	1	chr2:241540710-241540741	+	chr2	241540710	241540741	CCATGGTTGGCACCCATCATCGCCCCAGTGTAGATTGGC	0.284089	GCCAGGCCCTTATGTTGAGCATCCCTTCCCCCAGGCCCTCAGGAGCCACTGTCCCCGAGGCAGGCCCTGAAGGTGGCGGCCACACCCTCCTGCTGGGCAGCTCTGCCCAAAGGCCACAGCCAGGACCTGCTTCCCGCGTCCCAGGCTACTGCCTGAGAGGAGGCCTCGAAAGCGCAGGGTTCCGTGACTTTAGAGGCCATGGTTGGCACCCATCATCGCCCCAGTGTAGATTGGCTCCACTCGACCTGGCTGCTTTGGCCATTTGGTCTACCAGCTGGAACCATGTTCCTGGGTGTGGAAAACGCTCCCTCCGAAGCCTGCGGAGAGCCCTGAGGCCTTGTGCTTCCTTCTGATGGGAGGTTCCAGATGCAGTTGGAGGGGATGTCTGGCAGGGCTCTA…
NmDTS7_gR17f	GGCTGGCACCCTCCATGTACCCAGGGGAGATT	TGTTGTTACCCTCCATGTGCCAAGAATAGTTT					0	6	24,22,19,18,6,3	T.T..TT...........G..A..	0	chr3:99083807-99083838	-	chr3	99083807	99083838	TGTGTGTTGTTACCCTCCATGTGCCAAGAATAGTTTTTC	0.0456668	AACATACCAAAAACAGTTTTTCTTTTTCTTTTAGTTTTAGGTTTTGGGATACATGTGCAGGATGTGCAGGTTTGTTACATAGGTAAATGTATGTCATGGTGGTTTGCTGCACCTATCAACCTGTCACCTAGGTATTAAGCTGCACATGCAGTAGCTATTTATCCTGATGCTCCCCCTTTCCCACTACGGGCCCAAGTGTGTGTTGTTACCCTCCATGTGCCAAGAATAGTTTTTCAATTGCCCATTGCTCTCCCTCCACCAACAGAATTTGGTTGTCAGCTGCAAGCGAAACTCATCTGGGTGCACTTCATTACTAAGGAATCCAGGCCTGCTCAGGGTTCAGCACTGTACTTACTTATATCAGGAGTCTGGAAAGATTTAGGTGTCATTTGCTTGTTA…
NmDTS7_gR17f	GGCTGGCACCCTCCATGTACCCAGGGGAGATT	AGCACATACCCTCCCTGTACCCAGTAGAGATA		TRUE	84916	CIRH1A	0.3	6	24,21,20,19,18,10	A..ACAT.......C.........	0	chr16:69171890-69171921	-	chr16	69171890	69171921	TTCTAGCACATACCCTCCCTGTACCCAGTAGAGATAAAA	0.0264161	GTTCCTAATGACAAAATTGTAGTTCAAGACTTCATGTACGCTTGTTAAAACATCACAAAAGTAAGTGATAACTAACAAATTGACTTCCACAGAAACACTAGCTTTCCAATTTTGGATTTCTGGTTTTCTATATTATTACTTAACCAAGCAGTCACAACTATGCTATACAATGGGTAAAGCCTGGGCTGGGGATGGCTTCTAGCACATACCCTCCCTGTACCCAGTAGAGATAAAATATTACCTGGATTCATGGGAAAATATCCCATCCCCAGTGGCACAGAAACTTAATTTCTTGTTAAGGCTATTTACCGCCCCATGAAAAATGACGCTTACTTTTCTGCCGATCAAAATTTCTTTCAAACTGGATTTTGTCTGGGGTAATTTGAAATAGTTTCACAG…
NmDTS7_gR17f	GGCTGGCACCCTCCATGTACCCAGGGGAGATT	GCTGGAAACCCTCCATGTACACAGGGTGGACA					0.3	6	23,22,21,19,18,4	.CTG.AA.............A...	0	chr2:225230680-225230711	+	chr2	225230680	225230711	GCTGGCTGGAAACCCTCCATGTACACAGGGTGGACACAC	0.0880781	CAATGCGCGATGTAATTGAAACCTGTTTCTCTGGAGTACACCTACTTCTTTCTTCAAACATGGGAGAACTGTTCTTTTGCAGAAAGCTCCAAGAATCCATTTAAATCCCGTGGTTGCAAACCAGGCCAATATTTCCTCAGTGCCCAGCACTGTGTGGTTGCTTGGTAGCAGGCAATCAAGACAGACTTCGTGGGAGGCTGGCTGGAAACCCTCCATGTACACAGGGTGGACACACACAAACCTTCAAAGCAGTGGGACATCGGTGCTATCATTTAATTATCTTTGTGGCTATGAAGTGTCTCACTAGAAATTATTCCATTAATACTTCTTCCCAGTAGGTGTTTCAGACTGATGAGGCAGCGGCTTAGGTGGTAGAACATGGTAATTATGATTTTTTAA…
NmDTS7_gR17f	GGCTGGCACCCTCCATGTACCCAGGGGAGATT	TGGTGGCTTCCCCCATGTCCCCAGACAGGACT		TRUE	79603	CERS4	0.2	6	24,22,17,16,13,6	T.G....TT..C......C.....	0	chr19:8320418-8320449	-	chr19	8320418	8320449	CCTGTGGTGGCTTCCCCCATGTCCCCAGACAGGACTTGG	0.0177221	CCCGCTTCCCTGCACCCCAGAAGCCCCATCCTGGGCTTACCTGGCCTCACAGAACTTCTTGGTCAGCTGGGGTCGATCCTGGTTCCGGCGTCTCCGGAACCATCGCTGGGTCTGCTGCAGCGTGAGGCCACACTGGGCGGCCAGGAGAGACAGCTGGGGCTGGGGAGGGGGTGATGAGGACAAGGGTCACAGAGGCCCTGTGGTGGCTTCCCCCATGTCCCCAGACAGGACTTGGCTCTGCCCTCTCCACTGCAGGCCCACATCTTGCCTACAGGGTGACCATGTCTATATGGAGGGGCAGTGTTGGGGGTCCCAGCGTGGGGCCCTGCAGAACACTTGGGCCCTAAGAGAAGCAAATCCTGTTCATAGGGCAGGCAGGTCGCTGACGGGGATGGGATT…
NmDTS7_gR17f	GGCTGGCACCCTCCATGTACCCAGGGGAGATT	TTCTGGCTCCATCCATGTCCCCAGAAAAGACA		TRUE	3176	HNMT	0.2	5	24,23,17,14,6	TT.....T..A.......C.....	0	chr2:138765852-138765883	+	chr2	138765852	138765883	TAGCTTCTGGCTCCATCCATGTCCCCAGAAAAGACATGA	0.0424917	CACCCAGGTATTAAACCCACTACCCAATAATAATCTTTTCTGCTCCTCTTTCTCCCCCCACCCTCCATCCTCAAGTAGACCTCAATGTCTGCTGTTTCCTTCTTTGTGTTCATCAGTTCTCATCATTTAGCTCCCACTTATAATTGAGAACATGCGGTATTTGGTTTTCTGTTTCTGCATTAGTTTTTTAGGCCAATAGCTTCTGGCTCCATCCATGTCCCCAGAAAAGACATGATCTCTTTATTTTTTATGGCTGCATAGTATTCCATAGTGTATATGTATCACATTTTCTTTAACCACTCTGTCACTGAAGGGTTTTTAGGTTGATTCCATGTCTTTGCTATTGTGAATAATCCTGCAATGAACATTTATGTGCATGTGTCTTTATGACAGAATGAT…
NmDTS7_gR17f	GGCTGGCACCCTCCATGTACCCAGGGGAGATT	CTCTGGCTCCATCCATGTTCCCATAAAAGACA					0.1	6	24,23,17,14,6,1	CT.....T..A.......T....T	0	chr16:7891142-7891173	+	chr16	7891142	7891173	TAATCTCTGGCTCCATCCATGTTCCCATAAAAGACATAA	0.070406	GGTTCATTATGTAGATAAACTCGTATTACGGGGGTTTGTTGTGCAAATTATTTCATCACCCACGTACTAAGCCTAGTATCTCATCAGTGTCTGTCATTCCTTTCTTTGTGTTCATGAGTTCTCATCATTTGGCTTCCACTTATAAGTGAGAACATGTGGTATTTGGTTTTCTGTTCTTGCATTAGTTTGCTAAGGATAATCTCTGGCTCCATCCATGTTCCCATAAAAGACATAATCTCATTCTTTTTTATGGCTGCATAATATTCCACAGTGTATATGTATCTCATTTTCCTTATCCAATCTGTCATTGATGGACATTTAGGTTGATTCCATGTCTTTGCTATTGTGAATAGTGCTGCAATGATACTATCAATAGAATAAACAGACAACCTACAGACT…
NmDTS7_gR17f	GGCTGGCACCCTCCATGTACCCAGGGGAGATT	CTCTGGCTCCATCCATGTTCCCATAAAAGACA					0.1	6	24,23,17,14,6,1	CT.....T..A.......T....T	0	chr2:140260182-140260213	-	chr2	140260182	140260213	TAGCCTCTGGCTCCATCCATGTTCCCATAAAAGACACAG	0.0864913	ATCCAGGTATTGAGCTCAGTACCTATTAGTTATCTCTTTTGCTCCTCTCCCTCCTTCTACCCTCCCCATTCCAAGTAGACCCCAGTGTCTGTTGCTTTCCTCTTTGTGTGCATAAGTTCTTATCACTTAGCTTCCACTTTATGTGAGAACATGTGATATTTGGTTTTCTGTTCCTCCATTAATTTGCTAAGGGTGATAGCCTCTGGCTCCATCCATGTTCCCATAAAAGACACAGTCTCGTTCTTTTATGGCTGTATAATACTACATGGTTTGTATGTACCATATTTTCTTTATCCAGTCTGGCACTGACGGGCATTTAGGTTGATTCCATGTCCTTCCATTGATGGGCATTTTGGTTGATTCCATATTGTGAACAGTGCTACAGTGAACATTCACATT…
NmDTS7_gR17f	GGCTGGCACCCTCCATGTACCCAGGGGAGATT	GACTGGTACCCAGTATGTACTCAGTTTTGATA					0.1	6	23,18,13,12,11,4	.A....T....AGT......T...	0	chr9:25865072-25865103	+	chr9	25865072	25865103	TAATGACTGGTACCCAGTATGTACTCAGTTTTGATAATG	0.0628603	AGACTGAGTTAAAGACCCTTTTCTGGGCTGCTTCTCTTAACTTTCATAACACTTGGTCCATGCTCTGTTCAAACCTAGGTGCTTTAATCCTTTTACTGTAAATATGAGATTTTCTCATGTGTTTCCCTTTTAAGGTAGTGAGCTCCTTGAAGGACAGAAAGCATTTCACATGTGCCTTGTATTCCAATCACAAGCATAATGACTGGTACCCAGTATGTACTCAGTTTTGATAATGCATCAAATTATTTTTAAAACTTATATGCTTAAACCTCTGAGCAGCTAGCCATTATCTCAGAATCAAACCCAGCTTCTTATCATCTTTGTTCCCTTGTCCTTCCAGAGGTGAGGAGCCCAGCTCCTCATCTCTAGCTTCCTGTTGATCCAACCTCCCTGTCCTTT…
NmDTS7_gR17f	GGCTGGCACCCTCCATGTACCCAGGGGAGATT	GCCTGTGACCCTCCATTTTCCCAGTTAAGACA		TRUE	9509	ADAMTS2	0.1	5	23,19,18,8,6	.C...TG.........T.T.....	0	chr5:178760277-178760308	-	chr5	178760277	178760308	GCTGGCCTGTGACCCTCCATTTTCCCAGTTAAGACACCA	0.0328554	GAGGAGCTTTGCACAGCATCTGTACATAGGCCCCATCCTGAGAGATTCTGCTTTATCAGACCTGCGTGAGCCCTGGGGTCTGTACTTTTCAAAAGCTACACAGGAGAGTCTTTTGTACAGCATGACGGGTGCTCACTAGCGAGGGCTGTGGGGAGTGGGGGCTCACAGACCAGACTTGGGGCCTGGCTCTTCTCTTGCTGGCCTGTGACCCTCCATTTTCCCAGTTAAGACACCACCTGCCTCACAAGGTGTGTGTCAGTGAGGGAGCAGAGGGGGATGAGGCTGGCTGGCCTCAGTCAAAGGGAATTCCATGGGGGGCTTGAGGTGGAAGGAAGCGATGGCCAGTGGGCATGGCCCGGCTTGGGATGCGGGAAGCTGCCACAGCGGTGTCGGCTCCTG…
NmDTS7_gR17f	GGCTGGCACCCTCCATGTACCCAGGGGAGATT	TGCAGGCGCCCTGAATGTCCCCAGCCTTGACA		TRUE	283177	LOC283177	0.1	6	24,21,17,12,11,6	T..A...G....GA....C.....	0	chr11:134309341-134309372	-	chr11	134309341	134309372	GCATTGCAGGCGCCCTGAATGTCCCCAGCCTTGACAGCC	0.0139654	GGCGAGCGGCAGGGGCCCTGGACCCTGAGCTGGGGCAGGAAACACAAGAATCAAGCAGTCTCTGCCCTTGAGGACGGGATATCCTGTGGGGAGGTGGACACTACACCACATGAGGGCAGCATGGTGGGGTGGGCACCAATCCACACAGTGCAAGCTACCATGAGACACGCCTCCCGATCACTGTGTGTGTTAGGTGGCATTGCAGGCGCCCTGAATGTCCCCAGCCTTGACAGCCACATGCAGTCAGCAAAGGCCACCTCCAGAAGGCGCAGAAGGCAGGCATGTGATGACTCAGAGCATTTTCCAAGAGCAGTGGCAGAAAAGCAGCCCAATGTTGCCACCACCTGTCACAGCCTGGGTCGGCCCATTCGAGGCAGCCAGTCATACACCATCCATCAA…
NmDTS7_gR17f	GGCTGGCACCCTCCATGTACCCAGGGGAGATT	ACCTGGAACCCTGCATATACCGAGGGATGACT		TRUE	51594	NBAS	0	6	24,23,18,12,8,3	AC....A.....G...A....G..	0	chr2:15627478-15627509	-	chr2	15627478	15627509	GTATACCTGGAACCCTGCATATACCGAGGGATGACTCTA	0.0349987	TCACTGACACAGTTGACCCTACAGCAACATGGGTTTGAACTGCATGGGTCCACTCTGTACATAGATTTTCTTCAACCAAACACTGATGGAAAATACAGTCTTTGCAGAATGTCACATCTGTGGATAGGGTAGGTGACTTTTTGTATAGGTGGGTCCAGCAGGGTCTTCTAGGGGGCTTGAGTGCATGTAGATTTTGGTATACCTGGAACCCTGCATATACCGAGGGATGACTCTACTTCTTGATGCACAATACATGAAGTCCATGTTTCATATCTATGTTCAAAATAAAGCATTATTCATTTCATTGATCCAAAAGATACTTCGTGTTTTTCATGGTTATCAATGCATGATGATAAAGTATTCAGCTGTTTTCGTTTGAGAGGAGCCTGATGTTCTCTC…
NmDTS7_gR17f	GGCTGGCACCCTCCATGTACCCAGGGGAGATT	AGGTGGCACCCTACATGGCACCAGACAAGACA					0	6	24,22,12,7,6,5	A.G.........A....GCA....	0	chr12:111434926-111434957	-	chr12	111434926	111434957	CCCTAGGTGGCACCCTACATGGCACCAGACAAGACAGAA	0.122309	TTGCTTTTCTGGACCCAAACTTGGGCTCTTGTAAAGAAGGGTGAATGCACCAAGAGGCAGGGCCAACAAGGAGGACACACATAGTAGTATTTGCTAACAAGAATCATCAAGCGGCTGATGTTTTTTGAGCAGTGACTATGTTTGAAGCCCTGGTTAAGCTTTTGACATGTGTTCTTACATCAAAACCTCAGAACCACCCTAGGTGGCACCCTACATGGCACCAGACAAGACAGAATGAGAGGCAAGTGAAAGGGGAAACCCCTTATAAAATCATCAGATCTCGTGAGACTTATTCACTACCAGAAGAACAGTATGGGGGAAACTGCCCCCATGATTCAGTTATCTCCCACCAGGACCCTCCCACAACACGTAGAAATTATGGGAGCTACAATTCAAGAT…
NmDTS7_gR17f	GGCTGGCACCCTCCATGTACCCAGGGGAGATT	CGCTGACACCCTCCAAGCTCCAAGCAAGGACT					0	6	24,19,9,7,6,3	C....A.........A.CT..A..	0	chr2:121173182-121173213	+	chr2	121173182	121173213	CCATCGCTGACACCCTCCAAGCTCCAAGCAAGGACTCCT	0.019216	TGGTCTCTGCACTTGAGGTTCAGTGTGTGTGTGTGTGTGTGTGTGTGTGTGTGTGCGTGTGTACACGTGTGTTTGGAGGCAGGAGTGAGAAGTGGTGAGGCCTAAATTGAGGCAACACTGAGAATTCATGTGGACTCAAACCCAGGATGGTGAGCGGTGAGTGAGGCAGTGCCACTTCCATCGATCTCCTCTCCTGCCATCGCTGACACCCTCCAAGCTCCAAGCAAGGACTCCTACTACCCTAAGACAGACCCTACAGGCTTCTCATTCCCACTACAGGGAGGAGGGAAGATGTCTGGGTGACCCCAAAGGTCCTTCCAGACCTTCCAGGCCATGACACAATGATCATCTGGTGGACTTTGAGTGGTGGACCAAGCTCTAGGCTGTACACCAGTGCCA…
NmDTS7_gR17f	GGCTGGCACCCTCCATGTACCCAGGGGAGATT	GCCTGGCACACTCCCTCTACCTGGTATTGACA		TRUE	119587	CPXM2	0	6	23,15,10,8,3,2	.C.......A....C.C....TG.	0	chr10:125581856-125581887	-	chr10	125581856	125581887	CAGTGCCTGGCACACTCCCTCTACCTGGTATTGACAAGT	0.0298702	GCCTCCCCCAACTCGCCCTAGATTAAGCTAGCCCTCACCCCCGATTTACAAGCACTCTGTATTTTCTCCTTTGAACAATATCACAATTGCAGTTCATTCATTAATTTTATAGTTAGTATGCAATCTCTATGTTCTCCACTAGACTGTAGGCTCCCTGCAGCTAGCCTCTAGGTTTGCTTTGGGATTCACTGTACCCCAGTGCCTGGCACACTCCCTCTACCTGGTATTGACAAGTATTTGGTGCAAGGGTGAAGAGAAAGAGTGGCTTATATGCTAGTATGAGAAAGATTTGAGCTGAAGTTTGCACTGTCTATAAAGAAAAGTTTTGTTAAGTAAAGGAACAGGTTAACTTTGTCCAGGACACTTGAGGATAAATTGTGTTCAGATACTTTGGAGAAA…
NmDTS7_gR17f	GGCTGGCACCCTCCATGTACCCAGGGGAGATT	GCCTTGCACCCTCCAGGGATCTAGAGCAGATA					0	6	23,20,9,7,5,3	.C..T..........G.G.T.T..	0	chr8:123747355-123747386	+	chr8	123747355	123747386	CAGAGCCTTGCACCCTCCAGGGATCTAGAGCAGATAATT	0.10688	GGATTACAGGCATGAGCCACTGCACCTGGCCGATGGTGAATTTTAAACCTTCTACTTGAAGATTCTGGGCCTTTGCTAAGGCACACACCTTTGCTAATATCCAGTAATGACATGACCAGCAGCAAATGTAGCTAAAAACAACAGAAATTTATCATCTCCCAATCCCGGAGGCAGAAGTCTGAAATCAAGGAGTCAGCAGAGCCTTGCACCCTCCAGGGATCTAGAGCAGATAATTCCCTGCCTCTTCCGGCTTTTGGAGGCTCCTGGCATTTCTTGGCTTGTGGCAGCATCTCTCTAATTTCTGCCTCCATCTGCACAGGGCCTTCCTCCCTCTCCCTGTGTGTGTCCTCTCCTCTTCGTCTAAGGACCCTCGCGTTGAGTAATCTTAGACCACCCTAA…
NmDTS7_gR17f	GGCTGGCACCCTCCATGTACCCAGGGGAGATT	GGATGGCACCCCCCAAGTTCCTGGTGTGGATA		TRUE	22979	EFR3B	0	6	22,13,9,6,3,2	..A........C...A..T..TG.	0	chr2:25297923-25297954	-	chr2	25297923	25297954	CTGTGGATGGCACCCCCCAAGTTCCTGGTGTGGATACTG	0.0915826	GATCACACAGGAAGTGAGGAACAGAGTCAGGAACAGAGCCAGGGAGGCCCTCTGACTTCAGAGCTGCAGGAGATTTGAACTGAGAATAAATATGCCAGGTGGGGATATGAAGAAAATGTGCTCAAGTAGGAAAGGACAATTTCCAGGATGGATTATTCTTGAAAATCAGGTGTAACTGACGAAATCTGAACAGACTCTGTGGATGGCACCCCCCAAGTTCCTGGTGTGGATACTGAACTATAGTTACGCAGGATGTTCACACTAGGGGAGGCTGGGTGAAGGGTACAAAGGACCTCTCTGCGCATTTCTTTGCAACTGCCCATGAATCCATATTTCAAAATAAAAAGTTTTTTAAAAAGTTGGCAGATAGGCCAGGCATGGTGGCTTATGCCTATAATC…
NmDTS7_gR17f	GGCTGGCACCCTCCATGTACCCAGGGGAGATT	GGCACGCATCCTCCCTGTGCCCGGACGTGATA					0	6	21,20,16,10,6,2	...AC...T.....C...G...G.	0	chr12:108240013-108240044	+	chr12	108240013	108240044	ACAGGGCACGCATCCTCCCTGTGCCCGGACGTGATATTT	0.0126567	AGACGCCAAACCCAGTGCAGCGGGCGCGAGAAGCAGGACTCTGCCAGAAACAGCAACGAAGCCCAGCACCTGCGGGTGACAGCTTCACACCTGACTGAACAGTGTGCACGGTCCCCAGCCCCCCTGATTGGACACTGACTCAGGTTCCCCGCCCTGGCTGGAGGCTGAGTGGAGTGGGAATGACAGGTTCATGGCTACAGGGCACGCATCCTCCCTGTGCCCGGACGTGATATTTGCATTTATACAGGACTTTCTTCAGGCTTTGCCAAGTAGACACTGGCATTGCCTGTATGCAGTGGGCCCTTCCTGATTTTTCCTCCTGGGCAGGGTGGGTCACAAGTAGGAGGAGGAAACTCCACACTGAGTCTAATGGAGAGAGTAATCCCCGGGCCTCAGAGC…
NmDTS7_gR17f	GGCTGGCACCCTCCATGTACCCAGGGGAGATT	GGCAGGCACACTGAATGTAACCCGATTTGACT		TRUE	861	RUNX1	0	6	21,15,12,11,5,2	...A.....A..GA.....A..C.	0	chr21:36327819-36327850	+	chr21	36327819	36327850	AGAGGGCAGGCACACTGAATGTAACCCGATTTGACTTAA	0.10097	CAATACGAACAAAGACTTTAGGACTATATCTGGCCCATGGTAAGTGCTCCATATATGGAAGCAATTATTTTTATCATTAGAGCACACTGTGGTGTAGAATAACTTGGTCAGAAAAGCTAGGCAAGTCCATGAAGGGGAAAAAGGGAGATGGCATTACTCTTTCTCAGGATTATAACTCTGAACTCAAAGGGAGCCAAGAGGGCAGGCACACTGAATGTAACCCGATTTGACTTAAACGGAAGACTGAGGCAAATCATTGATGTGTTGAGTATTCAGCAACAGAATAACAACCTGAAAACAGATGAAGGAGAAGGTTGCTGTCCTAACAGCAAAATCCCTTAAGACTCCCAGGCTTTCCGAAGGTGAATTTTTAAGCATTGATGGAAATGCGTTAATGAG…
NmDTS7_gR17f	GGCTGGCACCCTCCATGTACCCAGGGGAGATT	GGCCGTCACACTCCATTTACCAAGGAGGGACT					0	5	21,19,15,8,3	...C.T...A......T....A..	0	chr1:110643362-110643393	+	chr1	110643362	110643393	TCTTGGCCGTCACACTCCATTTACCAAGGAGGGACTGTG	0.0519737	CCAAAGCACTTTTATGTGCTAGTTAAAGGGCCTTCCTGTTGTGTCGCCAGGATTTATAGGGACATGGGCTGGGGAATGGGGGAAGGTGAGCCACGTGCAGCCTCTACCTGCAGATATAGCTCACTCCCTGGGCTTTTTGGAGCTGCTACTCTCTGGGTTCCAGGGGAGAAGGGAGGAAGGGGATATCTTAGTAACTTCTTGGCCGTCACACTCCATTTACCAAGGAGGGACTGTGAGGCTCCTCCTTGATGCTTTAAGATCCTGAACCACCCCCCTGGGGCCACGTTCATGACCAAGGCAGCAAGCACATATTCCAGGCCAGCAGTGTCTACAGCTAGGGGGAAAGAGGTGTCAAGACAGAAGCAGAACTCTCGAGGCGGAGGCCAGGCTACCGTATGC…
NmDTS7_gR17f	GGCTGGCACCCTCCATGTACCCAGGGGAGATT	GGCTGGCACCCTCCCTGGACAAGTGGATGATA					0	6	10,7,4,3,2,1	..............C..G..AAGT	0	chr8:135733316-135733347	-	chr8	135733316	135733347	GTAGGGCTGGCACCCTCCCTGGACAAGTGGATGATAGAG	0.0106982	ACCATTTCACATCGGGCCCGGGTGCTCAGCAGCACGCTGACTGGTTGCTCAGCAGAAACCCTGGGACATGCGGCCCGTCCTGGGTAGAACACAGGCCAGTGGAATGAGTGGGCCAGGCAGCTCAGGGCACAACGTTGTCACAACGGGGCTTTCTTTCCTGTGGTTGCTCTCACCCCACACTTCTCACTAAACACACGTAGGGCTGGCACCCTCCCTGGACAAGTGGATGATAGAGCCACAGCAGAAAGGCCGGGATGGATGAGCTCATGTTTCCAGGCCCCAGCTTGCCGCGTGGTCTCACAAAAGTCCCTCAGCCCCTTTTGTTCTCTGTTCTTTCATCTTTGGGAGGAGGGTTCTTATTCATGCCCTCCCGACCCTACAGGATGGTGTGAAGGCTAT…
NmDTS7_gR17f	GGCTGGCACCCTCCATGTACCCAGGGGAGATT	GGCTGGCACCCTGCAGGCATGCTGCCTCGACT		TRUE	9902	MRC2	0	6	12,9,7,5,4,2	............G..G.C.TG.T.	0	chr17:60727754-60727785	+	chr17	60727754	60727785	TTGTGGCTGGCACCCTGCAGGCATGCTGCCTCGACTGGA	0.0542557	CCGTCATTCTTAATAGACACCAGGATACTGAAAAATGCTTTGCCACTCAGAAAAACAAGGGTACAAGCATGATACTATATGGCCACTCTCATTCCACTTCAGTGTGTGTGTATGGTGGGGGCACAAAAGGGATGGGTGGAGACTGTGGCAAACCGGTGAGCCCACACCCCTCCCAGGTGGGCAGCTGCACCAGCTCTTGTGGCTGGCACCCTGCAGGCATGCTGCCTCGACTGGAAATCTACATTTTTATGTGTAATCTCTCTCACACATCCTGAAGCCAAACACAACTTGCCTGTGGGCTATCATCTAAAATTCGGAGGCTAGCTGGAGTCCGCTCTGGAATAAGTCTGCCTGGCCATCCTTCCCAGCTCTTCCCCTTATTAACTGTGTTATCAAGAT…
NmDTS7_gR17f	GGCTGGCACCCTCCATGTACCCAGGGGAGATT	GGCTGGCGCCCTGGCTGTACTCGGTGCCGACA	TRUE		1523	CUX1	0	6	17,12,11,10,4,2	.......G....GGC.....T.G.	0	chr7:101882658-101882689	-	chr7	101882658	101882689	TGGGGGCTGGCGCCCTGGCTGTACTCGGTGCCGACAGAG	0.00956638	GCTCCCTGTGAGCCAGCCGTCGTACCTGTAGTTGTGGAACCAGTTGATGACGGTGCTGGTTTTCAGGTTGAGCTGGGTGGCGAGGTCTTCGATGGTTTTTGGTGACGGGTATGGCTTTTGCTGATACGCTCGTTTCAGCGCCTCCTTCTCCTCCGGAGCCAGCACCACCCGGGGTTTCTTCAGCTGGTGCTGGGGCTGGGGGCTGGCGCCCTGGCTGTACTCGGTGCCGACAGAGGGCGGTTCGCAGGGCTGGCTGTCACTGACTGAGCTGTGCCGCCGCTTCATGTAGGCTGCGGAGGAAGAGATGGCAGACTAAGGTCAGGCCCAGCTGGGACAGCAGCCCAAATCCCCAGTCCCGCTAGCGGGACGGCACAGTGCCGGCTTGCAGGACTTTGCATA…
NmDTS7_gR17f	GGCTGGCACCCTCCATGTACCCAGGGGAGATT	GGCTGGTTCCCACCTTGCACCCTGAGCTGACA		TRUE	285671	RNF180	0	6	18,17,13,10,7,2	......TT...A..T..C....T.	0	chr5:63491629-63491660	-	chr5	63491629	63491660	CCAGGGCTGGTTCCCACCTTGCACCCTGAGCTGACAGAT	0.23384	ATGAGAAAAATAATCAATTCCTGACCACAGTCACTGTGTGGAGTTTGCAAGCTCTCCCCATATCTGTGCGGGTTTTCTGTGGGCACTGCAGTTTCCTCCCACGTCCCAAAGATATACATGTTAGATTAATTGGCATGTCTTAATGGTGCCAATCTGAGATGGTGGGAGTGTACCCTGTGATGGAATGGTGCCCTGTCCAGGGCTGGTTCCCACCTTGCACCCTGAGCTGACAGATTAGGTTTCTGCCACCTACAACCCTAAACTAGAATAACTGGGTGAATATTGATCTTATTTTCTTACATGTCTTGATTTCTTAAATGTCTGTATAGCTCACATTTACTTTAATGTTTAATATTAGAAGTGTTTTGGTCTTTACTTAAAAGTTTGATGTTTTTGTGG…
NmDTS7_gR17f	GGCTGGCACCCTCCATGTACCCAGGGGAGATT	GGCTTGTAGCCTACATGTACCGGGGTGGGATA					0	6	20,18,16,12,3,2	....T.T.G...A........GG.	0	chr5:82079404-82079435	-	chr5	82079404	82079435	GGGTGGCTTGTAGCCTACATGTACCGGGGTGGGATATAA	0.0742135	CGCACGAGTGCAGTGGGCAGTGTTGCCATCCCACCCGGATCACTAGCTCTGTGAGTGCATCCCTCAAACTGCTGGGCTTTGTCCCTAACAACTGTCACTTACAACTGCCCTTGGCCACTGGAGCCACTGGAGCTGCCATTCTTCTGAAATTTCCCATTCTTTTCTTCTCAAGCCTCCCTCGACCTTTGTCCTTCCAGGGTGGCTTGTAGCCTACATGTACCGGGGTGGGATATAAGTCCAGTTCCTTCATCTCAAGCTTGTGATGCCCTTGAGATTAGGCTAAAATCACTTACTTAGCTTCTTCCCCTTTCCTATCCTGCTTCCCCACTCCCTTATTGGTCTTTTGTAAATCATTGCACCTGAATTTCTGCTCAGGCTTTGTGTTTGGGGTAAACCCAA…
NmDTS7_gR17f	GGCTGGCACCCTCCATGTACCCAGGGGAGATT	GGGTGCCACACTCCAAGGAGCCAGGCAGGATA		TRUE	9100	USP10	0	6	22,19,15,9,7,5	..G..C...A.....A.G.G....	0	chr16:84810163-84810194	-	chr16	84810163	84810194	ACCTGGGTGCCACACTCCAAGGAGCCAGGCAGGATAATG	0.216133	GGAGAGCAACCCAGGCCCAGGTCCCGGGGCGAGGCAGGTTGCAGAGTCGGGGAGGGGTGTGTGTGCTCACACTGGGGCCCTGACCAGGAGAGGAGCAATCCCTAGCCCCTGCCCCTGCCCAGTGATGTCCCCCGCAAGAGCCTCCAGGGGAAGAGGTGCAGGGAGAAGGCGGAGAAACTGCTGGCCACCCACTGGGACCTGGGTGCCACACTCCAAGGAGCCAGGCAGGATAATGGCTGGCTGCAGAGTCTGAGGACTCAGACCTTCCATTCCAGACAGGGCTGGAGACACCCACAAGCGCGTGGTGCCCATGGCCGTCCCATCTGAGGCCCAGCAAGTTGAGGAGGAATTGTGATCGGGGGGAGAAAAGAAGAGAGTCAAAAGGAACAATGAATAGTG…
NmDTS7_gR17f	GGCTGGCACCCTCCATGTACCCAGGGGAGATT	GGGTGGCAGCCTCCTTGGGCTCAGAGCAGACA		TRUE	5797	PTPRM	0	6	22,16,10,7,6,4	..G.....G.....T..GG.T...	0	chr18:7784875-7784906	-	chr18	7784875	7784906	AACTGGGTGGCAGCCTCCTTGGGCTCAGAGCAGACAAAT	0.028016	CCCTAGAACTACATGCAGTTTCCCAGGCAGCCTTGTGAACACCTGTGCTCCCTTCCCACCCCTCACTGCCTTTACACAGGATGTCCTTCTGTCTGGCGTTTCTACCTGTTCCAGCATCACTACTCACCTTCTCTTGCCCCTCTTGGGTGCTCCCACCTCCTGGAAGCCTTCCCCTTGCCCTCACCCCATGGCCTCCAACTGGGTGGCAGCCTCCTTGGGCTCAGAGCAGACAAATGGAGCTTCCCCCAGAGCATTCACTTGCAACACCACTTCTACATGGCCTGGAAGACTGCAGGCTGATGTCTCCCTGAATCCCTGGTGACTGGAACAGCACCTTGCACACAGCAGTGCTCAAAAAGCAGTGTCAATGTCAAAATAAAAATGTAGAGACTAATCTCT…
NmDTS7_gR17f	GGCTGGCACCCTCCATGTACCCAGGGGAGATT	GGTTAGCACTCTCCTGGTGCCCAGATGTGACT					0	6	22,20,15,10,9,6	..T.A....T....TG..G.....	0	chr19:34381718-34381749	+	chr19	34381718	34381749	GGGAGGTTAGCACTCTCCTGGTGCCCAGATGTGACTCTG	0.0616893	TTGGAAGGCTATAAAAGATACACAGGCCACTTAATCAATGGCTTCACCTTCAAGTGGGGGCAGTAGCCACCTTCTTTGGATTCCAGGTGCCTAGTCCAAGTTCCTTGGAGGGGAATCTTCCCTCCCCACCCCCTACCCCACTGAGCTCCCTGGGGAAACAGCATGAAGCCCACTGGAGGGCCATTTTTCTCAGTAGGGGAGGTTAGCACTCTCCTGGTGCCCAGATGTGACTCTGCCAAAAGGCTTCTGAAAAAGACAGGACAAAAAGCAGACAGCGGGGCAGGGGCTCCTACTCACTACCCCTTTAAAGTCATAATATATGGCCAGGCGTGTTGGCTCATACCTGCAATCCCAGCACTTTAGAAGGCTGAGGCAGGTGGATCACTTGAGGTCAGGAGT…
NmDTS7_gR17f	GGCTGGCACCCTCCATGTACCCAGGGGAGATT	GGTTGGCAGACTCCAGGCACACAGGCTGGACA		TRUE	6678	SPARC	0	6	22,16,15,9,7,4	..T.....GA.....G.C..A...	0	chr5:151044999-151045030	+	chr5	151044999	151045030	GCAGGGTTGGCAGACTCCAGGCACACAGGCTGGACAAAG	0.0766453	TCTGAAAGCCTCCCTCCAGGCCCTCTGTTGCAGTGGGATCAAATTGCTTTGCCTGAGCTCCAGATGTTCCCCTTTGACTTTTCCCCTCCCTGCCATAATGAGTGACTCAGTTGGATCCCAGCCATGGCAAAAGCCTGGGAGAGAAGTGGCCGGGAGATTCCCAGAGCCCAGGAGACCCCAGCCCTCAGGATCACTGGCAGGGTTGGCAGACTCCAGGCACACAGGCTGGACAAAGAGCGAGGGGTGAACATCCTAGAGAGGAAGTTCCCTGAGTATGTGAGTAGGGCAGCCCTTCCTTTCCCCTCTGTGTGATGCTCTGCTTCCACAACCCAAGGACGAAGAAAAAACCACTCTGGGAAGGTGCAGGTGTAGCTTGCTCCATCTGAGGCTGAGCAGGGG…
NmDTS7_gR17f	GGCTGGCACCCTCCATGTACCCAGGGGAGATT	TGATAGCACCCTCCCTCCACCCAGCTGTGACA					0	6	24,22,20,10,8,7	T.A.A.........C.CC......	0	chr20:48958865-48958896	-	chr20	48958865	48958896	ATGCTGATAGCACCCTCCCTCCACCCAGCTGTGACAACC	0.0526552	TAATCCGAAAGTGCTCATCAGCTGCTGGCTTCACGGTTTGAGTTCATTGGCTTGTCCTATTTGGTGTCTGTGCCCCCGGACCAGGGTCCCTCGACCTTGGCTTGACTGACATTTGGGGCCAGATCATTCTGCACCTGAAGGCTGCCCTGGGCTTTGTAGGATTGGTTCAGCAGCCTCCTTGGCCTCTCCCCACTAGATGCTGATAGCACCCTCCCTCCACCCAGCTGTGACAACCACACACATCTCCAGACATAACCAAGTGTCCCATGGGGAACAAAACCACCTCTAGCTGAGAACCAGAGGGCAGAGATTTTGATTTGTTTGGTTTCTTGCTGTATGTCCCTGTGTATACAGTAAGTATCAATACATATTTGTCGAGTGAATCTTGAACAGATGCAT…
NmDTS7_gR17f	GGCTGGCACCCTCCATGTACCCAGGGGAGATT	TGCAGGCAGCCACCATGAGCCCAGCAGAGACA		TRUE	146227	BEAN1	0	6	24,21,16,13,7,6	T..A....G..A.....AG.....	0	chr16:66476408-66476439	-	chr16	66476408	66476439	AGCCTGCAGGCAGCCACCATGAGCCCAGCAGAGACAAGC	0.0295661	AGCACCAAACCAAAAGGGTGCTATTGTTATTCCCATTTTATAGATGAGCAAATTGAGGTTTTTAGAAATTAGGCTGCTTGCCCCAGCTGATAAGAAGCAGGGCCAGGTTGCACTGGAACCCACACACTGTATATCATACCATCTCTGAGGGAGATCCAAGCCCACCCAGAGGCCTTGCCTGGCTGCGATTCCTGCCAGCCTGCAGGCAGCCACCATGAGCCCAGCAGAGACAAGCCCCACTTGACTTCTCTGTGGATGATCAGATGCTACCTCCCACCCTTCTTCTTCCTGCTTTACTACAGACTTAGTCTCTTCTGGGGCCCCCAAACCCCTCCTTCCTTAGATCTGTTCCCAAAGGCCAGAGGGAGGCGGGCTGCCCCATCTTTCAGGGAGCTCCAC…
NmDTS7_gR17f	GGCTGGCACCCTCCATGTACCCAGGGGAGATT	TTCTGGCTCCCTCCATGTCCCCGCAAAAGACA					0	6	24,23,17,6,2,1	TT.....T..........C...GC	0	chr4:17307605-17307636	-	chr4	17307605	17307636	TGGCTTCTGGCTCCCTCCATGTCCCCGCAAAAGACATAG	0.0489315	CCATCAGCTAGGTATTAAGCCCTCCATGTGTTAGCTGTTTATCCTGATGCTCTCCATCCTCCTGCACCTTACCGCCTACAGGCCCCAGTATGTGTTTCCCTCTCTGTGCCCATGTCTTCTCATTGTTCAGCTCCCACTTAAAAGTGAGAACATGCAGTGTTTGGTTTTCTGTTCCTGCATTAGTTGCTGAGGATAATGGCTTCTGGCTCCCTCCATGTCCCCGCAAAAGACATAGTCTCATTCCTTTTTGTGGCTGCATAGTATTCCATGGTGTATATGTAGCACATTTTCTTTATCCAGTCTATCATTGATGGGAATTTGGGTTGACTCCATGTCTTTGCTATTGTGAATAGTGCTGCAATGAACATACGCATGCATGTATCTTTATAATAGAATGAT…
NmDTS7_gR17f	GGCTGGCACCCTCCATGTACCCAGGGGAGATT	GACAGGTTCTCACCATGTACCCAGACTGGTCT		TRUE	10090	UST	0.4	6	23,21,18,17,15,13	.A.A..TT.T.A............	0	chr6:149394371-149394402	-	chr6	149394371	149394402	TAGAGACAGGTTCTCACCATGTACCCAGACTGGTCTCGG	0.254205	CATGGAAGAGCTGTCTAACCACTTTCTAATAATCTTGTTTTGTAAGTTTTAAAATATTGACATAAAGTTTAATTTGATACAAAATCCATTTCCATTTTACTATTTCAACAATGCATTTGTCCAGAAAAGGAAAGGAAGGGCTGCCAGATTTCTTAAGTATAATTTACAAATTTTTAAAATTTATTTTTATTTTTTGTAGAGACAGGTTCTCACCATGTACCCAGACTGGTCTCGGCATCAAGAGATCCTTCTGCCTTGGCATCCCAAAGTGCTGGGATTATGGCACGAGCCACTGCACCCAGTCTAAATATAATTTTAACCCTTGTAAATTTTAAATTTTTTATTGTGGTAAAATATATACAACTAAAATATGCTTAATTTTATACTAATGCTTAATAA…
NmDTS7_gR17f	GGCTGGCACCCTCCATGTACCCAGGGGAGATT	GTTTGGCTTCCTCCAAATACCCAGAATAGTCT					0.1	6	23,22,17,16,9,8	.TT....TT......AA.......	0	chr10:27558229-27558260	+	chr10	27558229	27558260	TTATGTTTGGCTTCCTCCAAATACCCAGAATAGTCTCCC	0.0759884	TATCAGCAGGGTTGCATTCCTTCCGGAGGATCAAGGAGAATTTATTCTTCGCTTTTCCAGCTTCTAGAGGCCCCTATGTTCCTTGGCTCATGACTCTTGGCTCATGGCTCCACATCACTCTGACCGCTGCTTCCATCAGCATATCCCCGTCGCTGCCTGTGTCCCTCCTGTCTTTCTCTTATAAGAACCCTGGTGATTATGTTTGGCTTCCTCCAAATACCCAGAATAGTCTCCCCATCTCAGGATCCTTGACTTAATTTCTATGCAAAGTCCCTTTTGCATAGAACATACAACATTCACAATGTTGTACAAATATCACTATTGTCTATCTCCAAGTCTTTTTCATCTCCCCAACTTAAATTCTGCACCCATTAAGCAATAATTCCCCATTCCTTCTCC…
NmDTS7_gR17f	GGCTGGCACCCTCCATGTACCCAGGGGAGATT	GTTTGGCTTCCTCCAAATACCCAGAATAGTCT		TRUE	55130	ARMC4	0.1	6	23,22,17,16,9,8	.TT....TT......AA.......	0	chr10:28277816-28277847	-	chr10	28277816	28277847	TTATGTTTGGCTTCCTCCAAATACCCAGAATAGTCTCCC	0.0759884	TATCGGCAGGGTTGCATTCCTTCCGGAGGCTTAAGGAGAATTTATTCTTTGCTTTTCCAGCTTCTAGAGGCCCCTATGTTCCTTGACTCATGACTCATGGCTCATGGCTCCACATCACTCTGACCGCTGCTTCCATCAGCATATCCCTGTCGCTGCCTCTGTCCCTCCTGTCTTCCTCTTATAAGAACCCTGGTGATTATGTTTGGCTTCCTCCAAATACCCAGAATAGTCTCCCCATCTCAGGATCCTTGACTTAATTTCTATGCAAAGTCCCTTTTGCCATGTAAGGTGACATGTTCATAGGTTTTGGGGATTCAGATGTGAACATTATTCTGTTTCCCCTAGTTCCTATCCTCTTATTTTTATTCTAGTGAGATCGTCAGTAATAAGTAATCTCGG…
NmDTS7_gR17f	GGCTGGCACCCTCCATGTACCCAGGGGAGATT	AGCAGCCACCCTCCCTGTCCCCACCTCAGTCT		TRUE	387522	TMEM189-UBE2V1	0	6	24,21,19,10,6,1	A..A.C........C...C....C	0	chr20:48764895-48764926	-	chr20	48764895	48764926	CCTGAGCAGCCACCCTCCCTGTCCCCACCTCAGTCTGCT	0.0083259	GATGACAAAGGCATGACCCCAGGCCTCCCCTGCTCTTCCTAGCTCCCCATACCTACCACACGAGGCCAGCCCCTTCCTCAGGCCAATAAGTGGCTACTGCTTTTGGCTCAGATCTTCAAACCCTGCCAAGCCAGGGGCTGGCTCTGATAGCAGGACCTCAGCACTACAGCCAGAAGACAGCCCGGGCCTCCTGTGTCCTGAGCAGCCACCCTCCCTGTCCCCACCTCAGTCTGCTCATCTGTTAAGTGATACAGTTTAGGCCAGTTGACCCCACAGGCCCTGCCAGGCTGATGATCCATGCTGTGACTTTGGTGACCCTCAAGTGACTTTGGACAAGTGCCTTGACCTCTCCAGGCCCAGCTTCTCTCTCTGAAGGATGGGACAGAGGGTCCCTAGCTC…
NmDTS7_gR17f	GGCTGGCACCCTCCATGTACCCAGGGGAGATT	CACTGGCACTCTCCCTCTCCCCAGCCTTGTCT					0	6	24,23,15,10,8,6	CA.......T....C.C.C.....	0	chr19:51773988-51774019	-	chr19	51773988	51774019	CCAACACTGGCACTCTCCCTCTCCCCAGCCTTGTCTGCC	0.0030054	CCCCAGGGCTGGTCAGAAGGCACCCTGTGTACTCATTGTTTCCTGTCCTGCACGCGAGGCCCCTATCACCGAGAAAACAAGACACACGATGAAGCCCAGCCTCTCTATTCCCATTCCCAAACCCATCTCTGACCTATCTCCAACCCGATCCCTATCCTCTCTCCTATTCCTTTTCTACATTTTTTTCTCTTCTTTCCCAACACTGGCACTCTCCCTCTCCCCAGCCTTGTCTGCCTCTCCCTCCCAAACAGAGGATGTATCTTTAGTAGAAGCAAACACCAAACCTGTTACATAGAGGCTTCTATCCTCAACTCAAAACCTCTGCTGCCCAGGATTCTCACACAGCTCCACTGGATGTGATTCTCAAACAATCTGCACTTTCCAGAATTACAAAGCATA…
NmDTS7_gR17f	GGCTGGCACCCTCCATGTACCCAGGGGAGATT	GGCTAGCAACCTCGATTTACAAAGAGAAGTCT		TRUE	23224	SYNE2	0	6	20,16,11,8,4,3	....A...A....G..T...AA..	0	chr14:64460378-64460409	+	chr14	64460378	64460409	AAAGGGCTAGCAACCTCGATTTACAAAGAGAAGTCTCCT	0.0331777	TCAATACTTAAGAACTTTAGAGGAAACTTAGCCAGGGGCTCATTAACCCTGTACAGTGAACTTTATAATTACTTATCAATGGGGTAACAAAAATCATTTTGAATATCATAAAGGTATCTTAATCTGGGCCTTATGTGTAACTACATTTGAATAATAAATATTTTGGCACTCTTTTGAAAAGAATTTAAGAGATTTCAAAGGGCTAGCAACCTCGATTTACAAAGAGAAGTCTCCTATAAATCTTCAGATATTCTTCAGAGAGCACCTTCCCACTTTACCAGTTAAAGACATACCAAAATTAGCTTAGAGGATTTTGAGGATTTGGCAGTAGAATGAGGCTTTTATGATTTTGTTTGCAATTTTTTTTTTTTTTAGGAAGCACTAATAATTTCTAATACA…
NmDTS7_gR17f	GGCTGGCACCCTCCATGTACCCAGGGGAGATT	GGCTGGCACCCACCATGCAGCAGCATCTGTCT		TRUE	84129	ACAD11	0	6	13,7,5,3,2,1	...........A.....C.G.AGC	0	chr3:132317550-132317581	-	chr3	132317550	132317581	AGTGGGCTGGCACCCACCATGCAGCAGCATCTGTCTACA	0.229685	CTCTAAATTGCCAATCTACCTCTCCTCTGTTTTGTTCCTCATCTGGAAGACACATCTCTTCACCTGAAAGCCACAATCCAAGCTCCTTAGCATAACACCCAAGGCTCCCTTCATAATGTGGTGCCATCCATGGCTCCTGCCACCTCTCCCTACTCTGTGTCCACACTAGAGACAGTGATAGGACTAATTTCTCAGCAGTGGGCTGGCACCCACCATGCAGCAGCATCTGTCTACATCATTGCTCATTCTGTTCCTTTATCTACCATACAATTTCCTGCCCTTCCCTGGAAGGGCCAATTCCTACTCAATAAACGCGGATGCGACCTCCCCAGAAGACTTTCCTGATGTATTAGCAATCTCTACATACCCCTCAGAGAACTGATCCATTCTGTGGAAAGG…
NmDTS7_gR17f	GGCTGGCACCCTCCATGTACCCAGGGGAGATT	GGCTGGCACTGCCCACTTGCCCAGATCTGTCT		TRUE	83694	RPS6KL1	0	6	15,14,13,9,8,6	.........TGC...CT.G.....	0	chr14:75382846-75382877	+	chr14	75382846	75382877	TGCTGGCTGGCACTGCCCACTTGCCCAGATCTGTCTGGG	0.036558	TGTCTCCCTGGCCCCCAGGCTCTGAGGCCAGGCCCTCGGGTATTCTGGCTGCTTGCCAAGTCCCGACCCACCCACCTCACTGCTCCCTGCCACCATCTCTTCAGCCCTTAGTTATCCTAACAGCCGGACACGTTAGGGGTCACTCAAGCATCATCCCGAGCAAGCCCTTTGCTTCCTCCCTGGGCCTGAGGGTTGCTGCTGGCTGGCACTGCCCACTTGCCCAGATCTGTCTGGGCACAGCTGTGGAATGGAACAAGGGTGACAGTATATCCAAGTCTGGCTGCAGGGACCCAGGCCCAGGGGCAGTAACACCTTTCCTAATTTGAGGAAAGTGATGCTCCTGGCTTGGGCATGACACAGGGAAAGGAAGTAGGATCTCAGGAGGGAGGTGAAGTCCTT…
NmDTS7_gR17f	GGCTGGCACCCTCCATGTACCCAGGGGAGATT	GGCTGGCACTGTCTGTATACACAGCCCAGTCT		TRUE	727677	CASC8	0	6	15,14,11,10,8,4	.........TG..TG.A...A...	0	chr8:128413448-128413479	-	chr8	128413448	128413479	GGTTGGCTGGCACTGTCTGTATACACAGCCCAGTCTAAG	0.0162186	GGGACTTGCTGGTAGAACTTACGTAGGGCATGCCAAACCCTTCCCTTATTAACTATTTGACTCTTCCTACAGGCCCAAACATATTACCTGGGCAGTTGAGAAACGAGAACAGTTGTGGGACAAAGAACACATTGTTAAATTGCAGAGTTGCACAGTTATTGCCTGGAGCACCAGGTTAAAGGAAACTGAACTGTGGGGTTGGCTGGCACTGTCTGTATACACAGCCCAGTCTAAGGCCCCAATCCTGAGAAACTTGCTGGGTTCCTGCCCTTTGATTCAGAGAAAGCAGCTTTCCAGCTGGGGCCGGCTCCCTCCCCCACATAAAATAAAATAAAGTCAATAGCACATAAAAATTCTTTGTACTTTTCTCAGTGCCTTTCATCTGCTGAGCTCAAAGGA…
NmDTS7_gR17f	GGCTGGCACCCTCCATGTACCCAGGGGAGATT	TGCTCACACCCTCCATGTTCCCCTGTAGGTCT		TRUE	3570	IL6R	0	6	24,20,19,6,2,1	T...CA............T...CT	0	chr1:154394006-154394037	+	chr1	154394006	154394037	AGGGTGCTCACACCCTCCATGTTCCCCTGTAGGTCTTCC	0.0325544	CTCATGCCTGCCAACCCCATCCCACCGCCTGGGTTTCTGAGCAGGGACATGGGTCCCCACTGCCCAGGCCAGCTGGCAGCACAGGATGGCCTCCAACCTAACCCAGGCTCTTGGGTTGCAAAGGCATAGCATTTCAGAAGGGGCCACAGAGGAACCAAAAGTCCCCCTGCCTGTGGAGTCAGGCCTGATCTCTTTGAGGGTGCTCACACCCTCCATGTTCCCCTGTAGGTCTTCCTTCCCTCCTTACTGCATTTCAGATACTCCAGACACCAGCCCTCCCCAGAACTCTCACTGTTTTTTGTTTTTTTGAGACACAGTCTTGCTCTGGGTCCCAGGCTGGAGTGCAGTGGCACAATCACAGCTCACTTCAGACTTGACCTCCTGGGCTCAAGTGATCCT…
NmDTS7_gR17f	GGCTGGCACCCTCCATGTACCCAGGGGAGATT	TTCTGGCACCCTCCCTGCTCCCTGGAGGGTCT					0	6	24,23,10,7,6,2	TT............C..CT...T.	0	chr22:50701965-50701996	-	chr22	50701965	50701996	CATCTTCTGGCACCCTCCCTGCTCCCTGGAGGGTCTGAG	0.0109696	GCCTGGGTGTCAAGTGCCTGCACCAGGGGTGCACAATAAAGGGGGTTCTCTCTCACTTGGCTTGTATCCAAAGGCTACTCCAGGCCCGGGTGCCCCCACCATCCCTGCTGCTGGGCGTGGGGGGAGTGTCTGGGTCATCCTGCATCACTCACCTCCAGCTGGCCAGATCCCTCAGGCCCCCAGTCAGACCAGCGGCCATCTTCTGGCACCCTCCCTGCTCCCTGGAGGGTCTGAGAGCCCAGGGGGACCAGGGGAAGACATGGCTGATGGGCAGACTTTGAGGGCACAGGGTGTGACAGCCACCCAGATGGTGACCCCAGCTGCCCTGTGGGGATGTACTGGGCAGGCTTGGCTTTGGGCCAAGATCCAGACACCACCCCCGCCTACCCCTCAGTGTTC…

## Sheet: NmeDTS8- 7 validated PAM
name	gRNAPlusPAM	OffTargetSequence	inExon	inIntron	entrez_id	gene	score	n.mismatch	mismatch.distance2PAM	alignment	isCanonicalPAM	forViewInUCSC	strand	chrom	chromStart	chromEnd	extendedSequence	gRNAefficacy	flankSequence
NmDTS8_gR17f	GTGAGTGAAGATATGATAAGTTCTGGGGGATT	GTGAGTGAAGATATGATAAGTTCTGGGGGATT	TRUE		56131	PCDHB4	100	0		........................	1	chr5:140502604-140502635	-	chr5	140502604	140502635	GCTGGTGAGTGAAGATATGATAAGTTCTGGGGGATTGTC	0.452676	TGATGTTGTACTCAGCGCTGGTCTCTCGGTCCAGTGGTCTCTCTGTTACCAGGGTGTAAAAATTCTTCAAAGTTGGTTTTAGAATAAACGGTAGATTATCTGGAATAGAGCAAATCATCTTTCCATTTTCTCCGGAATCTCTATCTCGAATTCGGAAGATAGAGACTACCGTCTCAGGAGCATTTTCTGGGATGGAGCTGGTGAGTGAAGATATGATAAGTTCTGGGGGATTGTCATTCACATCCACCACCTCTATGACTACAGTGCCTTTTCCAGAAAGGCCTCCTCCATCTGTGGCCTCAATTTCTACATGGTAAGATTTAATTTTTTCGAAATCCAATTTTTTTTTCAACAGTATTTCTCCCGTGACTTCATTTATTGAGAAAGTTTGTTTAATTT…
NmDTS8_gR17f	GTGAGTGAAGATATGATAAGTTCTGGGGGATT	GTGTCTCACTAAATGATAAGTTCTCATTGTTT					0.4	6	21,20,18,16,15,13	...TC.C.CT.A............	0	chr10:58727253-58727284	-	chr10	58727253	58727284	GCAAGTGTCTCACTAAATGATAAGTTCTCATTGTTTCCC	0.361679	AAGATAATTATATGATGTTGTATTCCAACAGGTAGAATACATGAGTCTGGAACTCAGGCTGAAAGTAGAAGTGACACGCTTATGATTGCTTCTAGTGACTCCTGGGGAAATTGTGCTTTCCAAATCTACAACTCTGGGTTGTGTCTGTATAGAGCCCCTGGTTCCCAGGGTGGGAACACTTCTACAAGGGAACATAGCAAGTGTCTCACTAAATGATAAGTTCTCATTGTTTCCCAGTCACTTTAGACTACTTGTGGTAGGAGAACAGCAAGCAAGAAAGTGAGTTATCATCCTGGCAGAAGTTATCAACCCTGTTCATACTGTGTGCTGTTGTGCCTCAAGGACAGGGAAAAACATGTTTGGCATACAGGGATTACCAGTGTGCCTCTTGGTACTTTC…
NmDTS8_gR17f	GTGAGTGAAGATATGATAAGTTCTGGGGGATT	GTCAGTGAAGAGGAAATAAGTTCTGAGAGCTT		TRUE	56479	KCNQ5	0.3	5	22,13,12,11,10	..C........GGAA.........	0	chr6:73792438-73792469	-	chr6	73792438	73792469	GCCAGTCAGTGAAGAGGAAATAAGTTCTGAGAGCTTCTA	0.595417	TGCACTGCAACCTATGTGACAGAGTGAGACCCTGTCTCAAAAAAAAAAAAAAAAAAAAAGGTTTGGTAATGAACATGCTGACTCTTTGCAAGCATTCAAACAATGTTCAGAACAGAATTCTGTGGATACTAAAGAGCATTTTGTGCTCTGCAAGCCTCAGTATGTTTTGTGGGAGTGAGGAGTGTTGGTTAATCTGGCCAGTCAGTGAAGAGGAAATAAGTTCTGAGAGCTTCTACTCTATTCTAAAACAAATACAATATTTACATAAGTGGGCAAGTAAACTAAATAGTGTTTCGTGAGCTTTGATTTCCCACACCCATGTGAGCGTGACATTTTGCTTATATATACGTGTGTGTAAGAGATGAGAAGCAGGAGAATAGAGAGATGGATCTTTACATC…
NmDTS8_gR17f	GTGAGTGAAGATATGATAAGTTCTGGGGGATT	ATGAGGGATGAGATGATAAATTCTTAGGGTTT					0.2	5	24,19,16,13,5	A....G..T..G.......A....	0	chr9:26163906-26163937	-	chr9	26163906	26163937	AATAATGAGGGATGAGATGATAAATTCTTAGGGTTTTGG	0.470685	AAAACTAGCAGATCCTGTCACTGAGTGATTCCATCTGGAGAATTTTCTAGTTTAATTCTACCTAAACTAGTAAGTAAACCTGTGACCTTGAGCCAGTTACTTAAACTCTCTTGTCCTCCTTTATACCATAAGTAAAGTAGAGAGAATTAGCCTAGGTTAATCTCAGATTTTCCTATAAAGTGTACAAATTCATGAAAATAATGAGGGATGAGATGATAAATTCTTAGGGTTTTGGCTTTAGGACTTTGTGTATGAGTTCCTTATAACCTCATTCGCTATCCATTAATGTGACATCACCCATATTTCATTGAAACAGTTCTCAAAATTTCCACACAAAATGCTTCTAAAATGTCCTCTTATGTTATGGTTATCAAAAATTAGGAATTTTTGGTAAATTAC…
NmDTS8_gR17f	GTGAGTGAAGATATGATAAGTTCTGGGGGATT	GTAAGTGAAAAGCTGATAAGTTCATTGGGATT					0.2	5	22,15,13,12,1	..A......A.GC..........A	1	chr11:13865708-13865739	+	chr11	13865708	13865739	GAAGGTAAGTGAAAAGCTGATAAGTTCATTGGGATTGCG	0.564218	AAAAGGGGCCTCAAGGAGAAATAATGTTTAAAAGCATAAACTAGGATGACACAACTAGTATTGTAATGATCATCATGCTATCAACATTGAAATAGTGGTTTGATAAATTAAAGTTTATTGGCCCTCTGGAAGGTGATGAAGATAAAGGAAATAATCTTTTTAAGGACTGGGTGATGAGCAAAAGCATTTAAGATGTGAAGGTAAGTGAAAAGCTGATAAGTTCATTGGGATTGCGGCTGTAAAACACATCTGTGGACAGGTGAGGGGTCATGTGGCAGGGTGAGGGTGGTGAGATTACAGGATTTTTGTTACTATTTTTCTTTAAAATATTCTAAAGTTTTGTTTTTGTGTTGCCTTTCTTTTATTACATTAAAATTGATAGTATCAATGATTATGAGC…
NmDTS8_gR17f	GTGAGTGAAGATATGATAAGTTCTGGGGGATT	AAGATTGTGGATATGATAACTTCTTGGAGCTT					0.1	6	24,23,20,17,16,5	AA..T..TG..........C....	0	chr8:116134734-116134765	+	chr8	116134734	116134765	TTATAAGATTGTGGATATGATAACTTCTTGGAGCTTTCC	0.222394	TGAAAAAGACACTATTTTAACACTCAAATAGCTGCTTTCAGTGCCAACCTAGATAACTAACATACTCTTCCATTCTTTCTTCTGCAATCCTCTGGTATATGTCTGGGGTCCCATAACAGCCTCTCATTGCTACTATACAAGATTTCTCATGTTAAGGGGCAGACACCAGTGTTTCTAACAGCACATAAGATTCTGTTTATAAGATTGTGGATATGATAACTTCTTGGAGCTTTCCCTACCTGTAAAACAGCAATAAAACTAGTGCTTACTTCACAGGGCGTGAATGAAACCAAATGACACAATATGTGTGAACACAATTTGTAAACTGAAAGCGGCCATAAAAATGCCAATTAATTCAAAGTTCCAGGCCTAAAAATGACTGGCACACATTATATGTGA…
NmDTS8_gR17f	GTGAGTGAAGATATGATAAGTTCTGGGGGATT	ATAAGTGAAGAGTTGATAAGTGCTGGTAGATT		TRUE	100272228	LINC00894	0.1	5	24,22,13,12,3	A.A........GT........G..	1	chrX:149144845-149144876	+	chrX	149144845	149144876	GGAAATAAGTGAAGAGTTGATAAGTGCTGGTAGATTCAT	0.470792	CAGTAAAATTAAGTGCTGCTTCTTGCTTCTTCTGAACTGGCACCCTGTTGGTCCTGCCAGTGTGAGACAAAAGATGTAAGGGCTACCAGTGGACTTTAAAATGTTAATTTTAAAAATAGCCCTTAATTATTAAAAGTAGCCCTAATTATAGCTTACTATAGGCAGGCCACACGTTTCTGAATAGTTTAACAAATGAGGAAATAAGTGAAGAGTTGATAAGTGCTGGTAGATTCATTTGCATGCTTTCCTACACCCAAATGGTAATACTGCAACACCACAGTCTTCAGCCAAATTACGAGTACAGCAAATTAACACAATTTGTTAATTTCCTTTTTAATTACACTACGAACAGGAGTATTTCTGTATTTTGGCTTTTTTTTGACATAGAGACTTCATCTT…
NmDTS8_gR17f	GTGAGTGAAGATATGATAAGTTCTGGGGGATT	ATGAGAGAACCTATGATAAATTCTAACAGCTT					0.1	5	24,19,15,14,5	A....A...CC........A....	0	chr6:96854263-96854294	+	chr6	96854263	96854294	AAACATGAGAGAACCTATGATAAATTCTAACAGCTTGGG	0.130839	GGGTGGGTACATAGCAAAACCATATCAGAACTCTATGGTTAAAATCAGCTTAATTAAAAACAGATATCCAAGCTACATGTATTTAAGAGGGCTTTATCTTTTTTTATCTTCTTGAATCGTGTTTTCCTGAAAAAAATTTTCTTCTCAGTGGACTGAATTGTTTTTCTCCATTTTGTCATCTTGCCACTCTTGATGTAAACATGAGAGAACCTATGATAAATTCTAACAGCTTGGGGACTTCTGGCCAAAAGCAGAGGAGTCTACACAGACCCCATTCTGGGGAAAAACAACAACAACTACAAAACCTGTTTTCTTCATGGAACCCCAGGAATTAGAAACAAAAATAGGTCCCTCTCAAAATCTAAGGCTCTGTTCTGTTTTGCACTGCATTATCTGATT…
NmDTS8_gR17f	GTGAGTGAAGATATGATAAGTTCTGGGGGATT	GAAAGTGATGATATGATCAGTTCAGGAGGATT	TRUE				0.1	5	23,22,16,7,1	.AA.....T........C.....A	1	chr5:140567919-140567950	-	chr5	140567919	140567950	GTTGGAAAGTGATGATATGATCAGTTCAGGAGGATTGTC	0.341852	GTGATGTTGTACTCAGCTTTGCTCTCTCTGTCCAGTGCACCTTCAGTCATTAGGATGTAAAAATTGTCAACAGACGGTTTCAGAAAAAAAGGCAGATTATCTTGAACATAGCAAATGTCTTTCCATTTTCTCCGGAGTCTCTGTCTTTAATCTTAAAAACAGCCAATACTATCCCAGGAGAGTTTTCAGCAACAGAGTTGGAAAGTGATGATATGATCAGTTCAGGAGGATTGTCATTGGAATCTAATACTTTTATCAAAACTGTACATCTTGCAGAAAGGCCTCCGCCGTCCATTGCCTGTATATTTATTTTGTAAGAATTTACTAACTCATAATCAAGCAATTCTCTGAGAAAGATTTCCCCAGAAAAAGGATTGATTTGAAACGTTGTTAAAATAT…
NmDTS8_gR17f	GTGAGTGAAGATATGATAAGTTCTGGGGGATT	GAGAATGAGCATATGGTAAGTTTTAGCTGTTT	TRUE		10490	VTI1B	0.1	6	23,20,16,15,9,2	.A..A...GC.....G......T.	0	chr14:68126431-68126462	-	chr14	68126431	68126462	TGTAGAGAATGAGCATATGGTAAGTTTTAGCTGTTTTGT	0.118967	CTCACTACTTTCTGCCTTCCCAGCTGGCAGAGATGGAGGAGGAGCTACGTTATGCACCCCTGTCTTTCCGAAACCCCATGATGTCTAAGCTTCGAAACTACCGGAAGGACCTTGCTAAACTCCATCGGGAGGTGAGAAGCACACCTTTGACAGCCACACCTGGAGGCCGAGGAGACATGAAATATGGCATATATGCTGTAGAGAATGAGCATATGGTAAGTTTTAGCTGTTTTGTTTGTTTTTTTTTTCCTTTAAGGGCCTGTGGTACAAAAATTAACTATATTGTTGGGGTATTTCATGTTATCAGTGTATACTAGACTCTTGTTTCATTTTTTTCACCCTTATCCTCTTTTCTGCATCCAGTTCCTGTTACCCCTTGGTATCTGCTCTATTTAAGGC…
NmDTS8_gR17f	GTGAGTGAAGATATGATAAGTTCTGGGGGATT	GAGGGTGGAAATATCATAAGTTCATTTGGTTT					0.1	6	23,21,17,15,10,1	.A.G...G.A....C........A	0	chr5:26850963-26850994	+	chr5	26850963	26850994	TTATGAGGGTGGAAATATCATAAGTTCATTTGGTTTTAT	0.201406	TCTTAGAGTGAAAATGTAGTCTTGCTTGCGAAAATAGACGATTTTAAACAAAATTTAAGAGAAAAATAATTGACAGGACGTGATGAGGGATTGGATCATGAAGACTGCAGGGATGTGATAGCATGGTTTCCTGCTTGTATAATTGGGTGGAATCAGTTGTTATTCACTGGGACAGGCAATGCCAGAAAATAACCACTTATGAGGGTGGAAATATCATAAGTTCATTTGGTTTTATTTGGGCTAATCTACCCTATAGTCTGCCAGGAGTGATTCAAGTAGCCATCTTTGTTATAGATCTGGAGCTGAGTAATTTTTTTTTTTTTTTTTTTTTTTGAGACGGAGTCTCGCTCTGTCGCCCAGGCTGGAGTGCAGTGGCGCCATCTCAGCTCACTGCAAGCT…
NmDTS8_gR17f	GTGAGTGAAGATATGATAAGTTCTGGGGGATT	GAGTAAGAAAATATGATGAGTTCTGGCTGTTT		TRUE	93664	CADPS2	0.1	6	23,21,20,19,15,7	.A.TAA...A.......G......	0	chr7:122486071-122486102	+	chr7	122486071	122486102	TAAGGAGTAAGAAAATATGATGAGTTCTGGCTGTTTATC	0.190959	ATTACCCAAGCAAAGTTATGGCACCAATCTGAGATTCCATCCAAAGGGGAAGGTTGGTCAAAAAGTACTAAAAGGGATAGAGAGGGAAACACAAAATAGCGTTATGATTGCTCGCCAACACGGTGGTCCCTCATTCAACACAATGGTTAAAATCACATCAAAGAGGAAAACTGAAGCATCTATGTATTCTAAAAATTAAGGAGTAAGAAAATATGATGAGTTCTGGCTGTTTATCTGTAAGATTTCACAGTTAAAATTCTAAAACATTTATTGTAATGCAGGGTACTAAATGGCAAACATTGCATCTTACATATTCCATTTAGCCATATTAAAATTAAAGTGCTAAGGATGTTCAAATATTAAGTGATAAAGGTATTACAAAATCTAGTAAGCAAGGTT…
NmDTS8_gR17f	GTGAGTGAAGATATGATAAGTTCTGGGGGATT	GATAGTGAAGTTTTCATAAGATCTGATGGTTT		TRUE	160760	PPTC7	0.1	6	23,22,14,12,10,4	.AT.......T.T.C.....A...	0	chr12:110995721-110995752	-	chr12	110995721	110995752	TTGTGATAGTGAAGTTTTCATAAGATCTGATGGTTTTAT	0.276572	TTTAAAGGCATTTACACACCCTTGCCAACTGTAGAATAATCTAATCAATATTTTCTAATTCCCCAAATCCAGAAACAGTAGTTCCCTCTTATTTGAGGTTTCAATTACCCACTGATGTGTTTTGGCATTGTCCCCACTCAAATTTCATCTTGAATTGTAGTTCCCATAATAATCCCCATAAACCCTCATGCTGCTATTGTGATAGTGAAGTTTTCATAAGATCTGATGGTTTTATAAGGGGCTTTTCCCCCTTTGCTCAGCACTTCTCTCTCCTGCTGCCATGTGAAGAAGGATGTGTTTGCTTCCCCTTCTGCCATGATTGTAAGTTTCCTGAGGCCTCCCCAGCCATGCAGAACTGTGACTCAATTAAACCTCCGTCTTTTATAAATTACCTAGTCT…
NmDTS8_gR17f	GTGAGTGAAGATATGATAAGTTCTGGGGGATT	GTCAGCGTGCATATGATGAGTTCTCCATGATT		TRUE	81792	ADAMTS12	0.1	6	22,19,17,16,15,7	..C..C.TGC.......G......	1	chr5:33882319-33882350	-	chr5	33882319	33882350	GTTTGTCAGCGTGCATATGATGAGTTCTCCATGATTTTG	0.480834	TGTTCTTGTGTGGGGAAGGATCAAGGGTTCCAGTCTTGCATTTTTAAAGTGGCAGTTTTTATGTTTTGAGCCAATGCCTCAGATCCTGACATATCTCCTTATCATATTAATTTGGTAAACACTTTTTTAAAACCCAGCTTCTTTTATGCACTCTTTGCTGCATTATGGAACACTCTTATGCTGTAATTGGTATGAGGTTTGTCAGCGTGCATATGATGAGTTCTCCATGATTTTGTGTTTTTTTTCCCTCTAATCTGACTTTATCAGGAAGTTCTTGATGTGTTGAAGCACCTTATAATCCACAGTGAAGCTCTGTGATTTGTCTTTCTGAACTCTAGACTTGAAAGATTCCTGTTCCTCATTCAGATCTTGCCCCTTTTCTAACAGTACCCCTCACGG…
NmDTS8_gR17f	GTGAGTGAAGATATGATAAGTTCTGGGGGATT	GTCAGTGAAAAAAAGAAAAGTTCAGACAGTTT		TRUE	56243	KIAA1217	0.1	6	22,15,13,11,8,1	..C......A.A.A..A......A	0	chr10:24049772-24049803	+	chr10	24049772	24049803	ACCAGTCAGTGAAAAAAAGAAAAGTTCAGACAGTTTAAC	0.380051	GTTAATAGTAAGAACAAGTCAGGTGTGGTGGCTCATGCCTGTAATCTCAGCACTTTGGGAGGCCCAGGTGGGAAGATTGCTTGAGCTCAGGAGTTTGAGACCAGCCTGAGCAACATAGCAAGACCCTGTCTCTGCAAAAAATTTTAAAAGATAAGAAAAGAACAAGTATCAGCATACGTTTATGTTGAGATGGTTTACCAGTCAGTGAAAAAAAGAAAAGTTCAGACAGTTTAACAAGTATCCACTTTCCAGGAAGATCTAGTCCCAAATTCAGTCATTAACTCTTAAATGGTGATGTTTTAGAAATGTAAATGTAATTGGACAATAGCTGGGCATGGCAGTGCAGGCCTGTAGTTCCAGCTACAGGGAGGATGAGGTGGGAGGATCACTTGAGGCCAG…
NmDTS8_gR17f	GTGAGTGAAGATATGATAAGTTCTGGGGGATT	GTCAGTGATGGTGAGGTAAGTTCTGATGGTTT	TRUE		23223	RRP12	0.1	6	22,16,14,12,11,9	..C.....T.G.GA.G........	0	chr10:99132809-99132840	+	chr10	99132809	99132840	GAGTGTCAGTGATGGTGAGGTAAGTTCTGATGGTTTCCA	0.138845	AAAGAAAGCAGCAATGGCAGCAGTCCCAGAGCGGCCTCCCCATCAGCCCCCAGCCCTGCCCAAGCCATGACTGCTGGTATGTGCTCCAAAACACAGAGACCCACGTGAGCCCTGGTGGGTAGGGTCTCGGCCTCTCTGACCCTGCCCACCTGAGAGCTCCCCTCCTCCCTCCTTCCCTCCCTTCCGTGGCTCACCTGAGTGTCAGTGATGGTGAGGTAAGTTCTGATGGTTTCCAGCACAGCCCGGCGAGGGGCTGGAGTGTCCCCGGCTGCCACGGGCTGCCCATACAGGTTGAAGAGGATCGGCAGAAAGTTCTTGGCAAAGCGACTCACTTCAGCACGGTCAGCCTCTGGTAAAAGGATCAAAGTTTGCACTAAAGGCACAGGAGCTGACTGTGCC…
NmDTS8_gR17f	GTGAGTGAAGATATGATAAGTTCTGGGGGATT	GTGAATGTTGAGTTGATAAATTCTCTTAGTTT		TRUE	6014	RIT2	0.1	6	20,17,16,13,12,5	....A..TT..GT......A....	0	chr18:40404190-40404221	+	chr18	40404190	40404221	AGAAGTGAATGTTGAGTTGATAAATTCTCTTAGTTTAAT	0.25884	GTTTCCACTCATTTCCTTGTTTATTTAAATCAAATAGTTATTCAGTAAATGATGTTAAAAAATCATGAGAAAATAATAATTTCACTATTACTAATGGTTCTAGATGCATGAGTTTATAACTTCCTGAGAAATAATTGAACTTTCAACTCTTCTTCAAAATGTACCATATTTTTAACCTTGAATGTTATACACTGAAAGAAGTGAATGTTGAGTTGATAAATTCTCTTAGTTTAATTTCACACATTTACAATTTAAAAGCCAAAGAACAAGGGGAAGGTTGTAACTGACACAGTAAGTCAATTAGACTGTTACAAAGATTAGTCATCAACAAGGAATGACTTATGAAGATGTGTTCCACTTTCATTACCACTGTCCATTCTTTCTTGGAATTAAGTCAAT…
NmDTS8_gR17f	GTGAGTGAAGATATGATAAGTTCTGGGGGATT	GTGAGTCACCGAATGATAGGTTCTGTATGATT		TRUE	26053	AUTS2	0.1	6	18,16,15,14,13,6	......C.CCGA......G.....	1	chr7:69686579-69686610	-	chr7	69686579	69686610	AGGCGTGAGTCACCGAATGATAGGTTCTGTATGATTCCA	0.515671	ATCCCTGCCTCCCAGGTTCAAGTAATTCTCCGGCCTCAGCCTCCCGAGTAGCTGGGATTACAGATGCCCACCACCACGCTCGGCTAATTTTTATATTTTTAGTAGAGGCGAGGTTTCGCCATGTTGGCCAAGCTGGCCTCAAACTCCTGACCTCAGGTGATCTGCCCACCTCAGCCTCCCAAAGTACTGGGAATACAGGCGTGAGTCACCGAATGATAGGTTCTGTATGATTCCATTTCTCTGAAATTCTAGAACAGGCAAACTAACCTAAAGCAGAGAAAATTAGAGTAGTGGTTCCTCCAGGGGTAGGCTGGGGGCAAGGACTGACAGAAGGAACTTCCTGAGGTGATGAAAACTTTATGTATCTTCCAATTTAGGCTACAAAAGGATCAGCCTTTC…
NmDTS8_gR17f	GTGAGTGAAGATATGATAAGTTCTGGGGGATT	GTGATGCAAGAGATTATAAGTACTGGCTGTTT					0.1	6	20,19,18,13,10,3	....TGC....G..T......A..	0	chr8:90556128-90556159	+	chr8	90556128	90556159	CCCTGTGATGCAAGAGATTATAAGTACTGGCTGTTTACC	0.566653	TTCAATATTAAGTTTTTAAAGCCAATGTGCAAGAGAAACACAGAACATCTTTCTAATGCCCTGCTCTCCAGCATCCTTTCTTCCCTATTGCTAATAGCAGTAAGTAAGTTGTTTCTCATTTCATATATCTCTGTTGACACATTCATTTTACAAATTCCAGAGATCTGAGACAGACCTAGGGGCTGAATTTAATGGGCCCTGTGATGCAAGAGATTATAAGTACTGGCTGTTTACCGCCCTCCTTCAGCCTGGAGGATGGTCCTCCTGGTAGAGAGCCTCTCCCAGGTGGGTGCTGACTTCAGCTGGCGATTCTGTTTTTGCACATCCTTTGCCCTTCCTCCTCTTGTACCTTTTACCAAAAGCTTTGTGGACAGAGGGAGCGGTGGCCAGAACATCCTG…
NmDTS8_gR17f	GTGAGTGAAGATATGATAAGTTCTGGGGGATT	GTGTGGGGAGATAAAATAGGTTCTAATAGTTT					0.1	6	21,19,17,11,10,6	...T.G.G.....AA...G.....	0	chrX:121110120-121110151	+	chrX	121110120	121110151	CACAGTGTGGGGAGATAAAATAGGTTCTAATAGTTTATT	0.800608	TTCAGAGTGTGACCCATGAGATGTGCTACATTCCAAAAGAACTGCTTGAGTTTTGTAATTTATATAAGCAGAAGTCTGGAGAACAGGCATGGGAATGAATATTGAGTTTGTGGGATAATGGTGGAGGGAACATAAAGTTGGATTAGGCTGAATTTAATGATTTGGGCCCACGAAGCAGAGGTTCTCCATTTAATGTCACAGTGTGGGGAGATAAAATAGGTTCTAATAGTTTATTTGCTTAGCTAACTGCAATATGAATCAAAAGATGGCCCACTGTAAGTGAGCTGGAAATGCCTGGTATCTCTTGGTTTAACACAGAGGAAGGAATCCAAAGGCTTAGGGAGATTGGTATGGTGTAATGGATTAATCACTTTACACCTACTAATCTTAGCTGGGAGT…
NmDTS8_gR17f	GTGAGTGAAGATATGATAAGTTCTGGGGGATT	GTTTTTGATGATATGGTAAGTTTTCATCGTTT		TRUE	387357	THEMIS	0.1	6	22,21,20,16,9,2	..TTT...T......G......T.	0	chr6:128158329-128158360	-	chr6	128158329	128158360	CTTAGTTTTTGATGATATGGTAAGTTTTCATCGTTTTCT	0.282427	CATGGCACATAACATGTACTCAACAACAGTGTTAATATTGTTTTTCTCATTATTATTATCTTTTAAAAATTTTGGGGGGGCTCCTCTGTTTCATGAGCCCCGGCATGGGTAGGCCTTGAATTTTCTCATTGCAGCTCTATTCTTCCTATTATGAGGTAACTTCCTTCTGGCTTTTTGCAGTAGTTGGTCTATTATTCTTAGTTTTTGATGATATGGTAAGTTTTCATCGTTTTCTATCATTTTCTGTGTCTTTTTGTGTATACTTTATATTGGAAGGTCAGGGACGGCCATATCCAGGGCTGCCAGACAGCCAGCATTTAAACTCCTCTTAATCAAACACAAACCTTGGAAAACCCCAATTTGTTTATCTTCAGTGTCTAAAGTGATCAACAATAGCAG…
NmDTS8_gR17f	GTGAGTGAAGATATGATAAGTTCTGGGGGATT	TTGAGCCAGGATATGCTAAGTTCAATCAGCTT		TRUE	5396	PRRX1	0.1	6	24,19,18,16,9,1	T....CC.G......C.......A	0	chr1:170641815-170641846	+	chr1	170641815	170641846	AAATTTGAGCCAGGATATGCTAAGTTCAATCAGCTTGAA	0.378599	CCATTCACTTAATTTCTCATCATCAGTCATGTCATTATATTTTCAAGGACCTCACAGTGCTGGAAAGTGGTGTAGTTATAAATAAGCATAAAAACAGATGGGTGATCCCAGTCCTCTAAATATAATCGGGGATGCCAAATCTTTTCAAAGAGAATTCATATATACAACTTAAAGGCCAAGGAGCCCAATTCAATCAAAATTTGAGCCAGGATATGCTAAGTTCAATCAGCTTGAATATGGGCAAAGTGTAAGACCTAGCCAGCACTTCAGATATATACAGAGAACCACATTTTCTCAAGTTTCCATTGTTATTTTCCACACAAATTTAGTGTTAGTCTTCAAAGGGATTGTTAGATTTGGTTTGGGCCGGGAGGGTGGTGAGAGTCAGTGCCCCAGGCT…
NmDTS8_gR17f	GTGAGTGAAGATATGATAAGTTCTGGGGGATT	TTGAGTCAATAAATTATAAGTTCCTAAAGCTT		TRUE	64864	RFX7	0.1	6	24,18,15,13,10,1	T.....C..T.A..T........C	0	chr15:56483428-56483459	+	chr15	56483428	56483459	CTTTTTGAGTCAATAAATTATAAGTTCCTAAAGCTTTGA	0.258177	AATCACTCTCTACCCTCTGTGATAACCCAGGAAGCTGGACTTTTCACCATCAGTAGGGCTCCCTTCCTCTCTGGCCAATTTTTGTCACTGGACAGAGGTAGGGATGTAAAAGAAGAGAAAGCACCTGGTTCTCTCTGACAGGCAATGAGTTAGTGGTTTGGGTAACTGTGGTTTTTGTTAGCATGTTTTGTAATATCTTTTTGAGTCAATAAATTATAAGTTCCTAAAGCTTTGATTAAAAAATTAAATATATGAAAATTCAAGTAAATAAAATTTCAAATAACAAAACCTCAAAGTTATCAAAAAAGAAATGGAATTACCTATAGACAAAGGAGTTAGAAGAATATATTTGCAATTATCTATCTTTTTACCATTACTCCAACTAGTTAAGAAAGCATT…
NmDTS8_gR17f	GTGAGTGAAGATATGATAAGTTCTGGGGGATT	ATGAATGAATACATGATAATGTCTAAGAGATT					0	6	24,20,15,13,5,4	A...A....T.C.......TG...	1	chr17:50684065-50684096	-	chr17	50684065	50684096	ATAAATGAATGAATACATGATAATGTCTAAGAGATTTTG	0.107792	CTTATCAGAATTGGATTCCCTAGTACTTAATATGATCTTGGAGATAAAACGCCCTTCTCTTCACTCCAGTGCACCAAATGTAACAGATGTAAATATCGTAAATGAAGCTGAAAGATAATACTGTGTGTCTCATAGATAGAATCTTGTATACTAGAGCTTACTCATACTGTGTGGTCATGAAGCAGTCAGAAATGAGATAAATGAATGAATACATGATAATGTCTAAGAGATTTTGCTAAAGGAATCAACAAACTAAAAAACAAAGGATTTCATTAAGTCTAAGGTCTGAGCACCCTGCCAAAACAGGGAAGCAAAATTAAAAGTTCATAAGCTGAATAGATTTAGTAACACAAGGTGAATAGTGAATAAAACATACATGCTCACTGCCCCTCCCTCTCA…
NmDTS8_gR17f	GTGAGTGAAGATATGATAAGTTCTGGGGGATT	ATGAGAGAACTTAAGATAATTTCTAACAGCTT		TRUE	9683	N4BP1	0	6	24,19,15,14,11,5	A....A...CT..A.....T....	0	chr16:48625652-48625683	+	chr16	48625652	48625683	CCACATGAGAGAACTTAAGATAATTTCTAACAGCTTCCA	0.0768828	ATTTTTAAAAAAAAATTTAAAAAGAGCTCTATGGTTAAAATCAACTTAATTAAAAATGGATATCCAAGCTCTATTATTTTAAAAGGCCTTGGTTTTTTTTTTTTTTTTCTTCTTGGATATTGGTTGTTTTTGTGAAAAAGTTTTTGTTTTTCTTCTCAGTCAACTGAATTATTTCTCTACTTTGCCCTCCTGATGCCCACATGAGAGAACTTAAGATAATTTCTAACAGCTTCCACTTTGGAAAAAAAAAAAACCTGTTTTCCTCATGGAACCCCAGGAGTTGAAAGTGGATAGATCGCTCTCAAAATCTAAGGCTCTGTTCAGCTTTACATTATGTTACCTGACGTTTTTTTTTTTTTCCAAGTTTTGGGGGTATCAGAAATTACTCTGCATTATGGG…
NmDTS8_gR17f	GTGAGTGAAGATATGATAAGTTCTGGGGGATT	ATGAGTAACGTTATTATAACTTCTAAGTGTTT					0	6	24,18,16,14,10,5	A.....A.C.T...T....C....	0	chr18:26735878-26735909	-	chr18	26735878	26735909	TTAAATGAGTAACGTTATTATAACTTCTAAGTGTTTATG	0.0542722	AACAGCAATGATAAATATATTTGGATTTAATGGCATGTACTCATCAAATACTCATATCTGTGCATCATATAAAACATTTATATACAATTACATTTGTCACCAATGCAGGCGGTTGATAGCTCAGTAACTCATTCTATGTCATTGATTCAGAACAATGATCTTTAAATATTACCTACATGGTAGCTCTGCAGGGGTTTTAAATGAGTAACGTTATTATAACTTCTAAGTGTTTATGGGGAACATGCAATGTAATTCAACATCATAGTGAAATGTTGTCTTTTTAAAAAGACAAAGTAAACCAAAGCAGTGTGTTTTCTTTTTCAAAACTCAGTGAACATTTTTCTAAATGCCATTTCGTATCTTACTTACATAAAAGAGAGAAAAGATAAATTCCTACTT…
NmDTS8_gR17f	GTGAGTGAAGATATGATAAGTTCTGGGGGATT	ATGAGTGAAAGTAGGAAATGTTCTTTCTGCTT					0	6	24,15,14,11,8,6	A........AG..G..A.T.....	0	chr5:43898273-43898304	-	chr5	43898273	43898304	TGAAATGAGTGAAAGTAGGAAATGTTCTTTCTGCTTTTA	0.0457687	AGTTTCTGAAATGCATGTTTCAATAAAATCATATGGTGATCATCACTCTGTTAGAAAGAATGTAGTGTGGTTTTTCTGTCTTACATCAGACAATAAGGAAAACATCGAAATCTTTGTAAAGAAGAACTGAAGCTATAATCATGGCTCAAACATGATTCCATCCCATTTCACTTTCTACATAAACTTTCTTTGAAAATGAAATGAGTGAAAGTAGGAAATGTTCTTTCTGCTTTTAAAACAAGGGAACAGAAGGTAACATAATTATACAAATACAAGATGAATCAATATCATATGGAAGAGGTTGTTATGATAGTATCAATGATTGTTAAAAGCAAAAATATTGAAGATTGTTTGAACAGCAAACATATTTCTACTCAAATATAAAATCACCTATACACA…
NmDTS8_gR17f	GTGAGTGAAGATATGATAAGTTCTGGGGGATT	ATGAGTGAAGATATTATGGGTGATTTGTGTTT		TRUE	79608	RIC3	0	6	24,10,7,6,3,2	A.............T..GG..GA.	0	chr11:8133737-8133768	-	chr11	8133737	8133768	TATTATGAGTGAAGATATTATGGGTGATTTGTGTTTTCT	0.414338	CTCAGGAGGCTGAGGCAGGAGAATCACTTGAATCGGGGAGGCAGAGGTTGCAGTGAACCGAGATTGCACCACTGCACTCCAGCCTGGGCAGGCGACAGAGCGAGACTCCGTCTCAAAAAAAAAAAAAGAAAAGAAAAGAAAAGAAAAGAAAATATATGTGTATATACGGTTAAAAAAAGACCAGAAAAAAGCAAATTATTATGAGTGAAGATATTATGGGTGATTTGTGTTTTCTTTTTTAAACTAGCCTGTATTTTTTTCAAATTTTCTACAAATGAGTCTGTATGATTTTTATAGTCAGAAAAAGCAGTAAATGTAGAAATGTCTCCACACACACCCTACATTGCACCAAAAAAGACTTATTTGTCACAGTTGTAGGCAAAAAATGGTTTACGTTAG…
NmDTS8_gR17f	GTGAGTGAAGATATGATAAGTTCTGGGGGATT	ATGAGTGAAGATATTTTCAATTATTCCTGTTT		TRUE	51705	EMCN	0	6	24,10,9,7,5,2	A.............TT.C.A..A.	0	chr4:101371212-101371243	+	chr4	101371212	101371243	ATTAATGAGTGAAGATATTTTCAATTATTCCTGTTTATT	0.308941	TTGAGGACAAAATTCTGTAAGTCTCAAATATTTAATCCAGTATAGAATATATTCCTTTTTTCCCTGAAATCAAGAAAATATTTTAAAAATGATAAAGTGTTTTTACATAAATACAACTTTCAAATTTGGACTCAGTTCTGTGGAAACAAAAGCTTAGTAAAGATGAATGCTATGGAATATGGCTAAAGTTCTGAGAATTAATGAGTGAAGATATTTTCAATTATTCCTGTTTATTATTTATGACTTTCATGAAACATGTGTTTTTGGGAAAAGGCCAAGCTTTGATCTTAAAAGAATCTCAGAAAAGTCAAATAGCAAATTAGCAGTGTGCTTAGTTAACCATTCTCAAACTTAGATGTTTAGTAAGGACCCAAAACTTAGTCAAGGTGGTTGGCAACT…
NmDTS8_gR17f	GTGAGTGAAGATATGATAAGTTCTGGGGGATT	CTGAATGAAGCTATGATCTTTTCTTTCAGTTT					0	6	24,20,14,7,6,5	C...A.....C......CTT....	0	chr2:147200313-147200344	+	chr2	147200313	147200344	AAGTCTGAATGAAGCTATGATCTTTTCTTTCAGTTTCAT	0.038144	GATCAGAACAGGAACAAAATGAAATCTTTGGAAAATATTTTCCCAGTTTGCAATTATCTTTAGAGCTATCTCGTTATTCAAGGTATTATAAAAATATTATACTAAGTAAGTAACATTTTATTTCTGTTACCTTTTCCACCATACATAGGGGTACCAATTTAAATATGAAAAAATGTAACATTAAATATTTATGGGGAAGTCTGAATGAAGCTATGATCTTTTCTTTCAGTTTCATAACACTCATAATATTTTTAACAGTCAGTTCAGTATTCAGTAAGTCAGGCCATTAAAACTTTTGAGCGGTAAAATCCTTGGTTTTAAAACACTGTGAAAAGCAACTGGCTGGAAAAATAAGCTCGCTCTTAAAAGTTTACAAGACGTTGCTAATGGGAAAAATAT…
NmDTS8_gR17f	GTGAGTGAAGATATGATAAGTTCTGGGGGATT	CTGAGACAAGATATTTTAACTTCTTTGAGTTT					0	6	24,19,18,10,9,5	C....AC.......TT...C....	0	chr1:152702012-152702043	+	chr1	152702012	152702043	TGCACTGAGACAAGATATTTTAACTTCTTTGAGTTTCAA	0.136867	TCAACATCTCCACAAAAGGCAACTGACAGGTATCTTTCCAATGCCAGCAATCCTAATGCCAATCCCTTTGTAGTATAAGATACATTGTATAAAGTTTACCCTTCTAAATTCTCAGTGTGACAGAGTGAAAAGAGCACAAGCTTTGGAGTCAAATGCCTCTAAATTATAACTTTACTTCTACCACCTACTTGTTCACTGCACTGAGACAAGATATTTTAACTTCTTTGAGTTTCAATTTCTTCACTTGTGAAAGACAAATATTGTTATCAGCCTTGTAGTGTTATTTTAAGGACTGAATGACATTAATATTTGTAGATTATCTGAGCTATTGTGGACATTATTTCAAATAATGTTTTCTTGAAAAAGTTTCAAAAATGTAGTAAATGTCACAATGTGTCT…
NmDTS8_gR17f	GTGAGTGAAGATATGATAAGTTCTGGGGGATT	CTGAGGGAAGATATGACAACATATCTGTGTTT		TRUE	8502	PKP4	0	6	24,19,8,5,4,2	C....G..........C..CA.A.	0	chr2:159370638-159370669	-	chr2	159370638	159370669	CAAACTGAGGGAAGATATGACAACATATCTGTGTTTTCA	0.20992	TTCTGTTGATCACAGATGGAGAACGCAATGGACTGGATGATAACTTATTTACTTTTCTGCAATCTAACCATACGCTCTTGGTTCAGTAATGGCAGGGACTCTTTTCATCTGGATTGCCACTGCATTCTCAGCAGATCCAGAAAGTGCCTGAAACACAGTAGGTATTCAAAAGTGTTTGTTCAATGGGAGCATGAAACAAACTGAGGGAAGATATGACAACATATCTGTGTTTTCAATGAAAACACATTTATACACCAGATGGTGTTAGGTTTTGTGGCCATTATGATGCTGAAAGAGCTGTCTAGCAGGAACAAAGGAGTAAAAATAGTGTGATAAATGCAAGAGTAAACAAGCATAAAATCTACCACCACAGAAGTGAGGGGAGCTCAACTTCGCATG…
NmDTS8_gR17f	GTGAGTGAAGATATGATAAGTTCTGGGGGATT	CTGAGTCAAGATGTGATTAGGTCAGTGTGCTT		TRUE	57533	TBC1D14	0	6	24,18,12,7,4,1	C.....C.....G....T..G..A	0	chr4:7008220-7008251	+	chr4	7008220	7008251	CACTCTGAGTCAAGATGTGATTAGGTCAGTGTGCTTCTG	0.342701	GTTTATGCTTGGAGTTTCTTTGTGTTTATTCTCCTACTTGTCCTTGCTTTCCACTGATTGTTATTGATGAGAGGCAAAATGTTAGATTTTGATTTCAGACTCTGGAAAATATCTAATGATAATCTAGAATTAGCTGGTGCCATAAGATATTTTGTTCTCTAAGAAACCCTGCAATCTGTTAAATACTCTGAAGCTGCACTCTGAGTCAAGATGTGATTAGGTCAGTGTGCTTCTGAAAAACTTTTTTCCGTGTTTTGTTCTTGTAAAACTTCAAAGGCTCGTAATTGTCCTACATTCGTGCCCTTGAGGAATGTAATTATTTTTGGCATCTTTTGACAGATGCTGGTTTTTCAGCAGCAGACAGAGAAGCCAGTCTGGAGCTTATTAAACTGGACATTT…
NmDTS8_gR17f	GTGAGTGAAGATATGATAAGTTCTGGGGGATT	CTTATTGAAAATATGATGAGTTATAAGAGCTT		TRUE	203447	NRK	0	6	24,22,20,15,7,2	C.T.T....A.......G....A.	0	chrX:105123516-105123547	-	chrX	105123516	105123547	CTCTCTTATTGAAAATATGATGAGTTATAAGAGCTTAGA	0.282938	AGACATCTTTCCACTGGACTCTTCTTCAAACACAAAATATTTATCATGTTAGCAAAAATATTAGCCATGCATTATCTCCATAATGATCACTTAGTGTGAGTGATTCATAATTAATTCAACAGCCTCTAAACTGTTTAATATGTCCTGAATCATATGAACCAAAAATATTTATAAAAGGAATAAGTTCTAGAAAATTCTCTCTTATTGAAAATATGATGAGTTATAAGAGCTTAGATCTTACCCTAAATGCAAGTATAAGCTACAGATTTGTAATTTTTAAAGGTGAACACATAGGTTTGGAATCAGATCTCCTATTTTGTGGCTGGTACCTTCTAGACATATTCCAAACTGTAGTCATAGAAAAAATCAGTATAACATTACTATGAGTAATAAATAGAA…
NmDTS8_gR17f	GTGAGTGAAGATATGATAAGTTCTGGGGGATT	GAAAGTGAAGATATGATGACGTGTGTGTGCTT		TRUE	10000	AKT3	0	6	23,22,7,5,4,2	.AA..............G.CG.G.	0	chr1:243674562-243674593	-	chr1	243674562	243674593	CCCTGAAAGTGAAGATATGATGACGTGTGTGTGCTTTTC	0.283512	TTCCTTTTTTGGAGGCAGATTTATCCATAGTGCTGATGTGGACTCAGTGTCCGGGAGAGGGGCGATTGGAGGCTAATGCTGTGCCAGAGATGGTCACAGGCAGCAGATTCTACTGTCGAGAGGCAAACAAGGGGTCATGTGGGCCAAGAGGTCTTAATCTTGGGACCATGGTCTGGCCACAAGGGGATTGTGAACACCCTGAAAGTGAAGATATGATGACGTGTGTGTGCTTTTCTTTCTTTAGATTCACAAAAAGTTAAGGTGCTCCAGGTCCTGAAGTTGGGTCAGCCATAGCCAGAAGCAGGGCTTACCAACTTGACCGATGTCCAGGCTAAGTTGTGAAATACCAATCCATTGAAGTGAGCTACTCATGGTCAGTCCTGTGGTGAGGCAGAGTTT…
NmDTS8_gR17f	GTGAGTGAAGATATGATAAGTTCTGGGGGATT	GACAGTGTAAATATGCTAATTTCTCCATGTTT					0	6	23,22,17,15,9,5	.AC....T.A.....C...T....	0	chr2:186868191-186868222	-	chr2	186868191	186868222	GGGAGACAGTGTAAATATGCTAATTTCTCCATGTTTTAG	0.249946	GGAGAGGTTCAGGCAGGAAATGGCTTGAGAAACTACACTGAAGGGTCTGAGGGTGATAATCTAACTCACTTAACTATAGGACAAGGCTAAAACTTAATATAAGTATTATGGTTATAATATAGTTGCATATTTTAACGTGTGTGCTGAGTAAAAAAGATAAAAAGGACAAAAATCAACAGGAGGAGAAAGAGAACCAGGGAGACAGTGTAAATATGCTAATTTCTCCATGTTTTAGAAGGAGAAACTAGAAGATATGTATTAAAACTCACACAACAAATTATAGAAATTTATCTGTATTTATAGTATAACCACTAAAATAAAAAATAAACTAAAACTGAGTGGTAGAGAGAATGAGAATATGTAGATGTGGAAATATATGAATTTTATCTTTGTTCTTAG…
NmDTS8_gR17f	GTGAGTGAAGATATGATAAGTTCTGGGGGATT	GAGAGTGAACTTGTGACATGTTCTTTCAGCTT					0	6	23,15,14,12,8,6	.A.......CT.G...C.T.....	0	chr10:55551298-55551329	+	chr10	55551298	55551329	TTCAGAGAGTGAACTTGTGACATGTTCTTTCAGCTTGGT	0.236283	CTCCCCACCTTTTGCAATCCAAGATGGTGTCTGAATATACTGCAGAGCTGCTCACTTTTTGCACATAATAATGTAGGAATAGGATCTTAAACGCAAGTGTAGTTATTTCTGCTCTTCAGGTTCTTGCTGGCTTCTGATGATACTTTCTGTGGTCCTCTGACCACTGTTCTACCTGCACACTTATGATGTTAAGGTCTTCAGAGAGTGAACTTGTGACATGTTCTTTCAGCTTGGTCTAGATACTGTGGTCTTCCCTGTTGACCCAGGATGGCTTCAGCTCCTGCTGGCAATAGTTATACCCTGGAAGTCTCTCTGAAACATTTGTCCATTCCCAATTTCTCCTTGTAACACTTGAGCCTTTCCATACAGACCTAACTCAAAGCCTACTAAGGTCGCACC…
NmDTS8_gR17f	GTGAGTGAAGATATGATAAGTTCTGGGGGATT	GAGAGTGATGATAGGATGAAATCTGAAGGTTT					0	6	23,16,11,7,5,4	.A......T....G...G.AA...	0	chr4:175300623-175300654	+	chr4	175300623	175300654	TTGAGAGAGTGATGATAGGATGAAATCTGAAGGTTTACT	0.26278	AGGCACTAGACAATAGTGAAGAAAACTGTACGTGAGTTGTGTCACCATGGTGCTTGGAATAGTGATGGAGACAGAGATTACACAAATAATGTAAAATTGTATTTGTGATAAGGACAGTAAATGAATGGTATTTGGAGCCATAACATCATTTAGCCAAGGGATGTGATATATTACTTGCAGACCAAGCAAACTTTCCTTGAGAGAGTGATGATAGGATGAAATCTGAAGGTTTACTTTCAGCAAATGAAGTGGGAGAGGAAGAGTGTTCCAGGCAAAGGCAACAGTATGTGTTAAGGACTTACGTTGAGATGATATGCAGACATTGCATTTTTAAGCTCTAGAAGTTTGATTTGAGTTCTTTTCCATTATCTTCCATGTCTTTGCATGCTCAAAGCTTCT…
NmDTS8_gR17f	GTGAGTGAAGATATGATAAGTTCTGGGGGATT	GGGAGGGAAGAAATGAAAAGATCAATCAGTTT					0	6	23,19,13,8,4,1	.G...G.....A....A...A..A	0	chrX:113688459-113688490	+	chrX	113688459	113688490	CATGGGGAGGGAAGAAATGAAAAGATCAATCAGTTTTTA	0.768973	TTGCTGGAAGAAAAAGAAACACATAAAAATGGTCAATTTTGTATAAAAAGCAATAGATTAAACAGGAACTTGCAGCATTAAAAATTGTATATTAAAATGTTCATTTTGCTCATTTTCTAACTCTCACTTAATTCTGCATGAGCATGCTTTCCTTAAAAGTCATTTGCATCTTGGATGTTTCTTTAATGCCCTGGTACATGGGGAGGGAAGAAATGAAAAGATCAATCAGTTTTTATAGTTAAAAAAATAGTGTTTACCAGTAAGTAAAGGATTTAATAACGATTAGTGTTTATTAGAAGTAATTTATGTCTGGTATGTTTCAGAACCAAACATACAGGGGAACACTAGAAGACAAAGGAGAAAAAGACCATTTTGTGGTTGACAGAAATAATACTGATT…
NmDTS8_gR17f	GTGAGTGAAGATATGATAAGTTCTGGGGGATT	GTAAGATAAAATATGAGAAGTGCTTTGAGCTT		TRUE	23414	ZFPM2	0	6	22,19,18,15,8,3	..A..AT..A......G....G..	0	chr8:106698340-106698371	-	chr8	106698340	106698371	GCAAGTAAGATAAAATATGAGAAGTGCTTTGAGCTTCTT	0.308947	GGAAATTACGATATTAAAAAAAATCAAGTAAATGGTACTTTGATAAGCAAAACGACTGTTTAATTGTCTTGGTTGGCAAGCTGAACTAGGAACTGAAATGGATTTCAGTTTACTGTGTTTTCATAACAATGGAAAACGGACACATCTAATCTCTAATTACAGTTGCCCCTACCTACTGTACAAGAATGTTGTTAGGGCAAGTAAGATAAAATATGAGAAGTGCTTTGAGCTTCTTAGTACAGAAATATAGAAATTCAATAAAGTTTAAGGTGTTTATCAATATTATGATCATTAGGATAGTCTCAGTTTCTCTCAGTTGGGTTTCAGAAGAGCTTCCAATCAAAAGTGGATTTATTTTTACATTAATACTTAGAAAATTATATATCACACAAAGCTTCC…
NmDTS8_gR17f	GTGAGTGAAGATATGATAAGTTCTGGGGGATT	GTAAGGGAAGATTTGATTTGTTCTCACAGTTT					0	5	22,19,12,7,6	..A..G......T....TT.....	0	chr18:64381187-64381218	-	chr18	64381187	64381218	GTATGTAAGGGAAGATTTGATTTGTTCTCACAGTTTGGA	0.328729	CCATCAAAAGCCTTCTACCTCACTTCCAGACACTGTAGTTTGTGAGATGTGCTAGAAATGCACAGCTACCATTCTAAAAGTCCTTCTGGAAAGCAGTGTCCTAGGACATTTACTTATACATAGCCTGACTCACCCAGTATTGGAGAGTTGGCGAGTTGAAGGTTTGGATAAATGGGTGAAGAGTGGTATTCTTGAAGTATGTAAGGGAAGATTTGATTTGTTCTCACAGTTTGGAAAAGAGTTAGATAAGCAAGGCTCATTATAGTTTCCTTCCTTCATCTACATTTTTATCCAACATTTATAATTTGAAAAATGTACTGTTATAATTCTCAGTGACTGACTCCATGACATCAGAATTATGATCATATTGACTAAGTAGCTGAAGCATATGAATTCTTA…
NmDTS8_gR17f	GTGAGTGAAGATATGATAAGTTCTGGGGGATT	GTCAATAAATATATGAAAAGTGCTCCAAGTTT					0	6	22,20,18,15,8,3	..C.A.A..T......A....G..	0	chrX:115343565-115343596	+	chrX	115343565	115343596	AATGGTCAATAAATATATGAAAAGTGCTCCAAGTTTATT	0.131304	CCATCAAGAAGGTGAAAAAGTAAGCCACAGTGGGAGACATTATTTGGTACATATAGCAACTTTTACATACATCTGAGTATATTTGTATCTAGAAGATATTAAAATTTCCTGGGAATCAATAAAAAGTAAAGATGTTTAATTTAATTTAAAAATGTGCAAAACACTTTAAATGGACACTTCACAATAGAGGATAAGCAATGGTCAATAAATATATGAAAAGTGCTCCAAGTTTATTAGCCATTAGAAAAATGCAAACTAAATACAATGTGATGTAATTTATACAAATAGGACAACCTTTTGTATAAATTGTTCAGTAAAACAAATAAACAAAACCCCCCTCAAAACCTAAGCTGATGAATAGTTTGTATAGTTGGCTACTATCTGTTTATAAACAGATAT…
NmDTS8_gR17f	GTGAGTGAAGATATGATAAGTTCTGGGGGATT	GTCAGAGATGAAATGATTATTTCTTTTTGCTT		TRUE	116443	GRIN3A	0	6	22,19,16,13,7,5	..C..A..T..A.....T.T....	0	chr9:104430409-104430440	+	chr9	104430409	104430440	TAGAGTCAGAGATGAAATGATTATTTCTTTTTGCTTAAA	0.252933	GTACACACATGCACATTTTTAGGAAACTTAGTGGAAATTCATTTATTATCCCAAATTGAAAATAGTTTAGATTTAGGTTTGTCCCATTTCATTAAGAACTCACTAGTTGTAATGCAAAGTTGACTTTGTCCAGTTCTACTGGCTTTGTGTTGTGGACCGGGTTAGACTTATTAAAAAATTTCACTCTTTATTCTGGTAGAGTCAGAGATGAAATGATTATTTCTTTTTGCTTAAAAATAATTTCACTGCTGCGTATAGCTTGTCTTTATAATTTTATTTTTAATACTTTAGCATAATCACTCTTACAGATTTTCATGCATAGCATCCCTGGCTTAATTTTGGCAATCACTCGTTCTGATAAATAAAGCTCTAGTTAGTATTGTGTTCATCTTTTTACAT…
NmDTS8_gR17f	GTGAGTGAAGATATGATAAGTTCTGGGGGATT	GTCAGTGAAGAATTGATAGGTGTTTATGGTTT					0	6	22,13,12,6,3,2	..C........AT.....G..GT.	0	chr2:59959685-59959716	-	chr2	59959685	59959716	AGTAGTCAGTGAAGAATTGATAGGTGTTTATGGTTTAGC	0.335048	TTTCAAATATGACTCAAGTTTGAATATTATGAATATTATGTTATAATTATCAGGCTTTAAATGCAAATCTATCTCAAAAGAAAAATCCCCATCAGGTAAAATGATCTCATTGCATATTGGGGATATGATGATTGAGGTCATCTCTGGCTCACAAGGGGCTTTGTGGGTAGCTCCAGAGTATTTCTGTTATTCTTGTAGTAGTCAGTGAAGAATTGATAGGTGTTTATGGTTTAGCTGTGTCTTTCTTTATAAAACTGGTTTTGGATAAGTATTTTATGACAGAGTAGACTGAAGAGAGGCAATTGATAGAATAATGAAAGGGCAGAGTGGGGTTCAAATTCTAGGTCTGCCACTTGGCTGACTTCATGGCCTTGGGTAGGTCAGACTCTCCTGGTCTCA…
NmDTS8_gR17f	GTGAGTGAAGATATGATAAGTTCTGGGGGATT	GTGACTGAAGACAGGCTAGCTTCTCTGAGATT					0	6	20,13,11,9,6,5	....C......C.G.C..GC....	1	chr20:46764871-46764902	+	chr20	46764871	46764902	CTCTGTGACTGAAGACAGGCTAGCTTCTCTGAGATTTTG	0.251276	ATCCCTAGAAAGGTAAAAGAATCAGGGTTAAAAAGCTCTGTCATGAGATTTTGTCAATTTTTATTTCAAAGTGGGCAACCGCCCAACATACTTCTCTTTACACCTCATTAGCCAGAACAGATTCACATGGCAACTCCTGCACCAGTCACTGGCAAAAGGAAAGGGTGAACCATGGTGGTTTTAAGCCAGATTAATCCTCTGTGACTGAAGACAGGCTAGCTTCTCTGAGATTTTGAGATCCCCATCTCTTTTCTTGACACAAAATTGGGGATCTCTGTGCAGAGAAGAAGCAGGAGGTGATGGCTGTTTTGTAGACCACCAAGAATGTCAATGACTACTATGACTGCTGTAATTGTCGCTAGAAGATCTTACTAACCCTATGGAAATTTCACCCCCTTA…
NmDTS8_gR17f	GTGAGTGAAGATATGATAAGTTCTGGGGGATT	GTGACTGACGATGTGAAAAGTATTGTAAGATT	TRUE		641	BLM	0	6	20,16,12,8,3,2	....C...C...G...A....AT.	1	chr15:91341438-91341469	+	chr15	91341438	91341469	AGATGTGACTGACGATGTGAAAAGTATTGTAAGATTTGT	0.43665	CATCGAGTGGTAGTTGTTCTAGAACTTAGATAAGAATGAACATTTGAAATTTCCGTAGGTTTTGGTCTCGGTATTGGTCTGGAAATGGGTTATGATGAATCTACTATAGTTAATATTAAACCCTAGTAATCTAGGCATTGTTACCTTAATTATAGCAGAAAGTATTCTCTTTTTATTCATAGGATTATAAAACAAGAGATGTGACTGACGATGTGAAAAGTATTGTAAGATTTGTTCAAGAACATAGTTCATCACAAGGAATGAGAAATATAAAACATGTAGGTCCTTCTGGAAGATTTACTATGAATATGCTGGTCGACATTTTCTTGGGTAAGTCATCTGTTTTGAATGTTTGAGTTACTTCAATTGAAATTGAACATCTAAAGAATTTATTACAAG…
NmDTS8_gR17f	GTGAGTGAAGATATGATAAGTTCTGGGGGATT	GTGAGCATAGATATCTTAAATTCTTTGTGCTT					0	6	19,18,17,10,9,5	.....CAT......CT...A....	0	chr1:117888924-117888955	-	chr1	117888924	117888955	CTGCGTGAGCATAGATATCTTAAATTCTTTGTGCTTCAA	0.538072	CATATGTACCAGAGAACAGAACTGTGGCTTTATCTTTCATAATTTATGTAAATGATTTCCATGAACTTTTAAAAGTTCTAAATTTTCAGCAATGATGGGAGGAGAGGTATGGTCTGGGGTAGAGGACTACGAATAAGAGCACAGACTCTAGGCCCACACTGCTCTGAGAGTAAGTGCTGACTGTAGTACCTACTTGCTGCGTGAGCATAGATATCTTAAATTCTTTGTGCTTCAATTTCCTCATCTGCAGCATTAGGAGTAATTGCTCCTACCTGATAGGATTATTATGAAGACATAATGAGTCTGGACCTCACCAGCTCAAGAAAATAGTCTGGCACAAAAGTGTTAGGTGTACAGAGCCAAATGATGTTATTAGGAGAGATATTTTAACCCCTCTGG…
NmDTS8_gR17f	GTGAGTGAAGATATGATAAGTTCTGGGGGATT	GTGAGGAAAGAAGTGATATTTTCTTGTGGATT					0	6	19,18,13,12,6,5	.....GA....AG.....TT....	1	chr6:104369435-104369466	-	chr6	104369435	104369466	TCTTGTGAGGAAAGAAGTGATATTTTCTTGTGGATTTAT	0.317435	TGTTTTAGCTGTTTTCCTTTATTTTTATGCTGGTCACTTCTTACTCTTGTGCTCTGTGAAGGTAAAACAGTTCATGTGTCTCTTCTTTCCTTAGAAGCTTTTTCATCCCTTGGAATTTACTTTACCCTTCACCTCAGTTCTCTGATAGGTTTGAAATGTTGTGATTTTGTAGTTTTTTTTTTTTTTCCTGGCCTTTTCTTGTGAGGAAAGAAGTGATATTTTCTTGTGGATTTATACATCTTAAGTTGAATCAGAACCTGTCCCAGGATTTAAACAGTTCATGGAGAGTATTGCCTTTTACTAAAATAGTTTCTTGGCTTTCATGGACTTAGAATTTATAGTATTTACTGTGTGTGGTCTATTGCAAAACAAGTTCAATAATTTCTAATTGGAATTTTA…
NmDTS8_gR17f	GTGAGTGAAGATATGATAAGTTCTGGGGGATT	GTGAGGGTAGATGTTATATGGTCTGCTTGCTT	TRUE		2157	F8	0	6	19,17,12,10,6,4	.....G.T....G.T...T.G...	0	chrX:154189396-154189427	+	chrX	154189396	154189427	TTCCGTGAGGGTAGATGTTATATGGTCTGCTTGCTTGAT	0.655343	GATTCCTATAATTGATTTTTATAACTTTAGACTGGAGCTTGAGGTCCGGCCAACAGCTGGAGAAAGGACCAACATAATTTTAGTTGTTATTGATGATATTTATCTCATCTGTATCTACAGGTAAAAAAGAGCTATAAATCGAGGGAATATTTACCTTTTGGTAATCTCCTTGAATACAAAGGACGGACATCAGTGATTCCGTGAGGGTAGATGTTATATGGTCTGCTTGCTTGATTCTTAAATATAATCTGAAAGTATAAGCGAGATCTAAGATCAAATCCTAAAACGACTAGGATCAACAAGAAAACTGTGGTCTAACTCCAGATAAATAAAAGTGGCCTCTATCTACATTATAGTAATTTGAGGCTAGATAAAACTCAAAATATTTGGTCTTTTCAT…
NmDTS8_gR17f	GTGAGTGAAGATATGATAAGTTCTGGGGGATT	GTGAGGGTCGATGTGATATGATCTGGCTGTTT					0	6	19,17,16,12,6,4	.....G.TC...G.....T.A...	0	chr11:101715981-101716012	-	chr11	101715981	101716012	TGTAGTGAGGGTCGATGTGATATGATCTGGCTGTTTAAG	0.371353	CTGCAGCAATGGGAATGATGGGGATGGAACAAAGAGGGAAGGTTCTGAGATACTTTTATTTTGGGTAGAATTGACTAAATGATATCACCAATTCGGGCTTCTGAAAAGCAGAATGAGGAAGGAAGAAATAATATTTTATGTAATACTACTATAATTATTTACCTTTTGCTGCCAGCTGTGATTATAAATGCCATTATGTAGTGAGGGTCGATGTGATATGATCTGGCTGTTTAAGACCTTGGTTACAAATTGCTAGGAAGAATGACCCAGGAGAAACAAAGAGAACCTAGCAGTTACATCAGACTCTGGTTCAGCCTCTCTCGTCATTTTTCTGGTTCTCTTAGTGTAATTTTCTAATAGATTAGACACACTGTAAAATAAAGGCAAGCAGCTGGAAGA…
NmDTS8_gR17f	GTGAGTGAAGATATGATAAGTTCTGGGGGATT	GTGAGTGAAAATGAGATTAATTCAACTTGCTT		TRUE	23543	RBFOX2	0	6	15,12,11,7,5,1	.........A..GA...T.A...A	0	chr22:36289459-36289490	+	chr22	36289459	36289490	ATAAGTGAGTGAAAATGAGATTAATTCAACTTGCTTCCT	0.0855523	AGCTGGCTGCTCCAAGGGTTGTGGGGTATAGTAATCTTGGCATATTTCTATCTCAATCTGGCATGTAGCATTGGTAGGGAAGCTCTGTTCCAGGGTTAATAAGTAAAAAAAAAAATTGAGATAAATACACAAGTAACTGTAACATAAGCACAAAGGAAATAACTAAGGAGACTGTCACTGTCTGCTTTCATCAAACATAAGTGAGTGAAAATGAGATTAATTCAACTTGCTTCCTTTCATAACTCCTCTTCCAAACAAATCAAAAGACAGAACAGCCCATCCTTCAGGTCAACAGGGCTGATCAATCCCACCCACAAGGCTGCAAAGAGCCTGCACAGATGACTAGTTTACAGGGAGGCGAAAACTACTTAATGCACATTAGTGTGTCAGAAAAGTTCT…
NmDTS8_gR17f	GTGAGTGAAGATATGATAAGTTCTGGGGGATT	GTGAGTGAAGGAATTATAATAGCTAACAGATT					0	6	14,13,10,5,4,3	..........GA..T....TAG..	1	chr21:29134587-29134618	-	chr21	29134587	29134618	GAAAGTGAGTGAAGGAATTATAATAGCTAACAGATTTTA	0.212382	GTAGGAAAAGAAACAAATCCAAGACTAATGTAATTTTACAAAGGCAAAGAGAAAATGAGCCAAAATGTTAACACTAATTATCACTAAATTATATGTTTATACATGACTTTAAATTTTTCATGTGGATCTTTATTTTTTAAGCATTCTACTAAGCCCATATTATTTTAATGGATGGGGAAAAATTTATTACAAAGGGGAAAGTGAGTGAAGGAATTATAATAGCTAACAGATTTTATAAAAGAGAACTTAGAATCATGTTATTTTGCTACACTGCAGGAAATAAAACTTTTTGTTGAAAAGCAGCATGGAAATGTGTGTGTGAATGCTGGGGAATGAGGAATGGAATGTTGGGACTAGAGATTATTAATATAGAGAAAGGAAACTTTCTTTATCCTCTGA…
NmDTS8_gR17f	GTGAGTGAAGATATGATAAGTTCTGGGGGATT	GTGAGTGAATTTCTCATAAGATCTAGTTGTTT					0	5	15,14,12,10,4	.........TT.C.C.....A...	0	chr6:57806728-57806759	-	chr6	57806728	57806759	GATAGTGAGTGAATTTCTCATAAGATCTAGTTGTTTAAA	0.309542	AAGCACACTTCAGGCCATTTTTGTCTTTGTTTTTGTATTATGGTAAACGATATAGTTTGGATGTGTGTCCCTGCCCAAATCTAATGTTGAGTTGTAATCCCCAATGTTGGAGGTGGGATCTGGTGGGAGGTCACTGGATCACAGGACTGGATTTCTCATGAATGGTTTAGCACTGTCCTCTTGGTGCTGTCCTGGTGATAGTGAGTGAATTTCTCATAAGATCTAGTTGTTTAAAAAGTGTGGCATCTCCCCTGCTCATCTCCCCTGCTCTCTCTCTTGCTCCTGCTCTGGCCATGTGAACTGCCTCCTCCCCCTTCATCTTCTGCCATGATTGTAAGCTTCCTAAGGCCTCCCCAGAAGCTGAGCAGATGCCAGCATCATGCTTCCTGTACAGCCTGC…
NmDTS8_gR17f	GTGAGTGAAGATATGATAAGTTCTGGGGGATT	GTGAGTGAATTTCTCATAAGATCTAGTTGTTT					0	5	15,14,12,10,4	.........TT.C.C.....A...	0	chr6:58413490-58413521	-	chr6	58413490	58413521	TATAGTGAGTGAATTTCTCATAAGATCTAGTTGTTTAAA	0.309542	AAAGCACACTTCAGGCCATTTTTGTCTTTGTTTTGTATTATGGTAAACGATATAGTTTGGATGTGTGTCCCTGCCCAAATCTAATGTTGAGTTGTAATCCCCAATGTTGGAGGTGGGATCTGGTGGGAGGTCACTGGATCACAGGACTGGATTTCTCATGAACGGTTTAGCACTGTCCTCTTGGTGCTGTCCTGGTTATAGTGAGTGAATTTCTCATAAGATCTAGTTGTTTAAAAAGTGTGGCATCTCCCCTGCTCATCTCCCCTGCTCTCTCTCTTGCTCCTGCTCTGGCCATGTGAACTGCCTCCTCCCCCTTCATCTTCTGCCATGATTGTAAGCTTCCTGAGGGCTCCCCAGAAGCTGAGCAGATGCCAGCATCATGCTTCCTGTACAGCCTGC…
NmDTS8_gR17f	GTGAGTGAAGATATGATAAGTTCTGGGGGATT	GTGAGTGAATTTCTCATGAGATCTGATGGTTT					0	6	15,14,12,10,7,4	.........TT.C.C..G..A...	0	chr12:91089223-91089254	-	chr12	91089223	91089254	GATAGTGAGTGAATTTCTCATGAGATCTGATGGTTTTAT	0.271707	CCTGGAAGCCATTGTTTACATTCGAAAAAATATAATATTCAATAGAATGTAAATTTTGCCCTCTAGTGTTACAGGAGAAGCAGCTCTACCAAGATTATAGCTAGTAAGAAAAAGAAACTGAAGGTGAATTTGTGAAATCAAACTTATGAGTGTTTTTAAATACTTTATCCATGCTATATAATATTGCTGTTCTCGTGATAGTGAGTGAATTTCTCATGAGATCTGATGGTTTTATAAGGGGCTTTTCCTAAAACCCTTTTGCTCAGCACATCTCCTTGCTGCTGCCATGTGAAGAAGGACGTGTCTGCTTTCCCTTCTGCCATGATGTTAAGTTTCCAGACCCTTCCCAGCCATGCAGAACTGTAAGTCAATAAGCCTCTCTCCTTTATAAATTACCCA…
NmDTS8_gR17f	GTGAGTGAAGATATGATAAGTTCTGGGGGATT	GTGAGTGAGGCTATGCTAATGCCTGACTGCTT		TRUE	51082	POLR1D	0	6	16,14,9,5,4,3	........G.C....C...TGC..	0	chr13:28238774-28238805	+	chr13	28238774	28238805	CTCTGTGAGTGAGGCTATGCTAATGCCTGACTGCTTATA	0.183008	TCCACTGTCCTTTTCTAAGTTTCTCCTTGTTCTAGTTCATTCCTTTGTCACTTTTCTGGCCTGACCATTTTTCTCAGATATTTTCTCTGTCCTTGTAGGCTCAAGAGCTACCTATTTGCAGCAGGAGGTATTTTCTTGTTTTTCTTCCTTTTACTTCCAGATTCAGTGCCATTTTGGTTTTCTGAGATGGTCTGACCTCTGTGAGTGAGGCTATGCTAATGCCTGACTGCTTATACTTCACCTGTACAGTACTAGTCCACACAATTCCTATGTGGAGTGTTGTTGGCTTGATTTTGAAGTATTGTTTGGGGTTCTCTGTAAATCAAAGTTTTATAGAAATGTGGCTATTCTACATTCGTTTTTGTTTAATACCAGCCACCCTGAATAACATGATTTTGA…
NmDTS8_gR17f	GTGAGTGAAGATATGATAAGTTCTGGGGGATT	GTGAGTGAGTTTCTCATGAGTTCTGGTTGTTT					0	6	16,15,14,12,10,7	........GTT.C.C..G......	0	chr13:105226819-105226850	+	chr13	105226819	105226850	CCTTGTGAGTGAGTTTCTCATGAGTTCTGGTTGTTTAAG	0.224595	ACCCTCTGAGACTTCTGACCCACAGAACTGCGAGATGATAAATAAGTGTGGTTTCATATGGTCTGGATCTGTGTTCCCACCCAAATCTCATGCTCAATCGTAATTCCCAATGTTGGAGGTGGGGCCACGTGGGGAGAGATTGGATCATGGGGGCGATTTCTCCTGCATGGTTTAATACCACCCCTCTTGGTACTGTCCTTGTGAGTGAGTTTCTCATGAGTTCTGGTTGTTTAAGTGGGTGGCACCTCCTCGCTCTCTCTCTCGCTCCTGCTCGCACCATGGGAGATGGCTCACACCCTCTCTGCTTTCCACCAAGATTGGAAGCTCCCAGAGGCCTCCCCAGAAGCAGAAGCCACTATGCTTCCTGTACAGCCTGGGGAACCACGAGTCAGTTTTATT…
NmDTS8_gR17f	GTGAGTGAAGATATGATAAGTTCTGGGGGATT	GTGAGTTAAGTCATCATGAGATCTGGTTGTTT		TRUE	23362	PSD3	0	6	18,14,13,10,7,4	......T...TC..C..G..A...	0	chr8:18505335-18505366	+	chr8	18505335	18505366	GTGAGTGAGTTAAGTCATCATGAGATCTGGTTGTTTAAA	0.262503	TGACTTTATTAAAATGAGCCAATACATGATTTTTTTTTTTTTTTAAACTAGGATAAGGGAGTGATTTGGTTTGGATCTGTGTCCCCGCTCAAATTTCATGCTGGATTGTAATCCCAAATGTTGAATGTGGGGCCTGGTGAGAGGTGACTCGATCATAATGGCATTACCCCCTTTAGTACTGTTCTCATGATAGTGAGTGAGTGAGTTAAGTCATCATGAGATCTGGTTGTTTAAAGGTGTGGGGCACCTGCCCCCTCTCTCTCTTCCTCTTGCTCCGGCCATGTGAAGTGCCAGCTCCCCCTTCACTTTCTGCTGTGATTTAAAGTTTCCCGAGGCCTCCCCAGAAGCTGAGCAGATGCCAGCACCACGCTTCCTGTGTAGCCTGCAGAACCATCAGCC…
NmDTS8_gR17f	GTGAGTGAAGATATGATAAGTTCTGGGGGATT	GTGAGTTAAGTTCTCATGAGATCTGATAGTTT					0	6	18,14,12,10,7,4	......T...T.C.C..G..A...	0	chr7:113273995-113274026	-	chr7	113273995	113274026	GATGGTGAGTTAAGTTCTCATGAGATCTGATAGTTTTAT	0.271707	AATCAAAATGACAATGGGTTATCAAGAAGGGACAAAACAAGTGCAAGATTTGCTTGTTGACAAGTGATATGGTTTGGCTGTGTCCCCACCCAAACCTGATCTTGAATTGTAATCCCCATAATCCCTGTGTGTCTAGGGAGAGATCTGGTGGGAGGTGACTGGATCAAGGAGACAGTTTCTCCCATGCTATTCTCATGATGGTGAGTTAAGTTCTCATGAGATCTGATAGTTTTATAAGGGGATCTTCCCTCTTCGCTCCTTACTCTTCTCTCTCCTGCCACCATATGAAGAAGGTCCTTGCTTACCCTTTGCCTTTTGCCATGATTGTAAGTTTCCTGAGGCCTCCCCAGACATGTGGAGCTGTGAGTCAATTCAACCTCTTTCCTTTATAAATTACCC…
NmDTS8_gR17f	GTGAGTGAAGATATGATAAGTTCTGGGGGATT	GTGAGTTATCATATTATGAGATCTGGTTGTTT					0	6	18,16,15,10,7,4	......T.TC....T..G..A...	0	chr4:38816162-38816193	-	chr4	38816162	38816193	GTAAGTGAGTTATCATATTATGAGATCTGGTTGTTTGAA	0.208187	CAATATGAGAAGGACATGAAATTTGGAGGGGCTGGGGGTGGAATGATATAATTTGTATCTCTGTCCCCACTAAATCTCATGTCCAGTTATAATCCCCCATGTTGGAGGTGGGACCAAGTGGGAGGTGATTGGATGGGGGTAGAGTTCTCATGAGTGGGTTAGCATCATCTTCTTGGTGATGTTCTCATGTTAGTGAGTAAGTGAGTTATCATATTATGAGATCTGGTTGTTTGAACGCATGTAGCCCTTCCTCTCTCTCTCTCTCTTGTTCCTGCTCCAGCCATGTTCCTGCTCTCTTGTTCACTTTTCACCACGATTGTAAGTTTCCTGAGACCTCGCCAGAATCAGAAGCCACTGTGTTTCCTGTACAGCTTGCAGAACTGTGAGCCAATTAAACCT…
NmDTS8_gR17f	GTGAGTGAAGATATGATAAGTTCTGGGGGATT	GTGAGTTCAGATAGGACAAAATCTCCCAGTTT					0	6	18,17,11,8,5,4	......TC.....G..C..AA...	0	chr8:64950162-64950193	-	chr8	64950162	64950193	TAAAGTGAGTTCAGATAGGACAAAATCTCCCAGTTTGTT	0.269821	AAGAATCAGAAGTAGATAAAAAGAAGAGAAACAAAAGCACATATTTTTTTGAATCAGCTGAGGTTCTCCCCAAATAATGAAATAAAGCATATAAAGAAATGAGAGTGCCTGTTCTCTTTTATTTATTATTTCAAACTGGCTTGAAAGCCTGATCAATTGAGCATTAGCCTTCAAACCAGCGAAAGGCTCAGAATAATAAAGTGAGTTCAGATAGGACAAAATCTCCCAGTTTGTTGAGTTCCAGTAAGCAGCACCATGATTGGTTAAGGTGGCTCTCCATTCTAAAGGTCAGCAAAGTCTTGCTGTCAGTGCCGTGCTGCAACTACAAAGCACAAAGATTCTGATAATCAATGTTTTAATCTTTGTTAGTAAAATCATGGGCTGAATTCTGCACCCAGT…
NmDTS8_gR17f	GTGAGTGAAGATATGATAAGTTCTGGGGGATT	GTGGGAGAAGATTTTATTTGTTCTCTAAGATT		TRUE	1272	CNTN1	0	6	21,19,12,10,7,6	...G.A......T.T..TT.....	1	chr12:41219011-41219042	-	chr12	41219011	41219042	TACTGTGGGAGAAGATTTTATTTGTTCTCTAAGATTTAA	0.134397	TAAGATAAATCAAAATTTGGGTATAAATCAAAGCCAATTTGGGTATAAATCTGTTATCTCTATTAAGATGTCTAACTGACTACTGTCATTTGGAAAATGCATAATTTGTCTCCAACATAAAAAAAAAATGCCATGACAAGTTAGGAAAAGAATGCATCCTACCAAAGATTCTGCATTCCTGAGTTCAAGGGATAAGTACTGTGGGAGAAGATTTTATTTGTTCTCTAAGATTTAAGGCATGCTTTCTACTTTTCTCTCTGTGTCCTACCAATATCATAGACACTCTCTAACATAGCCCATTCATTTAATTAAAAATATTTATTGTGTACCTTCTACACACAAGGAATTGCACTAGATGCTAGGAAGTCAAATATGTATCAGTCAGTTGTTGCCTCCAAG…
NmDTS8_gR17f	GTGAGTGAAGATATGATAAGTTCTGGGGGATT	GTGGGTGAGGATCTGAGAAATGCTAAAGGCTT	TRUE		7633	ZNF79	0	6	21,16,12,8,5,3	...G....G...C...G..A.G..	0	chr9:130207529-130207560	+	chr9	130207529	130207560	ACAGGTGGGTGAGGATCTGAGAAATGCTAAAGGCTTGAA	0.200414	TGGTAAAGCGTTTAACCAGAGCTCATCCCTTAGTCAGCATCAGAGAATCCACACAGGCGTGAAACCCTACGAATGCAGCGAGTGTGGGAAGGCCTTCCGGTGCAGCTCTGCCTTCGTTAGACATCAGAGACTCCACGCCGGAGAGTAACTAGGAACATGGTAGAAGTGGAGAGAGTCCCGGACATGCCGACTCAGGACAGGTGGGTGAGGATCTGAGAAATGCTAAAGGCTTGAAAGCATCTGAAGACATCTAACTTAGAGTCTGCAGCCCAGAGCCACATGCAAAACACCTTCAATAAACAGCCACTATTTCACATGCTGTATATGGACGCTCAGCTCTCCATCAAAAGATCAGGGCTCCACTCAATTGCAGGTTTGCCTTTATTCAGGTAGTGGGCC…
NmDTS8_gR17f	GTGAGTGAAGATATGATAAGTTCTGGGGGATT	GTGTGTGAAGATTTGATGAGTAATGACAGATT		TRUE	116931	MED12L	0	5	21,12,7,3,2	...T........T....G...AA.	1	chr3:151136535-151136566	-	chr3	151136535	151136566	AGTAGTGTGTGAAGATTTGATGAGTAATGACAGATTTAT	0.337501	CGATTTTGGGTACCCCAATTACCCTTATTTGATCATTACACATTGAAAGCTTGTATCGAAATCTCACGTATCTGTACATAAATATGTACAAATATTATGTATCCATAATTAAAAGAATTAAAAATTAAAAAAAAATAATTTTTCCACATCCATAGTAAGAATGAATTTAGGCAAGAATAATTTAATAGATGCTAACAGTAGTGTGTGAAGATTTGATGAGTAATGACAGATTTATCAAACTATTCTCATAAATTATTAATTGCAAAGGGAAAATAATAAGTTCACAGTGGGGAGATCTATCAGACACAAGACACACAAAAGGATTAAAGTAATATCACCAACAATGTATATCCTAATGCCATACACTGAAAAGGACACAATGGCACCTCTAATGTTGCC…
NmDTS8_gR17f	GTGAGTGAAGATATGATAAGTTCTGGGGGATT	GTTAGTGAAAATATAATTACTTATTCTAGATT		TRUE	10526	IPO8	0	6	22,15,10,7,5,2	..T......A....A..T.C..A.	1	chr12:30819212-30819243	+	chr12	30819212	30819243	CCATGTTAGTGAAAATATAATTACTTATTCTAGATTTTA	0.0665181	ATAACAACATAATTTCTCAAATACTAGGGATATACTAGAGTATCAACTCAACACAGGCCACCTTTCAGTTTTGGATTTAAAAAGAAAAATGAAATACCTCTTTTCTTTTCTTTGCAGCAGTATATAAGAGAGTCTGGGCTGCTGTGGTGGGAGAAGCATAATCTTCAAAAATATCTAAGATTTTAAAAGGTTAAAACCATGTTAGTGAAAATATAATTACTTATTCTAGATTTTAAACCTGACTGACCGCTATTCCAAACCAAAAAAATAAAACCATCCACATATGACACTGCTTGACAGTACTAAAAAGGTAAGGATATACAGTGGCACCACAACATTGCTGTCTCCTGCACAAAACAATGTTCCTCAAACTCTACAGGTTGTCCTTTCAAACTATTA…
NmDTS8_gR17f	GTGAGTGAAGATATGATAAGTTCTGGGGGATT	GTTAGTTAAAATAAGACAAGTTATCTTGGATT		TRUE	57089	ENTPD7	0	6	22,18,15,11,8,2	..T...T..A...A..C.....A.	1	chr10:101444442-101444473	-	chr10	101444442	101444473	AAATGTTAGTTAAAATAAGACAAGTTATCTTGGATTAAA	0.259624	AAAATCTTACCATTTGAAAACCCTAGATCAGGATCAAAATCCAGAGGACATAACAACATTTCCAATTTGGGGAAAACACTTGAAACTTTGTATCTATAGGGTTGTCTTTCCTCTAACATTTTAAGCATGTAATCAATATTATCAAGCAAAGGAAAGCAAAGAAACAAAGCTAGAAGTAATAATATGCATCTAGAGAAAATGTTAGTTAAAATAAGACAAGTTATCTTGGATTAAAAAATATTCAATACAAAAATATTCTGCTGGCTCAGACAGTTGTCAGTACTACTTGATGAAGAATGTTGTTAGCACTTCAAAGTGAAGATCTATATTTGAAGTAATAATCTTCCAGTATAATGTCAAGTATAGTTTCTTAAAAAAAGTTCATTGTTATACATATTA…
NmDTS8_gR17f	GTGAGTGAAGATATGATAAGTTCTGGGGGATT	TTAAGTGAAGATATTATGACTTATACATGTTT					0	6	24,22,10,7,5,2	T.A...........T..G.C..A.	0	chrX:145628531-145628562	-	chrX	145628531	145628562	TTTTTTAAGTGAAGATATTATGACTTATACATGTTTTAT	0.370299	CCCTTCCGAAAGTCATAAAAGAATGAATAATTAATATGCCTTATTCCCATAACAGAGAGATCTTCACTGATAACCCAGAATAAGTCAATTTTCCCATTAAACACTCTTATAGTAATCTGTACTTATTATTATTTATTTGGAGAACTAAAGCTGTAACTGCTTCCTTTAGTTAGAATCCCCTTCCTTGGATATTAAATTTTTTAAGTGAAGATATTATGACTTATACATGTTTTATAATAAACTTGCCAATGTTGTAGTTCACAAGTACAAATTTCTGAAAATATTCACATTACTTTTGGTGTACATATCCCATTAGTCAACGAGTCTTCCACAGCAATACAGAGCATACTAACAATGTTAATGACTTGGACGAGCAGTATTTCCACTAATATTTGAAAA…
NmDTS8_gR17f	GTGAGTGAAGATATGATAAGTTCTGGGGGATT	TTCAGTGAAGATATTCTTAGGTCTTTCAGATT		TRUE	83690	CRISPLD1	0	6	24,22,10,9,7,4	T.C...........TC.T..G...	1	chr8:75943842-75943873	+	chr8	75943842	75943873	TCATTTCAGTGAAGATATTCTTAGGTCTTTCAGATTTGA	0.277961	TGGTACTACCAATCTGTTTTAACTTTTAGACATTTAAACAAAACATACCTTGATTTACGTTGCTAAATAAATATAAACAATTTAATAAAGAGTAAAATTTATGAGTCTGCATTACTTTTAACTTCTATTTAAAAGTACTTTCAAAATGAGATTGAATGCTCTGTGTGTGTGTGTGTGTGTGTGTGTGTGTATTTTTTCATTTCAGTGAAGATATTCTTAGGTCTTTCAGATTTGACCATTAAATATCCTTACTAACATTTTCCTTGAAATTATAGATGTTAAGAGTATTAATCTGTATGATAGCAATGTAATTTAAATTTTGTCAGACTTGGGCAATGATAATAAGCTAGCGCTCTAGAGTATTGCCTAAGTATCAGCTATCTTTTTAGCTTGTAACCG…
NmDTS8_gR17f	GTGAGTGAAGATATGATAAGTTCTGGGGGATT	TTGAATGAAGAAATAAAAACTTCTAAAAGATT		TRUE	83893	SPATA16	0	6	24,20,13,10,8,5	T...A......A..A.A..C....	1	chr3:172811335-172811366	+	chr3	172811335	172811366	GACATTGAATGAAGAAATAAAAACTTCTAAAAGATTACT	0.301333	TGTCAGATGCCATGTACTGTCACAGTACATTGTTCTTCCTTTACTGGAGCATGTTTACACATCTTATTTCCATTGCATTCTCATTTCTGAACTATAGTCTTCTGGAAAGGAGAGAACATGTCTGCTTTGGATTATATCCCCAGAGTTTAACCCAATGCCTGGCACAGAAGAGGCACACAATAAAAAAGTTTTGAATGACATTGAATGAAGAAATAAAAACTTCTAAAAGATTACTATGTATATGATGATACTATAAGGATTAAAATCATATTCATCATGCAAACACCCCAAGAACTTGTAAAATAAGCCTGCAGAAGTTATGTATTTGAGACAGAAATTGGGCCATCGCTATTGTATATAGCATGCTTCTAAAAGTATATTTATATGCCAAAATAGATA…
NmDTS8_gR17f	GTGAGTGAAGATATGATAAGTTCTGGGGGATT	TTGAGGGAATATTTGATTAGTTTTAAATGTTT		TRUE	4086	SMAD1	0	6	24,19,15,12,7,2	T....G...T..T....T....T.	0	chr4:146414634-146414665	+	chr4	146414634	146414665	AAGCTTGAGGGAATATTTGATTAGTTTTAAATGTTTTTC	0.139483	AAGAGAGTAATGATACAGTGGATATTGCTGTAGAAATTATACAGCTGGTTGCGTATAGCTTGCCATCTCATCTATTACAGCTTCCTGTTTTGCTTTTTGCACATTGCTGGCTTTGCAGTCCAACATATTTAATAACAACCTCTTTATTTTTCATGTGTTTATGTTTGTGTGCTCAGGGCTTCTATTTAGTTTATTCAAGCTTGAGGGAATATTTGATTAGTTTTAAATGTTTTTCTGTTAACTGTGAACAAAATTAATTTGATTATCATTTAAATGTTGGCACAAAAACTGTATTTATAGCATTTATTCGCATTCATTTATAGCATATATTTGCTGAAGAGTTTTGTCAATTTGTGTGGGCTGAGATGTTCTGTATTCTAGAAAAGGCTCCTTTAAAAG…
NmDTS8_gR17f	GTGAGTGAAGATATGATAAGTTCTGGGGGATT	TTGAGTAAAAATATGAAATGTTTTGTTAGTTT		TRUE	158038	LINGO2	0	6	24,18,15,8,6,2	T.....A..A......A.T...T.	0	chr9:29016514-29016545	-	chr9	29016514	29016545	TTACTTGAGTAAAAATATGAAATGTTTTGTTAGTTTATG	0.0625616	ATTTTGAGAAACTGGTTTTATGAAAAGATATAGTTCTTAAAAATAAGATTGATGGCTATTTATGAAGTAGCTATAGATGCTTTTTGTTGGTGTGAAAGTTTGGGTTAATGTAAGAATTTGGATGTTTGTGATCAGGTTATGAATCTTTTTTATAAGTTGGTAAAATACTTGTTTATTTTCTCTTTTGCTGGCAGCCTTACTTGAGTAAAAATATGAAATGTTTTGTTAGTTTATGTCTTTTATTTTCATAATGATCTGTGGTAAAAGGTTGAAAGAGAACAATGATAATTTTTAACATTTAGACATTCTACTTTAGTGTTCCTGGTCAGTGTATACACTGTGAAAGATGAAGCCCACAAGCAGTCACTTGACTGATGGTCTCATATTGAGAGTTATAGT…
NmDTS8_gR17f	GTGAGTGAAGATATGATAAGTTCTGGGGGATT	TTGAGTGAATATATGATAGGACCATGCTGCTT		TRUE	6400	SEL1L	0	6	24,15,6,4,3,1	T........T........G.AC.A	0	chr14:81994661-81994692	-	chr14	81994661	81994692	TCAATTGAGTGAATATATGATAGGACCATGCTGCTTTTT	0.268551	TGTTTATGTAAGAGCAGGAAGAAGAGTAACAAGCAGCCAGAAAAGTAATAGTCAGAAAACATGGAAAAAGTAACAGAAGGAAAATTAATGTAATCAGACAACACCAAAGCAGGCTGTGTGAATGTGTAAGCAAGGTGTAACCGGTGGCTGTTTTTCATTGTTTAATGTAAGTTATTGATTTCTTACTACATAGCTCTCAATTGAGTGAATATATGATAGGACCATGCTGCTTTTTACCTGCATCTGGTTATCTCTGAGTAGAGTAGAACACAAATCCTAAATATAATTGTTTTGCAACTCTGCTATCAAATAATAATTCTTAGTTTCCATCCTTACTATAGTAGTAAACAATACAAATACTAATGAGCACTAAAATGGGCTACTCTAACTCAAGATCCT…
NmDTS8_gR17f	GTGAGTGAAGATATGATAAGTTCTGGGGGATT	TTGTCTGAAGATATCCTAATTTCTGTTAGATT					0	6	24,21,20,10,9,5	T..TC.........CC...T....	1	chr12:55725221-55725252	+	chr12	55725221	55725252	CTTATTGTCTGAAGATATCCTAATTTCTGTTAGATTTAA	0.179924	TCACTTTTATCTTTTGATGAAGTTAAGAGCACCCATTTTATGTTTAGGTGGTAATATCCTTTAATGTATACATGATGAAAAAAAGAAAAATGTATGTTTCATGTGATTGTTTCAACAAAAAAGATAATGATATTTTGCATTAATGGGACACAAAGCAGGTATTATACATTTTATTAGCTGTTTCTCAGTGATGTGGCTTATTGTCTGAAGATATCCTAATTTCTGTTAGATTTAAAGTAAGAGAACTAGTAAATAGGCTGGACTTAGAAAAAAATATTAAAACATAATGCAAACAAGATAGTCAAAACTGTCAGACTGTAGAAGATTTTTAGAATTGTATTGATAATTATATGGATCATGATGAATTATATCTTTTATCTATTTTCCTTAATTATCATT…
NmDTS8_gR17f	GTGAGTGAAGATATGATAAGTTCTGGGGGATT	TTGTGAGAATATATGTTAATTTCTGGTAGCTT		TRUE	6792	CDKL5	0	6	24,21,19,15,9,5	T..T.A...T.....T...T....	0	chrX:18586326-18586357	+	chrX	18586326	18586357	TATTTTGTGAGAATATATGTTAATTTCTGGTAGCTTTAA	0.0728391	TTTTATAGTAAGGTGTTGAATATCTCATGTAATTTATTGAATACTGTAGTGAAAGTGAAAACCAGAATGATTTTATGGGTATTCAAAGTATGGTTTCTCATGAACGCATATGGCTTTCATGCCATTATAAAGTCAAAAAATCGAAGTCAAACCATTGTAAGTCGGGACCATCTATTCTCTCACTGATATCACGGAATATTTTGTGAGAATATATGTTAATTTCTGGTAGCTTTAAAAGATTATGCTAATGTCCTACTTTCTTGTTAAATTCATATATATTCACAAATTTATAAAAAATGTTTGTGAAACTATATTTTGTTAGACTACTATTTAGTTCAAGAAGTCTTTATTATCCCAGGATGATAGATCACTATTTAAAATGGGAATCAAAATTTCATA…
NmDTS8_gR17f	GTGAGTGAAGATATGATAAGTTCTGGGGGATT	TTGTGTGAAGGTATGAAATATTCTTAATGTTT					0	6	24,21,14,8,6,5	T..T......G.....A.TA....	0	chr3:89872656-89872687	-	chr3	89872656	89872687	GTAATTGTGTGAAGGTATGAAATATTCTTAATGTTTTTA	0.0714003	TCTGTCTCATGAAATTATTTTTATTTATAAACTTGGTTACAGGGTTAGTTTTAATCTATTCTTTCTAACTACCTGGAACAAAGTTACTTTTTGCTGATTAAAAACTTGTAGTTTTTCTTCATTTTTAACTAAACTATTGACATATTTGCCTGTTTTATTGTATCCATGACCTATAGTTTGTAATGTGAATCTTGCTGTAATTGTGTGAAGGTATGAAATATTCTTAATGTTTTTACTTATACATCCTTTAAAGTAGTTATACACTTTTATGTTAGCATAAATTATAATGTGATTTTTATTTTATCTGACTTGTAGTGTTTCTATGTAAGCTATTATATAAATTTTCCAATATAACTTAGAGTACTGAAATGTTTTTATTTGGTAATATCTTAGGATAGA…
NmDTS8_gR17f	GTGAGTGAAGATATGATAAGTTCTGGGGGATT	AAGAAGGAAGCTATTATAAGTTCTACATGACT		TRUE	65008	MRPL1	0.2	6	24,23,20,19,14,10	AA..AG....C...T.........	0	chr4:78803355-78803386	-	chr4	78803355	78803386	GTATAAGAAGGAAGCTATTATAAGTTCTACATGACTAGA	0.117682	ATGCTCTAAAACTGATTACAGTGATGGCTGCACAACTGTGAGTATACTAACAACCAATGAACTGTACACTTTAAATGGGTGAATTGTGTGATATGTAATTATATGATACCTTAATAAAGCCATTATTTAAAAAATAATAGAGTTAGCCAGGTAAAGAAACAACGTAATAAAAAGTACTGAGGCACAAAATAAAATGGTATAAGAAGGAAGCTATTATAAGTTCTACATGACTAGAGCAGAGTTGGCAAACTTTTTCTGTAAAGGACCAGATAGTAAATGTTTTAGCTTTGTGAGCCATATGTTCTCTGCTGCAATGACTCAACGCTGCCACTGTAGTGCAAATATAGTCGGTAAACAAGATTGGCTGACTCGCCAAAGTTTGCTGACTTCTGAACTAAA…
NmDTS8_gR17f	GTGAGTGAAGATATGATAAGTTCTGGGGGATT	GTATGTGTAGATATGTAAAGTTCTCTAAGATA	TRUE		150082	LCA5L	0.2	5	22,21,17,9,8	..AT...T.......TA.......	0	chr21:40810749-40810780	+	chr21	40810749	40810780	CTGTGTATGTGTAGATATGTAAAGTTCTCTAAGATACGT	0.893225	CATAAACACATTACAGAAACACAGAAAACCAAGAGTTATATAAAAAGATGTTCGAACTTACTCATAATGAAATGCAAATTAGATTCCGCTTTTCATCTACCAGAATGGCAAAAATTAAAGAATCAGATAAAACATATTATTGTTATTATAACTGTGATGAATACTGATAATGCATATTATAAAAAATAAAGCATATCTGTGTATGTGTAGATATGTAAAGTTCTCTAAGATACGTTCATTTTCCAATCAATGTCTACATGTAAAATAGAGTTAAATTCTCATTTTTAAGATTTAAGACTTTCATTTGGTACAGTGGTAGGCTGAATAATGGTCCCCTAAGGATGTCCATGTCCTAATCCCTAGAACCTGTGTTACTATATATAGCAAAAGGGACTTTGC…
NmDTS8_gR17f	GTGAGTGAAGATATGATAAGTTCTGGGGGATT	AGGGGTGCAGAAATGATAAGTGCTCTGGGACT					0.1	6	24,23,21,17,13,3	AG.G...C...A.........G..	0	chr12:8790999-8791030	+	chr12	8790999	8791030	AATAAGGGGTGCAGAAATGATAAGTGCTCTGGGACTGAG	0.606493	TAGATGCTTTGCCTGGGCTTCTGCTCACCATGGTGTACCAGGATATTAAAGCTCTTTCCCCAGAAGAAAAAAAAAAACTGATTAAACTCAGAGACTTCTAGGGACTGAATAGCCAGAAAAAAGAAACAAGCAATGACTGGGCTATTCTCTCTTTAGGGATGCTATTAGTTTGTACAATCAGAGGAGAAAGTCCATAAATAAGGGGTGCAGAAATGATAAGTGCTCTGGGACTGAGGAGAAGAAAGAACAGATATGGGAATGGGAGGAAAGAGCCCAGGATATCAGTGGAAAGTTCACTTGGCCAAAACTAGGCAGCAGATGTGTAGAGGAGAACTAAAGGCAGTGAGCAGATGTATGCCTTCCCTGAACAGGAGCATGATAAATTTATAGTATAATTTA…
NmDTS8_gR17f	GTGAGTGAAGATATGATAAGTTCTGGGGGATT	ATTAGGAAAGATATTATAAATTCTACAAGATA		TRUE	56884	FSTL5	0.1	6	24,22,19,18,10,5	A.T..GA.......T....A....	0	chr4:162696727-162696758	+	chr4	162696727	162696758	ATACATTAGGAAAGATATTATAAATTCTACAAGATAAAG	0.223544	AAAACAAACTGAATATGCAGTAATTGGTCCTTAATTATTGAAGAAATATTGGAATACATCAGTGATTCAACACTATCTTAAATCATTTATATACACTTTGTTATAAATGTGCTCAGTTGTTCGGTAGTGCCCTTGAATATTGGATAAATCAGCTTTTATTGACTTATAGAAAGTTAAACATTGCATGATCTCCAGAATACATTAGGAAAGATATTATAAATTCTACAAGATAAAGAACTTGTAATTCCTTTAGGTATTTAAGATATAGATATCTATCAGAAGTAGATATCTCTTTTTAAACTGTCAAACACCATATAAATGTTACTTGAAATTAATATTGCTGATGATGTAGTCAAGTTTGCTACAAAAATGTTGTTATTCATATACTTTTCAATAATA…
NmDTS8_gR17f	GTGAGTGAAGATATGATAAGTTCTGGGGGATT	GAGAGTGAACATGTGTTAAGCTCTTCTAGATA		TRUE	83539	CHST9	0.1	5	23,15,12,9,4	.A.......C..G..T....C...	0	chr18:24545644-24545675	-	chr18	24545644	24545675	AGAGGAGAGTGAACATGTGTTAAGCTCTTCTAGATACAT	0.30571	GTTTCCTCAATGTCTACTTCTTTGACACCCTTTCTTGTCCTCCTATGAGATGTTTTCTTCCTGAGTCCCTCACTAGGCCTACCAGTTGACCATGAGGCTCTGATCTCTGTGAGTTTATTCAGCATCTGATGCTACTAGTATAAGATCTTCTTACCCTTAACTCGACAGATGATTTTTGCTGTTGCTGCAGGAGTGAAGAGGAGAGTGAACATGTGTTAAGCTCTTCTAGATACATGGCACACATTATTCATTTAGTCTTCATAGCAATACCATGCAGTAAATTTTATTGTTATCACATCTCTCTGATTTGCAATCAGTGGCTTAGAGATGTTAAATAAGTTGCCCAGTGTTGCTCAGCTAATGGTGGTAGCGCTCAGACTTGAACTTAGGTCTGTGAAT…
NmDTS8_gR17f	GTGAGTGAAGATATGATAAGTTCTGGGGGATT	GAGAGTGAACATGTGTTAAGCTCTTCTAGATA					0.1	5	23,15,12,9,4	.A.......C..G..T....C...	0	chr4:22616190-22616221	-	chr4	22616190	22616221	AGAGGAGAGTGAACATGTGTTAAGCTCTTCTAGATACAT	0.30571	GTTTCCTCAATGTCTACTTCTTTGACACCCTTTCTTGTCCTCCTATGAGATGTTTTCTTCCTGAGTCCCTTGCTAGGCCTACCAGTTGAGCATGAGGCACTGATCTCTGTGAGTTTATTCAGCATCTGATGCTACTAATATAAGATCTTTTTACCGTTAACTCCACAGATGATTTTTGCTGTTGCTGCAGGAGTGAAGAGGAGAGTGAACATGTGTTAAGCTCTTCTAGATACATGGCACACATTATTCATTTAGTGTTCATAGCAACACCATGCAGTAAATTTTATGGTTATCACATCTCTCTGATTTGCAATCAGTGGCTTACAGATGTTAAATAAGTTGCCCAGTGTTGCTCAGCTAATGGTGGTAGAGCTCAGACTTGAACTCAGGTCTGTGAAT…
NmDTS8_gR17f	GTGAGTGAAGATATGATAAGTTCTGGGGGATT	GAGGGCGGAGATACGATAAGTGCTTTAGGACA		TRUE	4296	MAP3K11	0.1	6	23,21,19,17,11,3	.A.G.C.G.....C.......G..	0	chr11:65377909-65377940	-	chr11	65377909	65377940	AGAGGAGGGCGGAGATACGATAAGTGCTTTAGGACAACT	0.356141	TTGGTCTTCAAAGGGGAAGGTGGGCCCTGGCACCAGGGGAGGTGCCCATTTCCACTCCACCCACTGCCCCAGCCTGCTGTGTTTCCCCTTTGGAATGAGCTTGTCGTCGGGGGCTTGCTAAATGCTCAGGTCCCCGCCTCCAGCAGCCAGACCAGAGGCTGTTTTGAAGTTGGCAGTAAGGAGTGACAGAGGAGGGAGAGGAGGGCGGAGATACGATAAGTGCTTTAGGACAACTGGCCTTTAGGATGCTTCTGCCAGGTGGCAGCCCCCATGCAAAAACTTTAAAAGTGTGGTCTTGTTTCATGCTCGTGACAGCCATCTGAGGAGGGTTTTGTTGTCATCCTCAGCTTGATGAAGTGTTCAGGACTCAGCTCCAAGGTCTGGCTCAGAGGAGTGGGT…
NmDTS8_gR17f	GTGAGTGAAGATATGATAAGTTCTGGGGGATT	GCCAATAAAGGTATGATAAGTTGTTAAAGATA		TRUE	4052	LTBP1	0.1	6	23,22,20,18,14,2	.CC.A.A...G...........G.	0	chr2:33554326-33554357	-	chr2	33554326	33554357	AAGGGCCAATAAAGGTATGATAAGTTGTTAAAGATATAT	0.363706	AGTACCTTAATGACTTTAGGGTTTGCAAAGATTCTGGACATAAAAAATACTGATCTGAAATAAAACAATTAAAACACTGGACTTCATTAAAATTAACAACTTGAGTTCACCTGAAGTTGCCATTAAAATAGTTGTTTTGAGCACTTCATTTGGAAGAAGTTTCTTATGCAGAATTAGATAACAGAAACAATATCCAAAGGGCCAATAAAGGTATGATAAGTTGTTAAAGATATATCTTCACAAGGGAAACACAAATTGAGACCATAATGAGATACCTTTACTCAGTATGGCTAAACCTTAAGAGGAATGACAATACCAATTATTGATGATAATGTGGATCTGAGACTCTTAACCCTTTGCTGGTAGCAGTGTAAACTGGTACTCTGAAAAACTGGCTAT…
NmDTS8_gR17f	GTGAGTGAAGATATGATAAGTTCTGGGGGATT	GGAATTGTAGATATTATAATTTCTTGTGGATA		TRUE	256714	MAP7D2	0.1	6	23,22,20,17,10,5	.GA.T..T......T....T....	0	chrX:20110058-20110089	-	chrX	20110058	20110089	GCTGGGAATTGTAGATATTATAATTTCTTGTGGATAATT	0.687102	ATGGAATTCAAGCCCTATTTATGTTATAATGTGCAGGAGTTTAGCAGGTTAACACTGGGGAAGCAGAGACTTGGTAGCATCCACATTTTGCTTGTTTCTTTAGAACCATATATTTTATTAAATAAATTTTTATAAAACAATGTGTTAACTGTAGATACCCTCAACACAGGAAAGGTTTGGTTAAGCTTAGATTCTTGCTGGGAATTGTAGATATTATAATTTCTTGTGGATAATTTAAAAAATTTATCATTTACTATTGGCCACTGGTAGCTTTATTCAAGGCAAACCATCTTGCTCAAAACAAATAACCTTGACCAAAAAGGTAGCCAGGATCCTATTTAGTCTATCTACAGATTGTTTTTGGTTAAAAAGACATCAGTGTTTGTTCCATGCCATATA…
NmDTS8_gR17f	GTGAGTGAAGATATGATAAGTTCTGGGGGATT	GTAAATGAAGATTTAATAAGTTCATGTGGATA					0.1	5	22,20,12,10,1	..A.A.......T.A........A	0	chr13:81398021-81398052	+	chr13	81398021	81398052	TTTTGTAAATGAAGATTTAATAAGTTCATGTGGATAGAC	0.743387	GAGAGCATAATCCTTCCTCTTACTCCCTGGAGCTATGCTTTAGAAACATAACTTAGGCTCAGCCAATCATTTGCTCCTGATGTGACTTAGAAATTTGAGAGTGCTTAAAAGACATAGGAAAATTTGGAATTTATTCACAGTGACAGAGATGGAGTTGAGATGTTGTTGATCACAGCAGGAAATGTCATCATAAGAATTTTGTAAATGAAGATTTAATAAGTTCATGTGGATAGACCACTTAGAACACTGCCTTCCACAGAGCAGATCCGAGGTAAGTGTTTATTATTAATAAGTGAAAGAATATTTCAGGTTTTACCAAAACTATAATTAAAAGCATTTTACCAGCCTAGGGATTCAAATTTAAAATCTCTCCTTGTTACAGTAATTTTATGCCTTTGT…
NmDTS8_gR17f	GTGAGTGAAGATATGATAAGTTCTGGGGGATT	GTGAATTCAGAAATAATAATTTCTAGCCGATA					0.1	6	20,18,17,13,10,5	....A.TC...A..A....T....	0	chr12:59120731-59120762	+	chr12	59120731	59120762	AAAAGTGAATTCAGAAATAATAATTTCTAGCCGATAACA	0.535899	GTATTTATGTTTTTATTTCTGCTTAGTCACTGTCCATTCCTGTGGATTGCAAACAAAGAAAGCTAACTGGCACAGATAACAAATGAGTGAATGAATGAGAACAAACACACCAAAGAGGGGCACAGCTAAATGATTAAAAAGTATGTGATATATTCCAATGTAGTCATAGAGGCAAGCTAAAAGACTAGATAGAGAAAAAAGTGAATTCAGAAATAATAATTTCTAGCCGATAACATTTTTTTCCCCAATCTCTTGACTTGATGAAGTGCTTTTAAAGTTCTTTGGGTTTTATGGAGTTAGAATGAGATTTTTCTGGCAGAAGCTCATTTGCCAATTTAATTAGTAATTAGTGAATCCCAAAGGTTAATGTAGAGTTCCTATCAATTTTATTTTAAGCTT…
NmDTS8_gR17f	GTGAGTGAAGATATGATAAGTTCTGGGGGATT	TTGATTGAAAATAAAATAAGTTGTCTCTGACA		TRUE	3127	HLA-DRB5	0.1	6	24,20,15,11,10,2	T...T....A...AA.......G.	0	chr6:32519888-32519919	+	chr6	32519888	32519919	GAATTTGATTGAAAATAAAATAAGTTGTCTCTGACAGAT	0.137034	AATGAGACAAATCATTTCCTCAACTTAGGGAACAAAGCGTAATTGTTGCAACTCTAGGATCAAACAGAACAGACATAATTGTCAGCTTAATATATTCCTATAGGATTTATATTCTTATAGGATTTATACATACATTTACTTCTATGTATGTATAATAACATATAACTAAAAACAAAATATGCATAAAATAAACATTGAATTTGATTGAAAATAAAATAAGTTGTCTCTGACAGATAAATTATGTTCAAATGATTATTACTTTGAAGTAAACTTTTGAATTGATTATGTACTTTCAGATTTGACATATTTGATGCTGACTCTCAGATAGAATACAATGGAGAACCCTCCATCTTCTAAATTTGCCTTTCTCTGAAATCTGTATAAGTCCTTTGATAATAC…
NmDTS8_gR17f	GTGAGTGAAGATATGATAAGTTCTGGGGGATT	TTGTGTGAACATGTTTTAAGTTCTCTTGGATA		TRUE	10363	HMG20A	0.1	6	24,21,15,12,10,9	T..T.....C..G.TT........	0	chr15:77718129-77718160	-	chr15	77718129	77718160	GTTTTTGTGTGAACATGTTTTAAGTTCTCTTGGATATAT	0.170986	TTTGTATGTGACTTCTTTCACTTTAATATTTTCAAGTTTTATCCATGTTACAGCAGGTATTGCTACTTTGTTTCTCTTTGTTGCTGAATAATATTCCATTGTATGGCTATATCGCATTTTGTTTAGTCATCCAATAATTAATGGACATTTGAGTTTGCCTTTTACAAATAAGGCTGCTACAAATATTTGTGTGCAAGTTTTTGTGTGAACATGTTTTAAGTTCTCTTGGATATATACCTAGGAGTGGAAATACAAGTTAAGTGTCCAAATATTTGATATAAAAATCTATTTGGTTTCTGAGTTCAGGTAGCAGAGGGTATCTCTCACAATGCAAACAATTCTATATTAAGCTCTCCATGCCATCCCTACTCAAACACCTACCATCTTCAAAGTCTGCAG…
NmDTS8_gR17f	GTGAGTGAAGATATGATAAGTTCTGGGGGATT	ATGAATGAAGATAATATATGGTCTTAGAGACT		TRUE	2908	NR3C1	0	6	24,20,11,10,6,4	A...A........AT...T.G...	0	chr5:142787178-142787209	+	chr5	142787178	142787209	ATGAATGAATGAAGATAATATATGGTCTTAGAGACTATG	0.19978	ATTCTTGATTGTATGTTCTTATAGTATTCTGCATACTTTGTTAGCACATTACAATGATAGTTCATTATTTGTGCCCTCATTTGTTATTTCTCTGTATCACCCACCAGAACATAAGTTCTGCAAAGGCAGGGACTGTGTCTGTTTGTTCACCCCTGTATCACTAGTGCATAGTTGGTGCTCAGTGGGTGTTGGTTAAATGAATGAATGAAGATAATATATGGTCTTAGAGACTATGTCCTAAGGCCAATAAAACCTTAAGCCTGACTAATAACCAAACCACTTGATACATTGATTTCAGAAACTGATATATTACCCAAGTGAGTTCTCCCATTCTCTTCATGTTTTGTCATCTCCATTCCCACTAAAATAATCCAAGCTGTACTGCCAGATTACCCCTCC…
NmDTS8_gR17f	GTGAGTGAAGATATGATAAGTTCTGGGGGATT	ATGAATTAATATATGAGAAGTTGTATCAGATA					0	6	24,20,18,15,8,2	A...A.T..T......G.....G.	0	chr2:52837402-52837433	+	chr2	52837402	52837433	CAAAATGAATTAATATATGAGAAGTTGTATCAGATACAC	0.112246	TGTATCAGACAATAGAGTAACTTAGGGAAAGAAATCTAAGGAGAGGACAATGTAGCTTGTTTCCTATTTATAATTTTTTAAAACAAAGTCTGTTTCAATTGATGATTAAGTGATACATTATTTTCTATTGGATTTTTAAAATGAGGGAAGCATTGGTGAATATCTGTGGGACAAAATTCCTTCAATATCCAGATCTCAAAATGAATTAATATATGAGAAGTTGTATCAGATACACTAAAAAACTACTTCCAAGTTGTACAACAAAATTAATTCATTTTTTAAGAAGTGCAAAGACACAAACTTCTCAGGAAAAGTATATATATTTGTGTGCTGGGGATGATTAGCTGTGGTAGATTGAAAGGAGGGGTGACAATAGGATGAGAGAAATTGACTGAAGAT…
NmDTS8_gR17f	GTGAGTGAAGATATGATAAGTTCTGGGGGATT	ATGACTGAAGTTCTGTTGAGTTCTTGTTGACT					0	6	24,20,14,12,9,7	A...C.....T.C..T.G......	0	chr5:24020505-24020536	+	chr5	24020505	24020536	CCTGATGACTGAAGTTCTGTTGAGTTCTTGTTGACTCCA	0.369015	CAGAGAAAAATAGGTTTTAATTAGTATTTTTCTTTTTAAATATTATTTTTTCCCTTTCTCTATTAGGTGAAATTATATTTTCTCTTTTTATATAAAGGCCTTTAGCATATGTGTTAGTCAGCCTTTTTCCATGGTAAAGAACAACCCCCAATCTTATTAGCTTAGAAAAAAACAAAAACAAATGTTTATTTCTTCTCCTGATGACTGAAGTTCTGTTGAGTTCTTGTTGACTCCACAATTTCTTTAATTCTAGAACATTGGCCAGAAAAAGCATCTACTCTCTGAGACATGATATTGTTCCTGAAGTAAGCTCGAGGGTCAAGCATATTATAGTTCTTCTTGAAGCCTTTATTTAGGAGTGAGCACACTTCTCTTCTTGCCACATCCTGTTGGTCAAAG…
NmDTS8_gR17f	GTGAGTGAAGATATGATAAGTTCTGGGGGATT	ATGACTGCATATCTGATTAGTTCTTGAGGATA					0	6	24,20,17,15,12,7	A...C..C.T..C....T......	0	chr3:35364481-35364512	-	chr3	35364481	35364512	GCTTATGACTGCATATCTGATTAGTTCTTGAGGATACTC	0.339874	TGAATTTACAAGAGAAAAACAAACAACCCCATTAAAAAGTGGGCAAAGGACATGAACAAACAGTTCTGAAAAGAAGACATATATGTGGCCAACAAGCATATGAAAAAAAGCTGAATATCACTGATCATTAGAGAAATGCAAATTAAAACTATACCTATTATTAGATTCCAGCCTTGTCCATTGTCTTTGACTCTCTGCTTATGACTGCATATCTGATTAGTTCTTGAGGATACTCACCTGGATGCCTCAAGACTTCAGGTAAGTTCTACATGGACTCCCGAAGCTAAGAATCTCACTCCTTATTTGAGGGCTCATTATTTGTCTTACGGTCCACTGTTCACTTAAGTGCTGTACCAAAGCTGTGCGTAACAATATTAATATTTATCATACAAACCTTAG…
NmDTS8_gR17f	GTGAGTGAAGATATGATAAGTTCTGGGGGATT	ATGCCTGAAAATATGAAGAGTTCTCTCAGACT					0	6	24,21,20,15,8,7	A..CC....A......AG......	0	chr4:68473119-68473150	+	chr4	68473119	68473150	TGGGATGCCTGAAAATATGAAGAGTTCTCTCAGACTTAC	0.22559	ACTATGTGAGACAGAGGGAGAAAACAGCCATTGACAACTCAAGGAGAGAGGCCTCGGGGGGAAAAAAAGATCAACCTGGCCAAAACCTTGAAAATCCGGCTTCTTGACTTGTGAGAAAATAAATTTGTGTTCCTTAATCCACATGGTCTGTGGTATTTGTAATGACAATCCTACCGAACTAATTCAGTGAGCTTCCTGGGATGCCTGAAAATATGAAGAGTTCTCTCAGACTTACTGAATTATAATTTTGGGGGTGGGGGGGCGGCGCTGAGGCTGGTCCAGAAATCTGCCTTTTAAGCATACAACACAGGTAATTGCTATACATAACAAATTTGAGAACCAGTTCTTTAAGATCTACTATAATATGAAGATAAATAATCTGTGTAGCAATATATGCAA…
NmDTS8_gR17f	GTGAGTGAAGATATGATAAGTTCTGGGGGATT	ATGTGTGAAGATATGAAAAGGTTTTCAAGATA					0	5	24,21,8,4,2	A..T............A...G.T.	0	chrX:6487663-6487694	-	chrX	6487663	6487694	ATGTATGTGTGAAGATATGAAAAGGTTTTCAAGATAAGC	0.496325	TCTTTGGAAAAAATTTGATATGGCAATTGAAAATCTCAATATGTAACTACCCATATATTCAAATATGCACAAAGCCCTACAGACACAAAGGTTCATTTTGACGTTATTTATAAAAGGCTGGAAACAACCCAAGTGGACATAATCGGGGACTAGTAAAATAGAGTACTCTCGTACAAAGGATTACTTTGATGCTATAATGTATGTGTGAAGATATGAAAAGGTTTTCAAGATAAGCTATTGAAATAAAAAATACGGTACAGAAGATTGTATATGTGTCTCCAATTGTGAAAAGATAACATGCATAAATATATATATAAATACACACAGACACGTAGATACATATATACATACACATTCATATACACAACTAAACACAGATGTCTGTTCACCAGAACAATA…
NmDTS8_gR17f	GTGAGTGAAGATATGATAAGTTCTGGGGGATT	CTAAGTAAAGATAAGATAAATTATTGAGGATA					0	6	24,22,18,11,5,2	C.A...A......A.....A..A.	0	chr4:33131498-33131529	+	chr4	33131498	33131529	ATTACTAAGTAAAGATAAGATAAATTATTGAGGATAGTC	0.581081	CTTGCTTCTCCAGGTACCTGATGATTCACTGACTTAAAGTTCTATCCATATTTTCTCCTTATTCCAATATGAGAAAATGGCTCTCATGTCTTCAGAGCATCATAAAATGTAATTTGAAAGTATTGTAAAAATCATGTTGTATAAAATATATCAATTTTACGGTACCCAAGGCAATAATTTTTCTTTAAAAAATGACATTACTAAGTAAAGATAAGATAAATTATTGAGGATAGTCAAACTCTTGTTCAACCTAGATTGCCTTCAAGCAACTTAAGAACCTTCAGTTTTAACTGCAAACAGCTTTCAGCATTCCCTGAAAAAAAAAAAATGATCAGGCAAACAGTGGTGAATCTAATGGGTCCCAAAGAAACCCAAAACTGTTTGGGAAAATTGAATTCT…
NmDTS8_gR17f	GTGAGTGAAGATATGATAAGTTCTGGGGGATT	CTGAGTGAAAATATAAAAAGGTATAGGAGACT					0	6	24,15,10,8,4,2	C........A....A.A...G.A.	0	chr3:38882578-38882609	-	chr3	38882578	38882609	AGGACTGAGTGAAAATATAAAAAGGTATAGGAGACTTGA	0.300079	CTTGAAAAAAAAATTGCTTTGGATCTAAGTGAAGGTCTCAGTAATGTTCTGGATCATCCATTTTCACATTGAAGTTTGAAAAGAGAGGTTTCTACTATTCCATGGGAGGGCACCAAAGCCTCAAGGGATGGACCACTAATCAGGGGAGACATCAAGTGAGGGAAACGCCCTGCCTGGAGTTGGGAGTGACCACTCCAGGACTGAGTGAAAATATAAAAAGGTATAGGAGACTTGAACAAAACTATCAGCCAACTTGCTCTGATTTTTATAGAACTCAGTAAGAACAAAATACACATTATTTTTAAGTACTTATAGAACATTTACCAAGATGGGACTATAAAATGTCTCAATAAATTTTAAATATTCAAATCCTAAAAATATGTTTTCAATCACAATGGA…
NmDTS8_gR17f	GTGAGTGAAGATATGATAAGTTCTGGGGGATT	CTGAGTGAATATTTGAAAAGATATGATTGACA					0	6	24,15,12,8,4,2	C........T..T...A...A.A.	0	chr11:80779253-80779284	-	chr11	80779253	80779284	GGGGCTGAGTGAATATTTGAAAAGATATGATTGACATAT	0.193023	AAAAAAAGCACTGCTTGGTTTAATATCAAATTAGACACAGCTGAAGAAAAGAACTTCTTGAAGGCATATCAATGGAAACTATCCAAATTTAGCACATATATTAAAAAAGATTCAAAGAATAAATAGAGTTTCAGTGACCCATGAGACAATATCAAGCAATGTAACATTGGAGTCTCAGAAGGACAGTTTAGAGGTTGGGGCTGAGTGAATATTTGAAAAGATATGATTGACATATTTTCCAAATTTGAAAAATACTATAAGCCCATGGTACAAAAAGTTCAAGGAACACAATAATCACAAAAATAACCAGACCAAAGAATTTAATAATCAAATTGCTGAAAGTTGAGTGATAGGAAAAAAATAAACTAATCTGAGGAAGAAAAAGACACAAAATGAACA…
NmDTS8_gR17f	GTGAGTGAAGATATGATAAGTTCTGGGGGATT	CTGAGTGATGATCTGTTAAGTAATTCTAGACA		TRUE	22849	CPEB3	0	6	24,16,12,9,3,2	C.......T...C..T.....AA.	0	chr10:94014146-94014177	+	chr10	94014146	94014177	TCTTCTGAGTGATGATCTGTTAAGTAATTCTAGACATGA	0.431591	AATGCACCTCAGCCTGGGCAACAGAGTGAGACCCTGCCTTTAAAAAAAAAAAAATGCAAAGTTCCTTGACTTCAAAGAGCTCACAGTCTAAGAAAAGAAATAATAATTTTGGTCAATTATTCAATATTCCCTAGGTAACCTAGAAAGCTTTTAAAAATGTTAAAAGCTAAGGCAATTTACATGCAGGAAGTCCACATCTTCTGAGTGATGATCTGTTAAGTAATTCTAGACATGACTAAGTTTGAGAACAGAATAAGAGAAAAGGGAGCAAAAAGGTAGCCAGGTGAGCTAGATGTAGCTTAGTGGACAATCTGGAGAGCACCTTGGGTTTTTTTATGTTTCTCACTCTCTGTTTGTTAGTCTTGGGTTAATTCGTTTCATTCATTCCATAATTTTATG…
NmDTS8_gR17f	GTGAGTGAAGATATGATAAGTTCTGGGGGATT	CTGTGTGAAGATATCAAAAATGCTAAGTGACT					0	6	24,21,10,8,5,3	C..T..........C.A..A.G..	0	chr2:184615583-184615614	+	chr2	184615583	184615614	ATACCTGTGTGAAGATATCAAAAATGCTAAGTGACTTCC	0.133421	CAGCTGTTCACTTCTCAGTTCCTTCTTTATCTTCCAAAGTTATGACCTTGGATTAGAAGAAATTAAACCACCACCTGCATCCCTAAGACCTTCAGTTTCTTGCTCAGGTTTCTAAATACTCCATGCATAATTTTTACAAGCCTTTTGTTTGCATTCATATTTTCAACTGAACTACTGAAATGTCTAATTAGAAAGCATACCTGTGTGAAGATATCAAAAATGCTAAGTGACTTCCTATGGATTAAGTAATGTTTTCTCATCATGTAGTCTTCAGTATCATTAATGAATATTGTCATATATTAATCCTTATTTTGTCTACACTAATTTCACTTTCTACAGTGAATCATTTCAGTGTAACACTAGAAATACATGAGGCTAGATGTTTCAATTTAAAAATTT…
NmDTS8_gR17f	GTGAGTGAAGATATGATAAGTTCTGGGGGATT	GGGAGTGAAGGTATAAGAAGGCCTCTTGGACA					0	6	23,14,10,8,4,3	.G........G...A.G...GC..	0	chr12:56664830-56664861	+	chr12	56664830	56664861	CTGGGGGAGTGAAGGTATAAGAAGGCCTCTTGGACACAG	0.40083	CCAGTGCTGAGGAGAAAAGTACTGAACGGAAACGGAGTTGTCTTTGTACTCTTGAGTTGTACCTTATTCTTCCACTTGGCCTGAGTTTTTATAAAATTTCAATAAATTGTGACAGTGTGAATTTGGCTTTATTATATTGTTTCTTGGGGCAATAATGTAGATATAGTAGAGTAGAACGAAGTTATGGCTTCTTTTCCTGGGGGAGTGAAGGTATAAGAAGGCCTCTTGGACACAGTGTCCCTGCTAACTATAGTAGCACATTCTACAAGCCAGGACCTAGTACCCACCCCCTTGTCTATTTATAGACTTTTTCAGAAGGTCAGTTGCAGCAGGGATCTCAGGACAGAATCATCTGGTCTTGGACCTCCCATATATGTGATGCCCTCAGGACCACCTCTT…
NmDTS8_gR17f	GTGAGTGAAGATATGATAAGTTCTGGGGGATT	GGGAGTGACGATATGATTTATGCTTTCAGATA					0	6	23,16,7,6,5,3	.G......C........TTA.G..	0	chr5:147346032-147346063	+	chr5	147346032	147346063	GAAGGGGAGTGACGATATGATTTATGCTTTCAGATAACC	0.129222	CTTGCTGTTCTCAGGTCTTCCCCCAAATCAAAGTATTTTACAGGAATATCTTCCTCTGCTGTCTGTTCATGGACTTATGATCTTGAATTTTCCAAGTATTTATCTAAGACATTCTCTGAATAAAATCTAAGCAACCAGGCTTTGTAAGGAGTTTGGATTTTATTCTGAGTAATGGGAAGCCATCGGGTATTGCTAAGAAGGGGAGTGACGATATGATTTATGCTTTCAGATAACCCATGGCTGGTCTTTGGAGATTAGATTGTAGGGGTCAAATATGTGCACAGAGAATACCCTGGAGGCTAATACAGTACTGAAGGTAGGCTGTGATGGTGGTTTTGTCTATGAGACATAAAGAATAGGCCTTTATCTTGTTCTTATCTAGCTTATTCACCACTCTTG…
NmDTS8_gR17f	GTGAGTGAAGATATGATAAGTTCTGGGGGATT	GGGAGTGCAGATAACATAATTTCCTTTGGATA					0	6	23,17,11,10,5,1	.G.....C.....AC....T...C	0	chr1:46256422-46256453	+	chr1	46256422	46256453	ACATGGGAGTGCAGATAACATAATTTCCTTTGGATATAT	0.301257	GTATGTACATACACACATATGTGTATATATATGTGCATATGTGTATATACACACACACAATGGAGTATATACACACACACAATGGAGTATATATATATATATATATATACACATAAAGAAAATGTGATATCTATCTATATATATCTGTATATAACCTATAGATATACATAGGCTGTTGTGAATAGTGTTGCAAAAAACATGGGAGTGCAGATAACATAATTTCCTTTGGATATATGCTCAGTAGTGCAATTGCTGGCTCATCAGACAGCTCTGTTTTTCTTTTTTCTTTTCTTTTTTTTTTTTTTTTTTTGAGACGGAGTCTCACTCTGTCGCCAGGTTGGAGTGCAGTGGCGCAATCTTGGCTCACTGCAACCTCTGCCTCCCGAGTTCAAGCTATTC…
NmDTS8_gR17f	GTGAGTGAAGATATGATAAGTTCTGGGGGATT	GTAAATGAATATATGATGGTTTCTTACTGATA		TRUE	9749	PHACTR2	0	6	22,20,15,7,6,5	..A.A....T.......GGT....	0	chr6:144098591-144098622	-	chr6	144098591	144098622	TTGAGTAAATGAATATATGATGGTTTCTTACTGATAAAT	0.359924	TCTATTTAATATTTGGGTGAAAGAATACATGGAATATATTTCATCTTTCTTAAACACAATTGTCATGACCATGACTCTGCTCTAGGGGCGGGTATAAGGCTCAAAGCCATAAAATCAAATATCAAATTCAAGAAATTAAAAAAATATATAAACAATTACATATAAATGTGACATAAATGGACTATTTCAGTCCATCTTGAGTAAATGAATATATGATGGTTTCTTACTGATAAATCGATCATCTGTAGAGGCAGCTTGTTAGCGATTACACAAGGAATCATTCTATAGTATAGAATACTCACGTTTTAGGATGTTTCTTTGCTCTAATTCTTCAGTTGTGGGCCTCTGGCTCAGCCTCCTATGATGACAAAAAGGATATATTACAGGTTAAAAACAAGG…
NmDTS8_gR17f	GTGAGTGAAGATATGATAAGTTCTGGGGGATT	GTAAGTGAAGATGCAAGAAGTGCTTACAGACA		TRUE	157807	CLVS1	0	6	22,12,11,10,8,3	..A.........GCA.G....G..	0	chr8:62296657-62296688	+	chr8	62296657	62296688	AATAGTAAGTGAAGATGCAAGAAGTGCTTACAGACAGTG	0.621722	TTCCTCTTCTCAGGAAGGTCATAGTTCAAAGCAGAGGTGGACTTACAAAGAAATGATTTCTTTAAAATATTTGGAAAAAGAGACATGTACCAAGCTAATAAAATCCCAGAGGAGGAATCCAATCTAGCCATGTGGAGTTAGGAATGGCATCCTGGGCAAGGCCAGGCCTCAGCTGATACTTAGCAGGTAAGCGTGGAATAGTAAGTGAAGATGCAAGAAGTGCTTACAGACAGTGGAGAGAATACAGACAAAGACAGAGACACAGCTCAGTAGGAGAGAGAAACAGAATTAATTTAATTTTTTTGGAATGCACAGGCACCAGGCAAGGAGCTTGTTTGCCCCTGCACCATGCTAAGGAGTTTGTTCTCTTCCTGCAGACTTAGAGAGCCACTGGACATA…
NmDTS8_gR17f	GTGAGTGAAGATATGATAAGTTCTGGGGGATT	GTCAGTTAAGATTTGATATATTTTAAAAGATA					0	6	22,18,12,6,5,2	..C...T.....T.....TA..T.	0	chr5:139499168-139499199	+	chr5	139499168	139499199	TTAAGTCAGTTAAGATTTGATATATTTTAAAAGATACTA	0.098954	AAGTACATTTGTAATAAAAGTCAATGGATCTATATCAGTTGTACTCACTGTTTTCATTTCTTATTAATATAGGGATGCTGTACTTTTTCTTAAGGAAAACTGAATTAAATTTGGGTGGAAGGGAGGGGGAAAAGATAAATCCGTTGATAATGAGAATCTGGGTGGGTATCATGGCCCAAGCACTTTATATCATTTTTTAAGTCAGTTAAGATTTGATATATTTTAAAAGATACTATGTCAACTTTTTTCTTCCTATTTTCTTATGTAACTTGACGTTTGGGGGGATTATCTCATTCATTTTTGTTTGTGTGCTTTTAACATTTTGTGTTTTGGCCCTGTTCAAACTTTCTAAACACATTTTTCTTTTATGACATTTTGGGTTATCTGCTAGACCTGGTG…
NmDTS8_gR17f	GTGAGTGAAGATATGATAAGTTCTGGGGGATT	GTGAAAGATGTTATAATAATTTCTAGAAGACA	TRUE		132204	SYNPR	0	6	20,19,16,14,10,5	....AA..T.T...A....T....	0	chr3:63601526-63601557	+	chr3	63601526	63601557	TGATGTGAAAGATGTTATAATAATTTCTAGAAGACAATT	0.118635	TTAGAGATGAGGCGACATGAGGAGATATATTATTCATCATAGATGGCTAATTGGAGAGTACCTTGTTATATATACAGATACTTTCATGGTCATTTTGTATGTATGTTAAAGTAGTAGAAGTATTTTGTAGCTTAAAGTCTCTAGTATGTAATATGCATAAAGTAAATCAAATAGCGTTGAGTTTTCTTATGCATTTTGATGTGAAAGATGTTATAATAATTTCTAGAAGACAATTTGGTGTATCACAACATGCATGTCTTATTTTTTTTTAGTTTTAAGTCCTATAGGACTATGAGTCTCTAAGTTATTTGTTTCAGAAAATTATTCTTTTTTTATGTGATAAATCATATGATTTAAGTGCATGAATAAGCATTTTCCCACACAATGAACATTTGAACT…
NmDTS8_gR17f	GTGAGTGAAGATATGATAAGTTCTGGGGGATT	GTGACTGAAGAAGTGATCAGGTCATTAGGACT		TRUE	80145	THOC7	0	6	20,13,12,7,4,1	....C......AG....C..G..A	0	chr3:63830242-63830273	+	chr3	63830242	63830273	AGAGGTGACTGAAGAAGTGATCAGGTCATTAGGACTGTG	0.592586	ACCACAAAAATGATAACTCTGTGAGGTAATGCATTTGTTAATTAGCTAGTTAACCATTCCACAATGTATATATACTCCAACACATCATACTGTACATGACAAAAATACACAATGTTATCTGTCATTTTAAAATAAATACATAAAAAAGAAGGAAGTTTAATTGCCATCGTGCCAGTATTAACAGGGGGAACCTTGAAGAGGTGACTGAAGAAGTGATCAGGTCATTAGGACTGTGCCCTGATGAACAGGCTTATGCAGCTATTGTGGAAATAGGTTAGTAATCTCGGAGTGAGCTCCTGATAAAAGGGTGAGTTCAGCTCCATTTCTTTTCTCCATCTCACACTCTCCTTTGCCATGTGATACCTTTTGCCATGTTATGACACAGCAAGAAGACCCTCA…
NmDTS8_gR17f	GTGAGTGAAGATATGATAAGTTCTGGGGGATT	GTGAGAAAATATATGTTAATTTTTATATGACA		TRUE	23635	SSBP2	0	6	19,18,15,9,5,2	.....AA..T.....T...T..T.	0	chr5:80880719-80880750	-	chr5	80880719	80880750	CTAAGTGAGAAAATATATGTTAATTTTTATATGACAGCA	0.0902647	CTTTTTTTCACCAGTATTGTTGAGACTCAGATCCCTGACCCATATATTTTCTGCTTTTGTGGATTCTAGAACTATTTATAGTATAGGAAGACCTACTTTTCTTATGTAATAGTTTATATGAAATATGACTATTATGTATTTCTCTTTTATTATTTCTTTATCTTAAACTACTTAACTCATAGAGTTGTTATGAAGACTAAGTGAGAAAATATATGTTAATTTTTATATGACAGCATTATATGCTATATGGAAGTATTTAAGGCCATGATTTAAAAAATTACAACTGTCTCATCCTAGTGAATTAGATTAGGCATATACTTAACATAATTTTTATCTTGTGTAGAATTTCTGCACATAGAAATATTATGTATCTTCCTCAGTTTGCTCTTATCTATTCTT…
NmDTS8_gR17f	GTGAGTGAAGATATGATAAGTTCTGGGGGATT	GTGAGGGAAGATTTGGGAAGATCTCCTTGATA		TRUE	3751	KCND2	0	5	19,12,9,8,4	.....G......T..GG...A...	0	chr7:120151279-120151310	-	chr7	120151279	120151310	TAGGGTGAGGGAAGATTTGGGAAGATCTCCTTGATAAGA	0.302762	TATCTGTTGAATGCCTACTGTGAGCCAGGTGCTAGAGATATCTAGTAAACAAAACCAGTCTCTGTCCTCAAGGAGATCATATTCTTAGGGACAAGACAGATAAAAAACAAATGAGCAATTTAATGTAGAGTCATATGTTAGATAGTGTTAAGTCTTTTGGGGAAAAACAAAGCATGGTAATAAGAATTCGTGTGGGTAGGGTGAGGGAAGATTTGGGAAGATCTCCTTGATAAGACGATGTTTTGAGAGGAGATGTGAAGGAAGTGAGAGTGAACCATGGAGTTCTCCAGATTCAAAAAATGCTCCAAAAAATGGAACAAACTTGTAGTGTTCATGACATGTACAAAAAATAGCAAGAGACTAGGGTGGCTGGTAAGGAGTCAGTAGTTAGAAGCTCTG…
NmDTS8_gR17f	GTGAGTGAAGATATGATAAGTTCTGGGGGATT	GTGAGGGGAGCTCTGATAAGCTATTGTTGACT					0	6	19,17,14,12,4,2	.....G.G..C.C.......C.A.	0	chr2:121290453-121290484	+	chr2	121290453	121290484	AAGTGTGAGGGGAGCTCTGATAAGCTATTGTTGACTTCA	0.605233	CGAATCCTGGCTTTGCTTTAACCTCTCTGTGTCTCAGTTTCTCATCTGCGAAATGGTTTATAGTGCCCGCTTTGTAGAGAGGTCTAGAGAATTACAGAATCATGTACGTGAAGTGTTAGACCAGGAAGAGAGTAGGCGTTCCATGCACAGTAGCCCGAGCCTCTCAAAGCACCCTGAGAAGTCACCGCGCTCCCAGAAGTGTGAGGGGAGCTCTGATAAGCTATTGTTGACTTCAGCTTTGGGGTGGGAGGGGGATCGATTGGAGCTGGGGAAGGACAGGAGGTGGAAAAGAGCAACCTTAAACTTGAATGGGCTCAGAGTCGCAGTAGGGCGGACCGTGTGGGAACTCTCTATGCTCTCTTCCGAACTGTAAATCTAAAACCGCTCTGACATAAAAGT…
NmDTS8_gR17f	GTGAGTGAAGATATGATAAGTTCTGGGGGATT	GTGAGTAAATATAAAATAATATCTAAATGACA					0	6	18,15,11,10,5,4	......A..T...AA....TA...	0	chrX:127147753-127147784	+	chrX	127147753	127147784	TTATGTGAGTAAATATAAAATAATATCTAAATGACATTT	0.110141	CTAAGAATTCAATATCCAGGAAAAGTACTCTTGAAAATTAAAAAAATAAAGACATACAAATAAAACCCGAGAGAACTAATTCCTAAATTGTCGCAACTAAAAGATAATTATGAAAGGCAGTCTTCAGTTTGTAAGAAAATGATCCACATATTAACTTGTATCTAGAACAATTAATAAAGAGAACTGGAAATGTTATTTATGTGAGTAAATATAAAATAATATCTAAATGACATTTAAAGTGTTGTGAATATGAAACAAAGAATATTGTGGAGATTACAACTTGCATATTTGGATATAAATATAACTATGGTACATTTTTAGTAAGAGCAAGAAATACTATAGTTATCTAAGTTTCTTACATTGAATGCTATATTAGTCTGTTCCATGCTACTGATAAAG…
NmDTS8_gR17f	GTGAGTGAAGATATGATAAGTTCTGGGGGATT	GTGAGTAAATTTCAGATCAGTTCTTCAAGATA					0	6	18,15,14,12,11,7	......A..TT.CA...C......	0	chr11:80690378-80690409	-	chr11	80690378	80690409	TAATGTGAGTAAATTTCAGATCAGTTCTTCAAGATAAGC	0.25139	CATAGGTATTACATGCTGAGGATATCTTCTTAAAAATCTTTTGTTACAAACCTAGAAAAATGGTATAAATATCTATGCCTTCGTGGTCACTAAGTAGTGTAACTGGGTGTGGTTTTTAGGTCTAGGTCAATTTCTATAGCACCCCATTGTCAAAATTCCCTCCCCGTAAGAATATAAATACTGGAAGTTTTTTTTTTAATGTGAGTAAATTTCAGATCAGTTCTTCAAGATAAGCTGTAATTTTAATGTTAGAGTTATATTTCCATATTATACGTCATAGTGAGCATTATCTCTAATAATTTGGATATATTTGTGAAATGCTATATTATAAATATATTTAATTAGACGTTTTCTTAGGTGAACTGAAAAAATGTTTCAGCCAAATATCTGTGGTTCTTA…
NmDTS8_gR17f	GTGAGTGAAGATATGATAAGTTCTGGGGGATT	GTGAGTCAAGAAATGTTACTTTTTTTCTGATA		TRUE	80173	IFT74	0	6	18,13,9,6,5,2	......C....A...T..CT..T.	0	chr9:26978736-26978767	+	chr9	26978736	26978767	AGAAGTGAGTCAAGAAATGTTACTTTTTTTCTGATAATT	0.246252	GCTATATACAGATATGAGCTATTTCAGTCTTCATTTTTCTGACATGGAGCTGTAGTACAACTTGAAGAACTTTGAAATAGTCTTGGAGAAAAGTTCAAGATTGAAAATTAGATTTTTGGTACTATATAGAAATACTCTGAAATAGTTTAGATAGTTCCTATATTAAAATGACACTTAAAATACTTGTGTATTTATGAGAAGTGAGTCAAGAAATGTTACTTTTTTTCTGATAATTAGCATCTGTTCTAATACTTATGTAAGGAAATGAGGCTAATTTCCTCATTTATATTAATCTAATTTCCTAGATTTATATTAAATCTCTCATTATGCTTCTGCATATGTATTTAGAGAAGCATAAGAATATACTATATATTAGAGTTTAAAATTTAGATCTGTGGT…
NmDTS8_gR17f	GTGAGTGAAGATATGATAAGTTCTGGGGGATT	GTGAGTCAAGATGTGATATCTTGAGAAGGACA		TRUE	10478	SLC25A17	0	6	18,12,6,5,2,1	......C.....G.....TC..GA	0	chr22:41189492-41189523	+	chr22	41189492	41189523	ATATGTGAGTCAAGATGTGATATCTTGAGAAGGACACAA	0.081453	TGGAGTTGGAAAGTCGTCATTTTGCAACTTCGTGGTAAATTTAGGGGAAAAATGTTGATAAAGCACAGGATATTTGTATTGTTTTGAAGTATCTCCACATAGACTGCTTATAGTTGCAAGGGAAGAAAAAAGTAATTGCACAGTGGCTAAATCAAATTTAAGAAATCATAATTAGCCAACCAAAGGCAGGCAGACAATATGTGAGTCAAGATGTGATATCTTGAGAAGGACACAATATCACCTGTGCATTATTCAGGCCAATAATGTATAACCTCAATGGAATCATGAGGAAATGTGAGGCAAACTTAAAAATGAGAAACTTTCTATTTTCTTTTTTTTTTTGAAACGGAGTTTTGCTCTTGTTGCCCAGGCTGGAGTGCAATGGCGCGATCTCGGCTC…
NmDTS8_gR17f	GTGAGTGAAGATATGATAAGTTCTGGGGGATT	GTGAGTGAAGATGCCTTAAGGGCTGCCTGACA					0	6	12,11,10,9,4,3	............GCCT....GG..	0	chr6:113303846-113303877	+	chr6	113303846	113303877	CAAAGTGAGTGAAGATGCCTTAAGGGCTGCCTGACAGAT	0.319436	AGAGCTGTTTATTAGAAGGCAGTATGTGAGCAAAGTGCCAAAAAGGGGGAACTGCTGACAGTGAAAGCAAAGACTTTCTATATCCCCAAGTCTCTCTTGATCAGTTGTTAGGCCTTTCTGGTCCTTAGTCTCCTTATCTGCAAACTGCAAATGCTTGCCTGGATCTCTGGTGTTAAACTGTGTCTTGTGGCACCTTCAAAGTGAGTGAAGATGCCTTAAGGGCTGCCTGACAGATGAGAGGAAGCCTCTTGAAATAAAACATTAGACATTCCTTGGGCAGATCGATTTGGTGTTATCTCTTTGCTGTTATCTACAGTGGATATTGGGACTTCATATAAGATTTTATTTGCAACAACGCTTTGATAACTAACACATTTGAAAACTATCTAATGGTGTTTT…
NmDTS8_gR17f	GTGAGTGAAGATATGATAAGTTCTGGGGGATT	GTGAGTGAATATATAAGAAGGTAAGGCTGATA		TRUE	285362	SUMF1	0	6	15,10,8,4,2,1	.........T....A.G...G.AA	0	chr3:4134522-4134553	+	chr3	4134522	4134553	CCAAGTGAGTGAATATATAAGAAGGTAAGGCTGATAATA	0.179871	TGACCAACTACTTATAGTATAAAAGCAATAATTCTTGTTAAGTTCTACTAAGTGTCCAGAACTGTAGTGTGTGTGTATATCGGGGGTGGAGTAGTGTGTCATTTAGAACACAATCCAAGTCTAGAGAGAGTCAAAGAATTGATAAGAAAATTGTTGCATGTGAAACATTCATGCTAAAGTACTGAACTTCATATGGCCAAGTGAGTGAATATATAAGAAGGTAAGGCTGATAATAGTCATGGAAGAAATGGTTAGAAAAGTAAATTTTGGTGTGTGCCTTACAATATAGAAAGCTTTGATAAAAGGAAAAAAAAACAAGGAGGAAGTTATTCCATGAATGTGCCAATGTTTATAGAGATAGAAATGACTGAATACATGCAGTGCTTAAAAGTAAGAGCT…
NmDTS8_gR17f	GTGAGTGAAGATATGATAAGTTCTGGGGGATT	GTGAGTGAATATATAATAATGATTAGGTGATA		TRUE	116496	FAM129A	0	6	15,10,5,4,3,2	.........T....A....TGAT.	0	chr1:184825725-184825756	-	chr1	184825725	184825756	GGGAGTGAGTGAATATATAATAATGATTAGGTGATAGGA	0.20189	TGCCTTCTTTTGCCAAACACTTACCAGGCACCTGCCTTGTGATTGTTCAGAGTGCCGGGGATCCAATGGGGAACAGGTGGTGGATTTATTATTCTTTCCCACTCAAACTTTATGCCCATGAACCAAATCTTGTTCCCTTATATTCAGAGAATCCCTCACAGTGACTCATACATAGAATATGTTCAACCAGTGTTAGGGGAGTGAGTGAATATATAATAATGATTAGGTGATAGGAGGAATAATTTGGTTGAATTATGATTTTCTCATTTCTGCATCAATTAGTTATCACCTTTTTTCCAGCTTAAAATTTTTCCCCATGTTTTGAATGTGTCACCTTTGTTGCTTTCTTCCTAAATGTCCATGGTCAAATTTTCAAAGTTTGCCAGAATGAATTTTTCA…
NmDTS8_gR17f	GTGAGTGAAGATATGATAAGTTCTGGGGGATT	GTGAGTGAATATTGGAGAAGTGCTTTTGGACT		TRUE	81035	COLEC12	0	5	15,12,11,8,3	.........T..TG..G....G..	0	chr18:425709-425740	+	chr18	425709	425740	GTGGGTGAGTGAATATTGGAGAAGTGCTTTTGGACTAAC	0.0690824	AGAGTCCCCCCAGGCTGATGAAATGAGTCTCTTTGTACATGATCACCAGGAGAGACTCTGGGATGACAGCGCTGGGGGAAGAGGTGGGGGAGAATAAAATACAGTCCTTACAGGTTTAATTAAAGACACACAGCCCCCACGGTCATCAACATCACCATTGCTGGCACCACTAACCTCTCTGGAGCCATGAGGGCATGTGGGTGAGTGAATATTGGAGAAGTGCTTTTGGACTAACAGTAGTACCATAAATAACTGTTACTGAGTTAAAGACATCTCTATGTGATTTACAGCTTGCAGTAATAATGACCTGGTGAGTTTAAGAACTCACCACCCCATCTCTTGTTCCACAGCCTCCTCTTCTTAAAGAAAAATGAACCCCAAGCTAAGCCGAGAGCCATA…
NmDTS8_gR17f	GTGAGTGAAGATATGATAAGTTCTGGGGGATT	GTGAGTGATGATAAGAAAAAGTTTCCAAGACT					0	6	16,11,8,5,4,2	........T....A..A..AG.T.	0	chr4:33406796-33406827	+	chr4	33406796	33406827	GGGAGTGAGTGATGATAAGAAAAAGTTTCCAAGACTAAG	0.541304	CATGACTGCACTTTTTTTGAGGTAATGTTAGCAATTCATTTATAACTTACTAAGTTTGAGATAACTGTTAGATAATCAGGAAAATACATTGTCCTAATAGTAATTTTGTATGTCATAAAGAAGAAATTTCCTGCATAGAGATAAAATTATATGAAATTATGGGTATTTAAAGAATATAAGGCCGTGAGTAGAACATGGGAGTGAGTGATGATAAGAAAAAGTTTCCAAGACTAAGTCATAGAACAGTCTAACGTCCAAAGTTGAATTTGTGAAATGCACACACAAAAAATACTCAGAATGAACAGATAATAAGACAAGAAAATCCAGTAAATTTGAAGTCTGGAATGCCCTGGTTTTTAAAAGTGTTTTACAAAGTGATTTCCATTGGATCTAGCAATA…
NmDTS8_gR17f	GTGAGTGAAGATATGATAAGTTCTGGGGGATT	GTGAGTGCAGATATTAATATTTCCTTAAGATA		TRUE	8671	SLC4A4	0	6	17,10,8,7,5,1	.......C......T.AT.T...C	0	chr4:72145296-72145327	+	chr4	72145296	72145327	ATATGTGAGTGCAGATATTAATATTTCCTTAAGATAGTA	0.235298	TATCCTCCATGTTCATCTGTGTTGTCGCAAATGACAGGATTTCCTGTTTTTCAAAGGCTGAATAATATTCCATTGGATATTATATATCTATGTATGTATATATACATATATCCGTATATGTATGTATTATATATTTTATCCATTTATACTTGTGTTGATTCCATATGTTGGCTATTGGTGAATAATGTTGCATTGAATATGTGAGTGCAGATATTAATATTTCCTTAAGATAGTAATTTTGTTTCCTTTGGATGTATACCCAGAAATGGGATTTCTTGATCACATGGTAGTTCTACAGCTGATTTTTTGAGGAACTTCCATTCTGTGTTCTATAATGGCTGTCTAATTTATATTCCTATTAACAGTGTATGAGGATTCTCTTTTCTCCACATCCTTGCC…
NmDTS8_gR17f	GTGAGTGAAGATATGATAAGTTCTGGGGGATT	GTGAGTGGAGATAATATGAAGTCTGCTTGACA					0	6	17,11,10,7,5,4	.......G.....AT..G.AG...	0	chrX:110766299-110766330	+	chrX	110766299	110766330	AGTAGTGAGTGGAGATAATATGAAGTCTGCTTGACAAAA	0.569123	TGGTATTTTTAGTAGAAATGAGGTTTTGCCATGTTGGCTAGGGTGGTCTCCAACTCCTGGGCTCAAGTGATCCACCTGCCTCGACTTCCCAAAGTGCTGGGATTACAGGTGTGAGCCACCAAGCCTGGCCAGATTTTTTTTTTAATGTAGCTTCCATTTTGTACTTTCTTCATTTGATCCTCACAGTAACCCTGTGAGTAGTGAGTGGAGATAATATGAAGTCTGCTTGACAAAAGAAAAAACAGGTACAGAGAGATTTGTGAGGCATTCGTGGTTACACAGAGGCAGAGTCAAGATTACACTGTAAGGCTTTGGACTCCTGTTTTAATACTCATTCCACCATGCTTTTCTTTCTGAGCACTGAAGAGATATTTCAGAGCTATTCATTCTATAACACTC…
NmDTS8_gR17f	GTGAGTGAAGATATGATAAGTTCTGGGGGATT	GTGAGTGTAGACAGGATAAATTGTCTAAGACA					0	5	17,13,11,5,2	.......T...C.G.....A..G.	0	chr14:43609438-43609469	+	chr14	43609438	43609469	GGCAGTGAGTGTAGACAGGATAAATTGTCTAAGACAAAA	0.637288	TGGGTGTATGTAAGGAAGAGAGAAACCGTAAGTTCCATCATGTCACATGTGATGCTTAATTTACTGTAGACATATAAGTAGAAACATTGACTAAACAGAGATATAGTTTCAGAGTTCAGGAGAGACAGAAGTTCTGGAAATAGAAATATGGCCATTTATATGAATTATTTAAAACCACAGGGACTAACGGTACCCAGGCAGTGAGTGTAGACAGGATAAATTGTCTAAGACAAAAATCTAAACCTCATTTGAATGAGGAAGGAACAGCAACAGCCAAAAGAGCAATAAGGTAGACTAAGAAAATTAGAACAAGAGTTTGAGGTTCAAGGTGCTTGAGTCAACATTGTGAAATAATAATTTACAAAAATAATTGCCAAATAAATATTTTTTTTGAAATTT…
NmDTS8_gR17f	GTGAGTGAAGATATGATAAGTTCTGGGGGATT	GTGAGTGTGGAGATGGGAAGTTATGGCGGACT		TRUE	8224	SYN3	0	6	17,16,13,9,8,2	.......TG..G...GG.....A.	0	chr22:32928876-32928907	+	chr22	32928876	32928907	AGCTGTGAGTGTGGAGATGGGAAGTTATGGCGGACTCTG	0.292273	CTTGGCCGTGGGCCCCTGGGGAGCGAGGCAGACATGAGAGACGGGAGGACCGGCTGGCTCCTGTGGTCACCCCAGCCATGTGCTTCCCATTAGCCGCCCACACCCCGGGGAGGGGACGGCCGCAGGGCTCTCCCTCACGTGTCCTGGCCTTGTGTCAGCACCGCCCATGGAAGGAGGGGGCTGGACGCGGCACTGGAGCTGTGAGTGTGGAGATGGGAAGTTATGGCGGACTCTGAGGCCAGAGGGGCTTTTCAGGGGAAAGCAGTGGAGAGCCATGGGACATGGAGTGGGGGGGCAGGGAAGAAGAGTTGGGGAGGGGACGGGAGGGCTGTGGGACCGTGAGAGACACTGGGAAGACATGGAGGAGAGGTGGGGGTTAGTGGGATACGGGGAAACAGA…
NmDTS8_gR17f	GTGAGTGAAGATATGATAAGTTCTGGGGGATT	GTGAGTTAAGACATGAAAAATCATAGCAGATA					0	6	18,13,8,5,3,2	......T....C....A..A.CA.	0	chr13:27622342-27622373	+	chr13	27622342	27622373	TAAAGTGAGTTAAGACATGAAAAATCATAGCAGATAAAA	0.490021	TGGAAGCAAGACAGTACAAGTTTAGTGTTTCCCAAACTGGAATCTAACAAACATGTATATTCCCTGGGATGCTACTAGTGTTCCATAGCAATAACAACAAAAATCAGTGCCTAAATATACTCCCTTCCAAAACATAATACCAGTAATCCAAGAAAACACTCAACATGCCTACATAGTCATCCTTATTACTTTTCAATAAAGTGAGTTAAGACATGAAAAATCATAGCAGATAAAATAGTATGGTCCCAAGAACAGAATCAGACAGACCGATAAAACTGAAGAGAGGGCTGGGTGCGGTGGCTCACGCCTGTAATCCCAGCACTTTGGGAGGCCGAGGCGGGCAGATCACCTGAGGTTGGGAGTTCAAGACCAGCCTGACCAACATGGAGAAACCCCATC…
NmDTS8_gR17f	GTGAGTGAAGATATGATAAGTTCTGGGGGATT	GTGGGTGAGGACTTGATAAGCCCTAGTAGATA	TRUE		26267	FBXO10	0	6	21,16,13,12,4,3	...G....G..CT.......CC..	0	chr9:37537681-37537712	+	chr9	37537681	37537712	AAAAGTGGGTGAGGACTTGATAAGCCCTAGTAGATACTT	0.633097	GGGCCACCCTTTCACCATCACTACCCACCTCTGCCTCCTGTGAGCCAGCCTTGGAGCCTGGCTTTGGGGAGCTAGAGGCTGGGCTGGTAGGGCTCTGGCTGCCCTCGATAACAATGTCACAGGTCTTTGGGCTCCAGGCCTGGTCCCGGCTCTCTAGGTCCAGGGACATTAAAAAGTCAGAGTCCTCTGTGGGGAGAAAAGTGGGTGAGGACTTGATAAGCCCTAGTAGATACTTGTAGGCCCAGTTCTTATCTGCAGATGGGTGACCCTCAACAGTCACAGAGTTGTTTTCACTGCCCACAAATTCACAGTTTTCCAGGACACACAGGGGCACGTTGTGCAGGAAGATATGGGTGTTTTTGAAGGTACAGAACTTCACTTGGCAAGTACCCGGGCCAT…
NmDTS8_gR17f	GTGAGTGAAGATATGATAAGTTCTGGGGGATT	GTGTGTGAAGATAGGCTAAATGCTCAGTGACA		TRUE	8821	INPP4B	0	5	21,11,9,5,3	...T.........G.C...A.G..	0	chr4:143765521-143765552	-	chr4	143765521	143765552	ATGTGTGTGTGAAGATAGGCTAAATGCTCAGTGACATTA	0.266015	ATTATGTGTTCCTTTGTGATATAATCCTGTAAAGCATTGATAGGAAATGATCAATAGTTTTGTGAAAGGTACATGGGCATTGAAGGTTGAACCTCGTGAATTTGTAGTAATGTAAAATGCTATTGCAAAATGGATTGCTTTTTCAGTGTATTTCCTTAAAATGTGATGTAGAAGATTGTCCTTGAAAGGTTATGAAATGTGTGTGTGAAGATAGGCTAAATGCTCAGTGACATTAAGAAACATGTTTGCAGATTGAAATACTGCTCTTATTCTAGGAGAGTATTCTCTTTGATTAAGCAAATCAATATTTATTTGTGATAAAATAATGATCACTATGATGTGCATATTTATAACTCAAATTTGCTTTTGACTCTTTATAAAGTGTAAGAACAACCAGAT…
NmDTS8_gR17f	GTGAGTGAAGATATGATAAGTTCTGGGGGATT	GTGTGTGCAGAAATGGCAAGATCTCCAGGACA		TRUE	57222	ERGIC1	0	6	21,17,13,9,8,4	...T...C...A...GC...A...	0	chr5:172336820-172336851	+	chr5	172336820	172336851	ATGTGTGTGTGCAGAAATGGCAAGATCTCCAGGACAAGC	0.677978	GATCTTTGCCGCCATCTCAACAAAGGTTCCTATACTTGTCTTTCCCCTAGTGTGAACGAGCTCTATGTCGATGACCCAGACAAGGACAGCGGTGGCAAGATCGACGTCAGTCTGAACATCAGTTTACCCAATCTGCACTGCGAGTGTGAGTACTCCACGCAGCCCCTCCCTCCAGCAGGACACCTCCTTAGGGCAAATGTGTGTGTGCAGAAATGGCAAGATCTCCAGGACAAGCCAAGCCAACATATGGTTCTCCCCACTCTTTTTTGGAGGAGAATATAATTGCGTATGCATGCACTTGGAGGTTTTCTGGCATAATAAACACAAGACACTACTCATAGGGGTTAACCCTGGAGAGCAGCTGATTTGGTGCAGGGAGGTGGGATGTCTCTTAGGGTC…
NmDTS8_gR17f	GTGAGTGAAGATATGATAAGTTCTGGGGGATT	GTGTGTGTAGATAAGCCAAGGTCTATGTGACA		TRUE	81605	URM1	0	6	21,17,11,9,8,4	...T...T.....A.CC...G...	0	chr9:131134594-131134625	+	chr9	131134594	131134625	CTGTGTGTGTGTAGATAAGCCAAGGTCTATGTGACAGGA	0.940619	CAAGGCACTATTTGTGCTTCCTACAAACAGGTTTGTCATATGGTTTCAAAGCTGAGGGAAACTGCAGAGCTTAGAGAGAAGGCAAAGAAACAGGCCTTGAAAGATGGGTGGTGTACTTTACAGTATCACGTGGAAAAGAGGAAATAGGTAGGGATGTGTGTGTGTGTGTGTGGAATAGGTAGGTGTGTGTGTGTGCCTGTGTGTGTGTAGATAAGCCAAGGTCTATGTGACAGGAAAAGTCTGGGATGGGAATCTAAAACCTCTGCCCAGTGCCTTTCTTCTCATTGGATGCCTCCCATTTCTTTCATGTTTTCCCTTAATTGGGTAGTTCATTCACCAGCCATTTATTGAGTGCCTACCATGTGCCGGGCAGCAAGCCAGACACTGAGGATACAAAGA…
NmDTS8_gR17f	GTGAGTGAAGATATGATAAGTTCTGGGGGATT	GTTAATGTAGATATGCTAAGTTTATTTTGACT		TRUE	55345	ZGRF1	0	6	22,20,17,9,2,1	..T.A..T.......C......TA	0	chr4:113491030-113491061	-	chr4	113491030	113491061	ATCTGTTAATGTAGATATGCTAAGTTTATTTTGACTAGT	0.823724	AAGTAATTAAGGGAGATGAGTTGCAAACTTCCTCTGTGGTGCACTCTCTGTCTGCTATTTATTACTTTTTGCATCTTATATATTAGGGCTATTTTATTGGGTACATATATGTTTTAAATTATTAACTTCAGGGTAAACTTACATCATCATGTAGAGATGATCCTTTCCATCTCTAATAATTTTTTCTTAAAAATCTATCTGTTAATGTAGATATGCTAAGTTTATTTTGACTAGTATTAGTTTCATAAGTCTTTTTTCATTTTTTTATCTTTCTTTCTTCATATTTTACAGGTGTTCCTTATAAACAGCATATGTCTCAATTTTAAAGACGTGACTTGTAAATAGAATAAGCCCGATAGTTGAATTTATTATAGTAATTGACACCTGGATGTGTTTCTT…
NmDTS8_gR17f	GTGAGTGAAGATATGATAAGTTCTGGGGGATT	GTTAGTAGAGATATGAGAAATTATCTTAGACA					0	6	22,18,17,8,5,2	..T...AG........G..A..A.	0	chr12:30910436-30910467	+	chr12	30910436	30910467	GCGTGTTAGTAGAGATATGAGAAATTATCTTAGACACAT	0.493266	TAATAATGGATGGTTTGATTTCTACAAAAACAGCCAGACTTTACGTCCTTTGAAAATGTGAAGGTGTTAAATATGCACTGTCTGACAAATGTTCAATTGCTGCAGGGATGGTTATGCTGTAGTCACTTAAAATTAATATAGCTTCATATTGTTGAAACTGGAAAGATAAATCCACCAAAGGATGTGAAACCTGGTAGCGTGTTAGTAGAGATATGAGAAATTATCTTAGACACATGGTTGTGGGTGATAGAAGTCTGTTTCTTATTGGCTCTACGAGACTTTGTGGAGAATTGCCACCAAGAGACAGAGAGAGAGGGAGAAAGTCACCAAGAAAAATAATAAGAAGGCTAAGAAAGAAAAAGACAGGAACAATAACATAAGGTTGTTAAAAAGATAGTA…
NmDTS8_gR17f	GTGAGTGAAGATATGATAAGTTCTGGGGGATT	TTGAGTGAAGATAAGATCACTTCAATTGGATA					0	5	24,11,7,5,1	T............A...C.C...A	0	chr9:78155192-78155223	-	chr9	78155192	78155223	TGTGTTGAGTGAAGATAAGATCACTTCAATTGGATATTA	0.0961472	AATAAATAGAATTCGCATCTGCAAAGATGTATTTTCAAGCCTTTAACTTTCCTTTAACTCATCATGGGTAAGTTTAGACCACTTCATTTAATTTTATATTCTTCACTAAATTCTTGCTGACTGGCCACTTTTAATGTAGGACTTGCTTTCTATACAGACAAATGATCCAATCTCTCAAGTAGGTTTTTTGTTTGTTTGTGTTGAGTGAAGATAAGATCACTTCAATTGGATATTACCAGACCTCCTTAGTCTTGTGCCATTACTTTAGTGATGCCAATCTTCATACTATTAGAGGTAATTCCTTTGGGCACATGAGAAAGATGGTGCAATGGAGAGAGGCCCTCACTAGCCAGCATTCTTTAGATATGATACTGGCTGTTTTCACAGGCTAGGTACAAA…
NmDTS8_gR17f	GTGAGTGAAGATATGATAAGTTCTGGGGGATT	TTGAGTTAGGATATTATAACTTCAACAGGACT		TRUE	143187	VTI1A	0	6	24,18,16,10,5,1	T.....T.G.....T....C...A	0	chr10:114522317-114522348	+	chr10	114522317	114522348	AGATTTGAGTTAGGATATTATAACTTCAACAGGACTGAC	0.0608517	TTCTCCTGAATGGAAAGCAGGTAGTAATCCAGAAACACGAAGACAGAGAGGTTCCTACGAATTGGAATAGAAGCCGTAGTTAAAGCTTCCTAAAGTGCATTTGAAATTACTTTGGCCCTATATTAGAAACGGAGTGCTTTTTGAGTTTTCCAAATCCATCTTTAAATATTAGTTTCTGCAAGTATATTTGGGCAGGAGATTTGAGTTAGGATATTATAACTTCAACAGGACTGACTAATTTTAATCAGCTAATTTGGCATTTAAAAAGGACTACAGGTCATTGTAATTATGCAAGGGATATGCAGTCATTAGCGTCAGTATTCCAATTTCTCATTAATATCTACCCGGAAGAGAGTTGTTGAATATGAGGCTATCACCACTGCCTGAAAATGAACATTT…
NmDTS8_gR17f	GTGAGTGAAGATATGATAAGTTCTGGGGGATT	TTTAGTGCAGGTATGATAAACTCTTGGTGACT		TRUE	57492	ARID1B	0	6	24,22,17,14,5,4	T.T....C..G........AC...	0	chr6:157332279-157332310	+	chr6	157332279	157332310	TGTTTTTAGTGCAGGTATGATAAACTCTTGGTGACTAAT	0.354099	GAGTCATGCAGTTAACTGCAACAGCCTGGTCCGAAGGCCAGGACACCTCTCATAGTTTTTCTTTTTTTCCTTTTCCCTATGGTGTGTGTTTTTTAAGTTTTTTTGGTTTTGCTTTGAGGGGGTGTAGAATGGGCAAATTGAATGGAGAAAGCATTCTGTACTTCTTTTCATTTGTTCTACTTTCTCTTTTACCTTTTGTTTTTAGTGCAGGTATGATAAACTCTTGGTGACTAATCATGGTCAAGGATTTCCATATTGTCATTAAAGCATGTATATATTATCGACATTTAAAGAGTTGGAAAAATGAACACAAGATAATTAGATTGCTATTTGAGGATTTTGTAGTTCCTTCAAGCTCTAATTAATTGTCCAAAAAGTATTGTAGTTCTATGATAAATT…
NmDTS8_gR17f	GTGAGTGAAGATATGATAAGTTCTGGGGGATT	ATGAGAGAAAATTACATAAGTTCTTTGAGTCT					0.1	6	24,19,15,12,11,10	A....A...A..TAC.........	0	chr12:126817767-126817798	+	chr12	126817767	126817798	TTTCATGAGAGAAAATTACATAAGTTCTTTGAGTCTCAA	0.119262	GAGGCCCAGATCTTAGTGGGAGGCAAACCTGGCCCTTAGGGACCCTGGCGCTGGGGAAGCAACATCCACAGTGGGTGGAAATGGGCTGGGCTTGGGGTTCAGATGGGGCTGACTCTGCTGCTTATTAATAGAAAGGGAAATTCAGAGGGTTATGAAGATCACAGACTCAGAGCCAGAAGCTGGTCATTAATAAAAGTTTCATGAGAGAAAATTACATAAGTTCTTTGAGTCTCAATTATTTCACCCAAAATGTGAATAATAATAGTACTTGCCTCACAGGATTGTTGTAAAGCAGGGGTCCTGAACTCTCCTGCCACAGGTCCATGGCCTGTTAGGAACCAGGCCACACAGCAGGAGGTGAACAGCAAGTGAGGGGGTGAAGCTTCATCTGTAGTTACA…
NmDTS8_gR17f	GTGAGTGAAGATATGATAAGTTCTGGGGGATT	GTGAGGCAAGAGATGATATGTTTTTCTAGTCT					0.1	5	19,18,13,6,2	.....GC....G......T...T.	0	chr7:50316219-50316250	+	chr7	50316219	50316250	GAAGGTGAGGCAAGAGATGATATGTTTTTCTAGTCTGAT	0.404159	TTCTGTCTAAAACTAAAAAAAAAAAAAGTTTTAGACAGGAAAAAAGTACATTGTTGCTGTCCAGATAGTGACAAATGGTGTCAAATGTTAATACCTAGCAGCTACTACCACTACATGTAAACCTGCTTTAATAGTCACTATGGAAGATTATGTAAGTAAAGTGATTGGGAGAAGAGAAAGAAAAAAAAGAGGAAGGGAAGGTGAGGCAAGAGATGATATGTTTTTCTAGTCTGATTTTACAATGGCTCAATTACTCTCTTTTACACTTCATTTACTCTGTGCTTCTAAATTTATACAGCTCACGAATGGGCCCCACCTCCCCTGGAATATTGCCCATCAGACTCCATATCTTAAAACACCACACCTCTGGCAGAGCTCCTGACCTTCTTTAGTGGTTGA…
NmDTS8_gR17f	GTGAGTGAAGATATGATAAGTTCTGGGGGATT	GTGAGGGCACATAAAATAAGTTATCTGAGTCT		TRUE	8495	PPFIBP2	0.1	6	19,17,15,11,10,2	.....G.C.C...AA.......A.	0	chr11:7629290-7629321	-	chr11	7629290	7629321	GAGTGTGAGGGCACATAAAATAAGTTATCTGAGTCTCTG	0.522747	TTCCCAAACAGAGAAAGAAGTCCAAGCATTTTAAGAGACATTTAAAAAAACATGCTAAAATAGGCAATCAACAAATATTCAATGAGCCCAGGAAATGCCCACTCAAATTGCCAAGATTTCATTGAGCACATACTACCTATCAGGACCCAGTGCTAAGGCTATGCAGGCCACAAAGGGCCTTAAGCAGTTCTTCCCTGAGTGTGAGGGCACATAAAATAAGTTATCTGAGTCTCTGAGTCTTGAGTACGTGAGTATCTTAAGATGTAATCATCCCCCACACCACCTACTCTCTTACCCTTCTTTCCTTTCCCTACCTCCCTCTCTTTCTTTATTACCTCATTCTCTAGTTCTCCATCCTTCTGCCTACCTACCTTATTCCCAAAATGTGTTTAGGCAGTT…
NmDTS8_gR17f	GTGAGTGAAGATATGATAAGTTCTGGGGGATT	ATGAATGAAGATATTATCATTTCTTTATGTCT					0	5	24,20,10,7,5	A...A.........T..C.T....	0	chr16:63659039-63659070	+	chr16	63659039	63659070	AAAAATGAATGAAGATATTATCATTTCTTTATGTCTCTG	0.157045	AAAGATCCTTTTCCCACAATATTTTAAAATTTCAATTCCCAATCTCTTCAGTTGAAAAATTCTGATATTTTCTGTCACATTGGTTGTGCACAGATTTGTTTCACGTTTGAAATAGCAGATACAAAATTACTCTAAGAACTATAAAATGCAGGCTTTGTTTTTCTAATTATAAATTGACAGCAAAAATAATTGTTTAAAAAATGAATGAAGATATTATCATTTCTTTATGTCTCTGAATTGTGTGACAGGCAAAGATTTTCAAGATAACACTATAAACTGTTGTAAACTGTACAACACTTACTGTATTATACCAAGTTACTGAGTTAAGTGGAGCTATGCCTGACTCTGCTTGTTTGTGCAATCAGGCTTAGGCTGATGTCTGTAGGAATTTCCATCCAT…
NmDTS8_gR17f	GTGAGTGAAGATATGATAAGTTCTGGGGGATT	ATGAATTAAGATATGGTAATATCTAATAGTCT	TRUE		29899	GPSM2	0	6	24,20,18,9,5,4	A...A.T........G...TA...	0	chr1:109476505-109476536	+	chr1	109476505	109476536	TAATATGAATTAAGATATGGTAATATCTAATAGTCTCCA	0.0642809	ATTTATGCATTGCTTTTTAAAAAGTTTAAAATGAGGAATGCTTTTGATAATCAGAAAGACTAATGTAAAGTGCTGACTGATGTCCTGTCTGCAGTTAAGGAAGACACCCAACTCTCTTCTTCCTCATCATGGTATTCTCTATGTATAGATCTCTAAAAATGCAAACTTCCTATGGACAAGACAATATGATTTGCTATAATATGAATTAAGATATGGTAATATCTAATAGTCTCCACTGCTAGGATTCTGAGTAACACAAAAAATAGGTTTTATAAAAAGCCCATGCACTTCAATTGGTGGGGGAAAAGAATAAAGTCATTTTCAGTCGACTGACTCTGTAAAACAGATTACCAATATAACAAGCTATGTTATCTAAATTGCCCTGGCAGTCTTCAGTTT…
NmDTS8_gR17f	GTGAGTGAAGATATGATAAGTTCTGGGGGATT	ATGAGATAATATATGAAAAATTCTTAGTGTCT					0	6	24,19,18,15,8,5	A....AT..T......A..A....	0	chrX:66628111-66628142	-	chrX	66628111	66628142	TTAAATGAGATAATATATGAAAAATTCTTAGTGTCTATC	0.0987787	CTGTCACCTCTCAATAGTATACCAGAGTGTTAATGGCATGCACTGTGAAAACAGAATGTTTTAAGTCTTCATTGTAATTCCACTACTTTACAAGGGTGTAACTTGGGGGAATTTAGAGAGTTCACTGATACCTCAATTTCCTCATGTATAAGATAGAGATAATAATCTCAACTATATTACAGGACAAATTTTAGAATTAAATGAGATAATATATGAAAAATTCTTAGTGTCTATCACATAGTAAGTGCTCTGTCACAGTGTTTGCTATTACCGTTATCACTGAATCTGAGGTATATTTTTAAGGCCCTTGATTCATAATGCCAAATTATATTCCAGGATGTTTGCTCCAATTTAAGATTACTTTAGTTATGCATAAATCCTGCTTTTTCCATACCCTTA…
NmDTS8_gR17f	GTGAGTGAAGATATGATAAGTTCTGGGGGATT	GAGAGGGAAGATATTATGTGTACTAGCTGTCT					0	6	23,19,10,7,6,3	.A...G........T..GT..A..	0	chr7:113492102-113492133	-	chr7	113492102	113492133	GAAGGAGAGGGAAGATATTATGTGTACTAGCTGTCTCCA	0.388421	ATTAGTATTTTTTCTTGAGAAGGAAGCCCCACTCAAATCCTTGGCTTCAAATTGTGAACATGCCTTCAGTCACTTTATTAAATGTTGCTTTTAGTTATCCCAATATTGTATGCATTATATACTAGGAAATGTCAGGGGTTGGGGGTGAGTGAGGGAGAACAATTTAGCCCTGCCACATCAGCTAAAGTGGATGCTAGAAGGAGAGGGAAGATATTATGTGTACTAGCTGTCTCCATTTCAACCTTATATATTTAGGGTTGTCTCATAGTCCAGTTGACTAGAAAAAAAGGCTTTGATTAGAAGGCCTAATTGATCAATGCCAATTTTAACAAAAACAAGTGATATTGGTTTAGTATGTTACCTCTTGTTCTCTAGATGGACACTAAGAATATCTTAAAA…
NmDTS8_gR17f	GTGAGTGAAGATATGATAAGTTCTGGGGGATT	GGCAGTGAAGTTATGACAGGCTCTCTCTGTCT					0	6	23,22,14,8,6,4	.GC.......T.....C.G.C...	0	chr1:238022578-238022609	+	chr1	238022578	238022609	TGTGGGCAGTGAAGTTATGACAGGCTCTCTCTGTCTTCC	0.283118	GTAATTAAATCCCGGGTACAGCTGTTGCCCAAAGGAATATTCATTTTCAAAAAATTTTCATCTTTGACTCAACTTTTGAAAAGCTGGTTATGCCTAAGCCTTAGGGCACGTTAGGAAATCCAGCTGGATTTGGGAGTCGATACTCAACAGGAAGAGCTGAATTTGCATCCTAGGGCCTTCTTGCTCCAGCAAATGATGTGGGCAGTGAAGTTATGACAGGCTCTCTCTGTCTTCCTGTGCTTCAAATACCTTCCTCATTTAATACACAGTGGCCTTTAGAAGTAGGTATCTCCACACATGTCCACAGAGAGGGAACAACACACACCAGGGCCTGTTGCAGGATTGGGGGTGAGGGGACGGAACTGAGAGGACGGGTCAACAGGTGCAGCAAACCACCAT…
NmDTS8_gR17f	GTGAGTGAAGATATGATAAGTTCTGGGGGATT	GGGAGTGAAGATATTATTTGTAATCATGGTCT					0	6	23,10,7,6,3,2	.G............T..TT..AA.	0	chr6:92693211-92693242	-	chr6	92693211	92693242	GGGAGGGAGTGAAGATATTATTTGTAATCATGGTCTTTT	0.151631	AATCATCATAAAAGCCAATTTTCATAATAAATATCCTCTTACATATTCCTGTATATAAATATCCCAGTAGTTCTGTTTCTCTGGAGAACCCTAATACAAATATTTAAAAAATTATAAAAGATTGTGTAACATATAAACTAATATAAATTGGAAACATCTCAGGATCAAATATTTTCTTCCTATCTAGAACTGTATAGGGAGGGAGTGAAGATATTATTTGTAATCATGGTCTTTTGAAAAGGAAATCTTTAAGTATGTAAGATAAGTTGCTATTTATTGAATGGAATTAAATTTTAGGAGACTAAAATATAAATTAATTAATAATTGTTAACTTCCATGAATAAACGGTAGTGAATATTCTAAACAATTTATTTTACCATCAGTACTTTGATTAGTATC…
NmDTS8_gR17f	GTGAGTGAAGATATGATAAGTTCTGGGGGATT	GTATGTGAAAATATTATTTGTTCTAAATGTCT		TRUE	55553	SOX6	0	6	22,21,15,10,7,6	..AT.....A....T..TT.....	0	chr11:16500000-16500031	-	chr11	16500000	16500031	TGGTGTATGTGAAAATATTATTTGTTCTAAATGTCTGGA	0.144395	GCAGAACTATGCATTAAAGTCATTTTTAAAATTATATAATGATGAACTCTTTGACCATAGGAACTTATTATTTTTTAATTCTTTGCTGTAAATTTCACCAATAGTGCAAATCCATTGATAATGAGATTCACAGTTGCTTTTAACATATGTAGCACGACTGGACTGATATGATGAATAAGATTTATTGACTTTGTATTGGTGTATGTGAAAATATTATTTGTTCTAAATGTCTGGAATCTGACTTGTTCCAAAATTAAAAATATTTCTAGAGTTAGAGATCTTAATTCAAGATAGTTCATTGATTAAAAAATTAAATCTATGCTAACCACAATATTTTCTGGTCACATTTTCTTTTAGCTCCCCATTCTTTATGTGGAAGTGAAGGAATAGGATGTATCA…
NmDTS8_gR17f	GTGAGTGAAGATATGATAAGTTCTGGGGGATT	GTGAATCATGATAGGATTAGTCCTTACAGTCT					0	6	20,18,16,11,7,3	....A.C.T....G...T...C..	0	chr4:131167506-131167537	+	chr4	131167506	131167537	GGATGTGAATCATGATAGGATTAGTCCTTACAGTCTTTC	0.15625	AAGGTGGCTTTTCTCAGTTTATATATTCCAATGGGGTGCTGCAGACTCACCTCAGATTCTAGAACCTTCCAAGAGGTTTTCTTATCTGTAGATAGTTGGTACTTGGTCTTTCTGTGAGAACAAAAGCTAGTTATCTCCTGTTCTTCCATCTTGCTGATATCCCTCCTGAGTTCTATGTGTTGACTGAGGTTTTCAGGGATGTGAATCATGATAGGATTAGTCCTTACAGTCTTTCAAGAAGAGAGAACATGTGGATTAAACTGTAATTTTATTTTTGGGTTTGATCGCTTTCTTTTAATATAAGCTAGACATCATTGGAAGAATCAGTTTTCTCAGAGGCTTAGAAAATCTATTAGCTCCCTCATCAACTTTAAAATGGTGAAGTTGAGGAAATGGTAG…
NmDTS8_gR17f	GTGAGTGAAGATATGATAAGTTCTGGGGGATT	GTGAATGCAGAATTGATAAGTAGTGAATGTCT					0	6	20,17,13,12,3,2	....A..C...AT........AG.	0	chr1:117861975-117862006	+	chr1	117861975	117862006	TGGGGTGAATGCAGAATTGATAAGTAGTGAATGTCTTCT	0.709147	ATAGAAAGGCATTGGGCTATTCTGTGGTATTATTATAGTAAACCTTGATATAGAAAATGCTTTGCAAGCAATTCTCCATTGTGGAGAGCCTTTATTTCAACGTCCTTATATTCTTAAATTACCAACTTTGAGGTGGCATTCGTTTTCATTTTTGCACTTAGTAGAGCATAATATCACATTCACTCTTTTTTTCTCCTGGGGTGAATGCAGAATTGATAAGTAGTGAATGTCTTCTTTTAATTCAATTCAATAAACATTTATTGAGCACCTGCTATGTGCTAGGCACTGTGCCAGGCATTCTGGGGGAGACCAAAATGTGTATCCTTCAGTTTCATATGCAAACAGCTTTTAGTCTAGTGGCAAATGAAAAAAAATGATACCTACGTAAGTATGAGGCAA…
NmDTS8_gR17f	GTGAGTGAAGATATGATAAGTTCTGGGGGATT	GTGAGACAATATTTGATTAGTTATTATAGTCT		TRUE	158135	TTLL11	0	6	19,18,15,12,7,2	.....AC..T..T....T....A.	0	chr9:124768819-124768850	-	chr9	124768819	124768850	AAAAGTGAGACAATATTTGATTAGTTATTATAGTCTCTC	0.142235	CTCAAGTAATCTTCCCGCCTTGGCCTCCCAAAGTGCTGGGATTACAGGTGTGAGCCACCACATGTGGCCAGAAAAGCTCTTTATAATGAAATGCTATACAATTCAATAAGTAAATGCTTTGGCACCGTTATACTCTGTGACATAATAAAGTGGTCAGATGCTACCACTACCTATAATGAATAAGTTTAGATATAAGAAAAGTGAGACAATATTTGATTAGTTATTATAGTCTCTCTAATATTTCTTCATATGTAACATTTTGAACTATTTTCCTATATAATCACTGGGTGTTGTATGAGTGACTCAAATACCATGGTCCGCAATATCATTAGTGATGTGATGTTTCTGAAATATCAAATAAACTAAAAAAAAATCCAGAAAAAAAAAGCAAAATGTAAT…
NmDTS8_gR17f	GTGAGTGAAGATATGATAAGTTCTGGGGGATT	GTGAGAGCAGATTTGATTATTTCTAACAGTCT					0	5	19,17,12,7,5	.....A.C....T....T.T....	0	chr8:115663512-115663543	+	chr8	115663512	115663543	CTGAGTGAGAGCAGATTTGATTATTTCTAACAGTCTCTG	0.326863	TTAATATTACCATTGATTGATTTTGTTTATCTGAAAATGTATATCTATCATTTGATCTAATAATTGTTGATAAGACAAAAAGATCACTAGAGACTGTTGTGAGAGTCAAAACTAAATTCATGGAATGTTCTAGGCAAAGGAGACCTGAATTAGGATGCAGATTCTTTGAGCAATGCTCAAATAGGTCTTGTGCATACTGAGTGAGAGCAGATTTGATTATTTCTAACAGTCTCTGGGAAAGATCCTGATTGGCTCCTACATAAAAATTTAGACTGCATCAAAAATTTCACCATTTTAAGTTTTCTAGTTAAACCTGCTTTATTCTGATTTAGTCCCCAGTATGTATTCAAGTAAAAAATTTTTATAAACTAATTGATTCAAAAAGTAAATTTTCTTAGT…
NmDTS8_gR17f	GTGAGTGAAGATATGATAAGTTCTGGGGGATT	GTGAGTAAAGGTATAAAAAGCTGTGCCTGTCT					0	6	18,14,10,8,4,2	......A...G...A.A...C.G.	0	chr16:16587599-16587630	-	chr16	16587599	16587630	ATAAGTGAGTAAAGGTATAAAAAGCTGTGCCTGTCTCAG	0.422882	TCTCTTCTTAACTCTTACATCAGTAATATGAACTCAACAGACTGAAAGTAACAATCAGATCACAAACACAGATGTCTACAGAGTCTGGAGGTTACTAGGGTGACTATCCATCCTGGCTTGAGCACTGCAAGTCCCACACTCTGGGAATCCGCTCAGGCCTGGGCAAACCAAGACAGCTGGTCACCCTCGCCGTAACATAAGTGAGTAAAGGTATAAAAAGCTGTGCCTGTCTCAGCGTTTTCCACTTCTGAGAAGCAATCATGTATGGTGGTTAAAAGCAAGGACTCTAGAGCCAGACTCACTTGGTCTATACCCCATCTCCATTGCCTACCAGCTGCAGGACCTCACACAGGATTACCCAACCTCACCATGCTTCCGTTTCCTCACATATAAAATAGA…
NmDTS8_gR17f	GTGAGTGAAGATATGATAAGTTCTGGGGGATT	GTGAGTAAAGGTATAAAAAGCTGTGCCTGTCT					0	6	18,14,10,8,4,2	......A...G...A.A...C.G.	0	chr16:18312323-18312354	+	chr16	18312323	18312354	ATAAGTGAGTAAAGGTATAAAAAGCTGTGCCTGTCTCAG	0.422882	TTTCTTCTTAACTCTTACATCAGTAATATGAACTCAACAGACTGAAAGTAACAATCAGATCACAAACACAGATGTCTACAGAGTCTGGAGGTTACTAGGGTGACTATCCATCCTGGCTTGAGCACTGCAAGTCCCACACTCTGGGAATCCGCTCAGGCCTGGGCAAACCAAGACAGCTGGTCACCCTCGCCGTAACATAAGTGAGTAAAGGTATAAAAAGCTGTGCCTGTCTCAGCGTTTTCCACTTCTGAGAAGCAATCATGTATGGTGGTTAAAAGCAAGGACTCTAGAGCCAGACTCACTTGGTCTATACCCCACCTCCGTTGCCTACCAGCTGCAGGACCTCACACAGGATTACCCAACCTCACCATGCTTCCGTTTCCTCACATATAAAATAGA…
NmDTS8_gR17f	GTGAGTGAAGATATGATAAGTTCTGGGGGATT	GTGAGTATAGATATGTTAAATTCGTGTTGTCT					0	5	18,17,9,5,1	......AT.......T...A...G	0	chr8:105913937-105913968	+	chr8	105913937	105913968	AAAGGTGAGTATAGATATGTTAAATTCGTGTTGTCTGAG	0.453628	TATAATTCAGAAATAGAAGTAAGTTCTTTGCCCATGTGTCCAGAGCTATAAAAAGGGTAACTAAATGGCATCAGACAATGATTTTTGTGTCAATTAAAAAGTTTGGCTCTCCTTAGAATATATGTCTATATCTATATATGTTGAATTTTGAAACATTCAACTTTTGTGTTTTATCCAGGAGAAAATGAAAATATTAAAAGGTGAGTATAGATATGTTAAATTCGTGTTGTCTGAGAGAAGAACATTAGATATGTTAAATCCAACATGTTAAAGGCCAGACTTAATAACATACAGGGAGATTATTGGTATTTCAACACTAGGTTCTGACTTCTCCAACTTTAGCCACCATATGAATAAGGTTAGGTTGGCTAGGACCATTGACATATCCTATGAAAAAAC…
NmDTS8_gR17f	GTGAGTGAAGATATGATAAGTTCTGGGGGATT	GTGAGTGAAGCTCTCAGGAGCTCTCTCAGTCT		TRUE	7035	TFPI	0	6	14,12,10,8,7,4	..........C.C.C.GG..C...	0	chr2:188393994-188394025	+	chr2	188393994	188394025	TTCTGTGAGTGAAGCTCTCAGGAGCTCTCTCAGTCTATT	0.225686	TTATGTTGATAGTTAACTGGTAAAAACAAACGAACACGAATAAAAAAGCCTCAATGCATAAGGATGAACTAGTCCAGGTTTGAAGTTTGGTAAGAATGCTGCATCAGACCCAGTTCAAGGTGGCTTTTATTTGCTATCACTTCCAAACAGCCAATAAGTCTTAGAATGGATCTTCACCAGGTAAGAATACAATTGATTCTGTGAGTGAAGCTCTCAGGAGCTCTCTCAGTCTATTAGGGTTGCTGTAACAAAATATCACAGACTGTGTGGCTTAAACAACAGAAATTTGTATCTCACAGTTCTGGAGGCTAGAAAATCCAAGATCAAGGTGCTGGTCCAATCGTTCCTGGTGAGGGCTCTCTCTTGGCTTGCCAATGGTGGCTGCTTTCTCCCTATGTC…
NmDTS8_gR17f	GTGAGTGAAGATATGATAAGTTCTGGGGGATT	GTGAGTGAAGGTATAAAAAGCTGTGCCTGTCT					0	5	14,10,8,4,2	..........G...A.A...C.G.	0	chr16:15356806-15356837	+	chr16	15356806	15356837	ATAAGTGAGTGAAGGTATAAAAAGCTGTGCCTGTCTCAG	0.472944	TTTCTTCTTAACTCTTACATCAGTAATATGAACTCAACAGACTGAAAGTAACAATCAGATCACAAACACAGATGTCTACAGAGTCTGGAGGTTTCTAGGGTGACTATCCATCCTGGCTTGAGCACTGCAAGTCCCACACTCTGGGAATCCGCTCGGGCCTGGGCAAACCAAGACAGCTGGTCACCCTCGCCGTAACATAAGTGAGTGAAGGTATAAAAAGCTGTGCCTGTCTCAGCGTTTTCCACTTCTGAGAAGCAATCATGTATGGTGGTTAAAAGCAAGGACTCTAGAGCCAGACTCACTTGGTCTATACCCCACCTCCGTTGCCTACCAGCTGCAGGACCTCACACAGGATTACCCAACCTCACCATGCTTCCGTTTCCTCACATATAAAATAGA…
NmDTS8_gR17f	GTGAGTGAAGATATGATAAGTTCTGGGGGATT	GTGAGTGTAGATTTGAGATGTGTTTGATGTCT		TRUE	11122	PTPRT	0	6	17,12,8,6,3,2	.......T....T...G.T..GT.	0	chr20:40815947-40815978	+	chr20	40815947	40815978	ACAGGTGAGTGTAGATTTGAGATGTGTTTGATGTCTGGT	0.500008	CTCCCCCACCCTCACTGGACAACATTCTCTTGGCAGCTTCTACACACACCTCTACTGGGCATACCAAGTCATATAACTATTATCTGTGTTCCCTATTTCATGGGCTTTTTGAGAGTAGAAATGCCATTTCTTATGCTACTAATGGTTATTATTTTGGTTAGTGGAATCTTGTGCTCACTTAACATCTGTCTATTCTACAGGTGAGTGTAGATTTGAGATGTGTTTGATGTCTGGTGGGGTGGGCAGTTCTTTCCACCTAGTTAAGAGCATCTCACTAAAAGTCAACCGGTGCTGAGTAACTAAACATCATGGAACCCTTTTCAAAATTATGTAGGAAGCAACCCAGAGAATTATGGAAATGGTGATGCACTGAGCATAGGGGCTTTGCCCATCCTTGGC…
NmDTS8_gR17f	GTGAGTGAAGATATGATAAGTTCTGGGGGATT	TTGTATGAATATATGACAATTTCTTTATGTCT					0	6	24,21,20,15,8,5	T..TA....T......C..T....	0	chr8:93709589-93709620	-	chr8	93709589	93709620	ACCATTGTATGAATATATGACAATTTCTTTATGTCTTCA	0.128383	CGCTCCTCATCCTGCAACCACTGAGCTGATGTGTTTTACCATTACTCAGGTTTCCCTTGTCAGAAATTCACGTAAATGTAATTATCAAGTATATATCTTTTGTCTCAGGCATTTTCCCCTTAATGTTATATCTGTGAGATTTATTCATGTTGTCTTATGTATCAGTAATTTGAGGCATTTTATTTCTGAGTAGTATACCATTGTATGAATATATGACAATTTCTTTATGTCTTCATCAGCTCATGGACATTTGGTTGTTTCCAGTTTGGTCTATCATGAATAAAGCTGATATGAACATACCAGCATTTTGGTGTGTATACGCCTTCATTGCTCTTGGGTAAATGCCTAGTAGTGAAGTTGCTGAGATATTATCTATACATTTAACATTTTAAGAAACTG…
NmDTS8_gR17f	GTGAGTGAAGATATGATAAGTTCTGGGGGATT	TTGTGTGAAAATATGAAAAATACTTTGCGTCT					0	6	24,21,15,8,5,3	T..T.....A......A..A.A..	0	chr5:133484548-133484579	-	chr5	133484548	133484579	AGGCTTGTGTGAAAATATGAAAAATACTTTGCGTCTTAA	0.113006	CCCCCTAAATGTATACAAATAATCTAAAAATAGCCCGGACCTCACCGCTACACAATATATTCATGTAACACAGCTGCATTTGTACCCCCTAAATGTATACAAATAATCTAAAAATAAAGTGGATATGGTGGCTGTCGTGTCCACCAACAGCGTATGTAACTTTTTAAAAAGTGGGTAATAGATTTATCAAACTTGAAGGCTTGTGTGAAAATATGAAAAATACTTTGCGTCTTAACAGATGCAGTCTTTGGGTGCAGCGCACCAGCACGGCACATGTATACATATGTAACTAACCTGCGCATTGTGCACATGTACCCTAAAACGTAAAGTATAATAATAATAATTAAAAAAAAAGATGCAGTCTTTGGGAGGAAGGGGTGCTATTAAAAAATCCTCCTT…

## Sheet: NmeDTS3- N4G5N3 PAM
name	gRNAPlusPAM	OffTargetSequence	inExon	inIntron	entrez_id	gene	score	n.mismatch	mismatch.distance2PAM	alignment	isCanonicalPAM	forViewInUCSC	strand	chrom	chromStart	chromEnd	extendedSequence	gRNAefficacy	flankSequence
NmDTS3_gR17f	GACTGAAGGCGAGGTCCGGGGCGGAGGGGATT	GACTGAAGGCGAGGTCCGGGGCGGAGGGGATT	TRUE		23229	ARHGEF9	100	0		........................	1	chrX:63005162-63005193	-	chrX	63005162	63005193	AACTGACTGAAGGCGAGGTCCGGGGCGGAGGGGATTGGG	0.259853	GTAGCAGCTGCCTTCTCCTGGGCGGGCGGAGGCTATTCGCCCCCATCCTCTCCCTGCACCCCACCCCCACAGTTCTCAAGCCTTGGTGGGGGACAAAAGCAGCCCATTAGGACCCCCCCACACTCGCACCTCTCCCTGCCAAGACCTCTAGGAGCAGCAGGGCGGAGAGACAGAGCCTGCCGGTTGGCATGGAACAAACTGACTGAAGGCGAGGTCCGGGGCGGAGGGGATTGGGTTGTAGGGCTGTGGAGGAGGGGCGGCGGAGGGGGCGCTGGGGCTCTCGCTTGCTTCAGCCCAGCCCTTCTAGTCAGCCCGCGACAACTCGCGCCAGCTACGGGGCCTCAGAGAAGCCGGACTTCGCAAGCACCATGCAGTGGATAAGGGGCGGATCGGGAATGG…
NmDTS3_gR17f	GACTGAAGGCGAGGTCCGGGGCGGAGGGGATT	GGCGGTGGGCGGGGTCCGGGGCGGGGCCGCAG	TRUE		51474	LIMA1	0.9	5	23,21,19,18,13	.G.G.TG....G............	0	chr12:50677308-50677339	-	chr12	50677308	50677339	CCGCGGCGGTGGGCGGGGTCCGGGGCGGGGCCGCAGGAG	0.0477578	ACGTCGTGCAAGTGCGTGTCTCCTTCAGAGAAAAGCGTGCCGAGGTAGACTAGGCCCCGGGCAGCAAAAACCCTGTCCCGTCGCCAGCGCCCCGCACCGCCAGAGCGACTGGAGCAGACGCGAGCGCTGGGCACGTAGCCGGTGGCGCGCACGCTCAGCCCGAGGCCGCACGGGAGGCTGTCTGGCGTGCGCGCCCCCGCGGCGGTGGGCGGGGTCCGGGGCGGGGCCGCAGGAGCAGTAGGTGTTAGCAGCTTGGTCGCGACAGGTGCGCTAGGTAGAGCGCCGGGACCTGTGACAGGGCTGGTAGCAGCGCAGAGGAAAGGCGGCTTTTAGCCAGGTAAGGGCCTTCTCTCTCCACAACCGGAGAGTGCGGGAAGACCCCGGCTTCTCTCCACACCC…
NmDTS3_gR17f	GACTGAAGGCGAGGTCCGGGGCGGAGGGGATT	GGCCGCTGGCGAGCTCCGGGGCGGAACGGGCT		TRUE	5926	ARID4A	0.8	5	23,21,19,18,11	.G.C.CT......C..........	0	chr14:58766294-58766325	+	chr14	58766294	58766325	GGTGGGCCGCTGGCGAGCTCCGGGGCGGAACGGGCTGCC	0.0623706	CGAGGGGGCCGAGCGGCGGAGGCGGGGCGCGGGCCGAAGTCGGGGTATCCGGGGGACCGCGGAGCGGAGGCTCGGCGGTCGTCTCCGCGGGGGACCTGGGGAAGCCCGAAGGGAGCTCTGGCCTTTTCCGGAGCTATCTGTCCTGGAGCTCCGAGTTGAGCATTCCGGGTCAAAGTGGCCAGCGAGGCGGGGGCGCGGTGGGCCGCTGGCGAGCTCCGGGGCGGAACGGGCTGCCCTTTGGCGCTCGTGGGGTTCTCGCTGCCCCCTCAGCTCCTGCGTCCTGGCTGCCCTCGTAAGGGGTCTTGTCCCTTGGCTGGTGAGGATTCTGCCCCTCCCCGCTGGCGTTTGTTTACTTTCTTTCCCTTGGTCGCTCCCCGCAGTTGACTGATTATGTCTGTG…
NmDTS3_gR17f	GACTGAAGGCGAGGTCCGGGGCGGAGGGGATT	GAGTGAGGCCGAGCCCCGGGGCGGGGGCGGGG		TRUE	1397	CRIP2	0.5	5	22,18,16,11,10	..G...G.C....CC.........	0	chr14:105945416-105945447	-	chr14	105945416	105945447	GGAGGAGTGAGGCCGAGCCCCGGGGCGGGGGCGGGGGCG	0.180511	ACCCCCCATCCCCTCTAGGCGCGCCTCTCACCCTCATCCCCCCGACCCCGCGCCCCTGCCCGGCCCCCAAGCCCCGTTGCACTCCCCTCACCTCCGCGTGCCCGCCGGGGGTCAGTGTCTTCCCGCAGCGCTCGCAGCGCAGGCAGGGCCGGTGCCAATCCTTGCCCAGAGACGTCACCTTCTCAGCTGGAAAGGGGGAGGAGTGAGGCCGAGCCCCGGGGCGGGGGCGGGGGCGGGGGTCCGGGGCCCGGGCGCGCACTCACCGAAGTACACCTTCTTGCTGCAGCGCGGGCACGTGTTGGGCTCCCCGGTGAAAGTGGTGACACTGGAGGCTGTGGGGCGCACGAGTCAGGGCGGGGCGGGGCCGGGGGTGCCCACAACCCCCAGCCCCAGCCCGCG…
NmDTS3_gR17f	GACTGAAGGCGAGGTCCGGGGCGGAGGGGATT	GGCCGCGGGCGAGGTACGGGGCGGGCACGCCG		TRUE	84909	C9orf3	0.5	5	23,21,19,18,9	.G.C.CG........A........	0	chr9:97767335-97767366	+	chr9	97767335	97767366	CCCCGGCCGCGGGCGAGGTACGGGGCGGGCACGCCGAGT	0.0402641	CGGCGCGGGCGGGAGGGCGACCTGCGGGAGGCGGCGCGGCCGCTATACCTTTAAGGCAGGCCCCGCCCCCGCTCGGTGCCCGCCCGCCCGCCCGCGCCGCCGCCCAGGCCCCGCGCCCGCCGCCCGCGCCGCGCCTGAGGTGATGCGGACCCCGGGCGGGCGCAGGGCGCGGGCTCCGGCGCCGCCGCTGCGTCCTCCCCGGCCGCGGGCGAGGTACGGGGCGGGCACGCCGAGTTAGCGGGCGCGGGGCAGGGAGGCCGGGGCCGCTCCCGCGGTAAACTTGACTGTGTCCTCTTCCCCCGCAGCCGCTGCAGAGGGAGCGTCGCGCCGGGGCGGAGTGCGGGCTTGCGCGGCAAGTGCGCGCCGAGGTGAGTGCGGGCGGCGCGGTCCCTGCGCCCC…
NmDTS3_gR17f	GACTGAAGGCGAGGTCCGGGGCGGAGGGGATT	GGCTGGGGGCGCGGGCCGGGGCGGCCGCGGAG					0.5	5	23,19,18,13,10	.G...GG....C..G.........	0	chr16:88519904-88519935	+	chr16	88519904	88519935	CGCGGGCTGGGGGCGCGGGCCGGGGCGGCCGCGGAGACC	0.0297969	CCTCGCAGTGGCCGCCTGCTCCGCCGCTCGCCGCCCGCGGGTTCCATTGAGAAAAGCCGAGCGGCCGCGGCGGCGGCGGCGAGTGCGCGGGAGCGGAGGAGCCGGCACCCGCCCGTCGGGCAGTCCGCGCGCCCGCAACGCAGGACCGTGGCCTCTCGGGCCTCCGCGGCAGCTCCAGCGGCTCCGGGGCTGGGCGCGCGGGCTGGGGGCGCGGGCCGGGGCGGCCGCGGAGACCGGGGGCCGGGGGCATGAGCGGCCCCGCGGCCCCGCCGCGCCCCCGCCGCCCGCCGCCGCCCGCCCGGGGCTAGAGGCGGCCGCCGGGAGGGCGCGCGGCGCCGGAGACATGTCCAGGCGGAAACAGAGCAACCCCCGGCAGATCAAGCGTGAGTCAAACTTTGC…
NmDTS3_gR17f	GACTGAAGGCGAGGTCCGGGGCGGAGGGGATT	CACATAGGGCGAGGTCTGGGGCGGGGCAGCCA		TRUE	79890	RIN3	0.4	5	24,21,20,18,8	C..AT.G.........T.......	0	chr14:93038177-93038208	+	chr14	93038177	93038208	AAGGCACATAGGGCGAGGTCTGGGGCGGGGCAGCCACAG	0.0333871	TCCTCCTTCAGATGCCAGCCACAAGTGGGCTTCCCAGGCAACTGCACTTCTGTCCAATTTGGCTTCAAATTCAGGAGTTCCCATGATCTCCATTCAGGTTTGATAATCCGATAGGACAACTCAAAGACTCACAAAGTGTTATACTTCCAATTACAGTTTTGTATAAAAGATACAGCACAGGAACCACCAAATGGAAAAGGCACATAGGGCGAGGTCTGGGGCGGGGCAGCCACAGAGTCCCCATCACCTCTCCTCCTATTCGCAGGGGGAGTCCAGATGGGTCTGCAGCATCCTCAGTTCTTGCCTCCTCAGAAGAAAGAATTTGACCAAGGGGGCATAAGGCAGAGTGAGAGACCGAGGCAAGTTTTAGAGCAGGAGTGAAAGTTTATTAATAAAGCT…
NmDTS3_gR17f	GACTGAAGGCGAGGTCCGGGGCGGAGGGGATT	GAGGGAAGGTGAGGTCGGGGGCGGAGCCGGGG	TRUE		8399	PLA2G10	0.4	4	22,21,15,8	..GG.....T......G.......	0	chr16:14788167-14788198	-	chr16	14788167	14788198	CCGCGAGGGAAGGTGAGGTCGGGGGCGGAGCCGGGGCGT	0.0501218	GGGGAGGGGCTGGGGGAGTAATAACATCAAAAGAGCGCCTTTTCCTCCCTTATTCCGAGGAGACTTCCCTGGGCCTGACTCCCGGTCCTGTCCCCAGCGCCCCGCGGCCTCTGGAGCCCCTTCAGTGACCAAGATACAGAGATCAGGACGCCTTTGCGCCGCCCCAGGTGCCCGCCCCTAGCTGGCTCTGCTTGGGCCGCGAGGGAAGGTGAGGTCGGGGGCGGAGCCGGGGCGTGACAGCCGGGGTGTGTGTCCGCCGGGCTTGGTGCCTCCGGTGGCCCTGCAGCACCGTCCCACCTCTGCCACCCTCCGATGGGGCCGCTACCTGTGTGCCTGCCAATCATGCTGCTCCTGCTACTGCCGTCGCTGCTGCTGCTGCTGCTTCTACCTGGCCCCGGG…
NmDTS3_gR17f	GACTGAAGGCGAGGTCCGGGGCGGAGGGGATT	GAGGGAAGGTGAGGTCGGGGGCGGAGCCGGGG		TRUE	642778	NPIPA3	0.4	4	22,21,15,8	..GG.....T......G.......	0	chr16:14827285-14827316	-	chr16	14827285	14827316	CCGCGAGGGAAGGTGAGGTCGGGGGCGGAGCCGGGGCGT	0.0501218	GGGGAGGGGCTGGGGGAGTAATAACATCAAAAGAGCGCCTTTTCCTCCCTTATTCCGAGGAGACTTCCCTGGGCCTGACTCCCGGTCCTGTCCCCAGCGCCCCGCGGCCTCTGGAGCCCCTTCAGTGACCAAGATACAGAGATCAGGACGCCTTTGCGCCGCCCCAGGTGCCCGCCCCTAGCTGGCTCTGCTTGGGCCGCGAGGGAAGGTGAGGTCGGGGGCGGAGCCGGGGCGTGACAGCCGGGGTGTGTGTCCGCCGGGCTTGGTGCCTCCGGTGGCCCTGCAGCACCGTCCCACCTCTGCCACCCTCCGATGGGGCCGCTACCTGTGTGCCTGCCAATCATGCTGCTCCTGCTACTGCCGTCGCTGCTGCTGCTGCTGCTTCTACCTGGCCCCGGG…
NmDTS3_gR17f	GACTGAAGGCGAGGTCCGGGGCGGAGGGGATT	GGCTGGGGGCGGGGTCGGGGGCGGGGTCGGGG					0.4	5	23,19,18,13,8	.G...GG....G....G.......	0	chr3:38691216-38691247	+	chr3	38691216	38691247	CTCGGGCTGGGGGCGGGGTCGGGGGCGGGGTCGGGGCGG	0.0147837	GCTCACCTGCTGGTCCCCCGGCCGGGCCCCGGGGTGGGCGGCTGCTGCTTGGCGCGGACTCGGCTCGGCGCGGGGCTCGGGGCACTGGGCGCAGGCTCAGCGGCCCCGGGGGAGCGATCCCTGCATCCTACGGGCGCCGCCGCCGTCTCGGCTCCGCGGCTCTGTTCGGGCTCCCGGGCTGGGCAGGCGGCGCGGGCTCGGGCTGGGGGCGGGGTCGGGGGCGGGGTCGGGGCGGGCCCCGCCTGGGTTCGGCCTGGGGCTTGGGGCCCCGGGCTGGCTCCGCCCCAGAGCGACGCGCCCAGGGCTCCGCACGTGGTGCTCCGCCCGCTCGGAGGGGGGACACACCAGCGCCCGCCGGGGCGCACACTCCCACACTGACCCGGGGGCTCACAGCCACAG…
NmDTS3_gR17f	GACTGAAGGCGAGGTCCGGGGCGGAGGGGATT	GGGCCAAGGCTGGGTCCGGGGCGGGGCGGGCC		TRUE	93185	IGSF8	0.4	6	23,22,21,20,14,13	.GGCC.....TG............	0	chr1:160068515-160068546	-	chr1	160068515	160068546	GGCAGGGCCAAGGCTGGGTCCGGGGCGGGGCGGGCCTAG	0.0899564	CGGGGGAGGGGCCGGAACTGGGGCTGGGCCGAGGCCCGGGGCGGATCCAGGGCTGGAGTCTTGGCGGGGCGGGGCGGGGAGGGGCGGGGCCGGGGCGGGGCTGGGACTCGATGCGACTCAAAGGTGAGTTTCGAGGGGCGGGGCGGGGCCGGGGCCAGGTGCGGAGCAAAGGCCGGAGTCTGGCGGGGGTGGGGCAGGCAGGGCCAAGGCTGGGTCCGGGGCGGGGCGGGCCTAGACGGGGCGGTGGAAGGGGCGGTGCCGGGGCGGGCCGGGGCGAGAATGGTTTCAGAACTGCCGAGGGCTGGAGGGAAAGCAGCGGGAGGGGCGGAGGGAGGGGATTCGGCAGCTCCAGTTCAGCTCGCTCGGCGCACCCACGCCTCGCTGCCCCGCTTCCTGCCC…
NmDTS3_gR17f	GACTGAAGGCGAGGTCCGGGGCGGAGGGGATT	GAAAGAAGGGGCGGGCCGGGGCGGGCCGGGCG	TRUE		51	ACOX1	0.3	5	22,21,15,13,10	..AA.....G.C..G.........	0	chr17:73975281-73975312	-	chr17	73975281	73975312	CGGAGAAAGAAGGGGCGGGCCGGGGCGGGCCGGGCGAGC	0.0384122	AAGTGCTTTATTTTCCCACTCCCCGGACGCCCAGCAGGGCAGTTTCTTGACCTTCGGAGCCCCTTTCCCGAGGATCCGCTCGGGAGCCTCCCCTGGCCAGGAGCAGGGGATTAGTCTGCCCCGCGACCGGCCCCAGCCACGACGCGGACATCGCCCCCTCTGTCTGGGCCGCTGTCACTCACGCGCCAAAGGGCCACGGAGAAAGAAGGGGCGGGCCGGGGCGGGCCGGGCGAGCGGAGGCGGGGACTTGCGCCGTCCTGAGGCTGCCTCCTAGGGTCCGGCCGGCGCTGGAGCTGCGGATTTAGATTGTCACTGCCACCTCGGTCGGTGCTTACTTCGCTGCCAGCTGGTCGTCGCCATGAACCCGGACCTGCGCAGGGAGCGGGATTCCGCCAGCTT…
NmDTS3_gR17f	GACTGAAGGCGAGGTCCGGGGCGGAGGGGATT	GAAAGAGGGCGAGCTCTGGGGCGGTAAGGCCG	TRUE		9700	ESPL1	0.3	5	22,21,18,11,8	..AA..G......C..T.......	0	chr12:53662139-53662170	+	chr12	53662139	53662170	CTAGGAAAGAGGGCGAGCTCTGGGGCGGTAAGGCCGGAA	0.0634642	AGCAAGACCCTCCGGGGCGCCGCGGGAGCGCGCAGCGCGGCGGGTAAACTACAACTCCCAGCGTGCCGCGCGCCCGGCGTTGCGCCGCGCCCGCTGATTGGCAGCCGCGGATATTTGAAAGGAGGGTCTGGCGCGGAAAACGAAGGTTACATTTTGGATCCTCGCGGAGTACTGGTCAGGCGGTTAAGTCCTGTACCTAGGAAAGAGGGCGAGCTCTGGGGCGGTAAGGCCGGAAGGGACTCGTGAGCGTGGGTACGTGCTGAAGTGAAGGGGATCCCCAGCGCTGACGCGAGGAGAGGCGTGGGTGGCTCCTGGAGGGAGTGTCGGGAGGCCTTGGGACTGCCCCGGGCCGCTGAAGGGCTGGGCCGAGGCCTCTGGGGTAGCGCGGCGAGTGGTGTG…
NmDTS3_gR17f	GACTGAAGGCGAGGTCCGGGGCGGAGGGGATT	GAGCGAGGCCGTGGCCCGGGGCGGAGTTGGTT		TRUE	1636	ACE	0.3	6	22,21,18,16,13,10	..GC..G.C..T..C.........	0	chr17:61573715-61573746	-	chr17	61573715	61573746	AGCAGAGCGAGGCCGTGGCCCGGGGCGGAGTTGGTTGAG	0.201557	GACAGACCCCTCAAGGCCCAGGGGCGCAGGCCAGAGCATGGAAACAAAGGAGGGCTGGAGGACACTCACGCCAGGCGCTGCCCGGCCTCCTTGGACTGGTAGATGTCACACTTGTGCAGGGGGCCCGTGTGGCCAGCTGCCTGGCACAGTGCCTCGTGGAACTGGAACTGGATGATGAAGCTGACAAAGTACCTGGAGCAGAGCGAGGCCGTGGCCCGGGGCGGAGTTGGTTGAGGGCCTTGTGCCACTGGGCCCCAGGCCCTTCTGCACATCACATGTGATGTGTGCTAAGTCACATGCGCACAGCAGAGCCAAGGCCCCCCAACTCTGCCCACAGCTATCAGGGTGAGCTCCCCCACCCCAGCTCTTAGCATTGTCTGAGCCTCTTCCTAGCCGTGC…
NmDTS3_gR17f	GACTGAAGGCGAGGTCCGGGGCGGAGGGGATT	GAGGGAAAGCGAGCTCTGGGGCGGACAGGCGA					0.3	5	22,21,17,11,8	..GG...A.....C..T.......	0	chr1:65533793-65533824	-	chr1	65533793	65533824	CCGGGAGGGAAAGCGAGCTCTGGGGCGGACAGGCGAGTG	0.203225	GGGGGTAGAGAAAGAGGGGAAGGATTGGAACCAACATTAGATTGTGCCTGGTGTTGCCACGCGGTTGTCATAAACAACGGCGTCGAAGCAAACTGTTTTAAAACTTAGAAAATACGGCGGCCTTTAAACTCTATTATGTCCCTGCTCATGGCAATAGTGGGACTTCTCTGAACGTAGCCCACAACGGTACAGCCGCCCGGGAGGGAAAGCGAGCTCTGGGGCGGACAGGCGAGTGAAGGCAGCCAGAGGAGGGGAGCAGGCTGACAGCTCCCCCAGCTTCCGCGGCGCGTGGGGGACCAGGACGGGCGACCGCCACAATCAGAGGGTGCGAGCTGGACCCACCGGGGCCACTGGTCTCCAGGGTGGGAGGATGGCTGCTGCCTGTCCGCTGCCGGAGCC…
NmDTS3_gR17f	GACTGAAGGCGAGGTCCGGGGCGGAGGGGATT	GAGGGGCGACGAGGACCGGGGCGGGGTAGGGG					0.3	6	22,21,19,18,16,10	..GG.GC.A.....A.........	0	chr15:30395769-30395800	+	chr15	30395769	30395800	AGGTGAGGGGCGACGAGGACCGGGGCGGGGTAGGGGCAG	0.21768	ACACACACACACACACACACACACACACACACACACAGAGTTGGTTGTTGTGCCGTCCAGTCGCGAGTGTGAGGAAGGGACCAGATCGGTCGGGCAGAAAGGTGCTGGGTCAAGAGAGGAGGGGGCAGCCGGTAGCGCGGGCACGCCGGGTGCGCGCGGGGCGCGCCGGGTTGAGGGGTGAGGGGTGAGGGGTAAGAGGTGAGGGGCGACGAGGACCGGGGCGGGGTAGGGGCAGCCCTTTCCCAGGCGGTAGCGGGGGCAGTGGTGCTGTTGCCCTTTTAAACTGCGGCTTGACGGGAGCCGCGCCTCCTGTCGGTGGAGTCGGTTATAAAGGGAGCAGCCCCGCAGGCCGCCACATAGCTCCCGCCAAGTCCTCGGTGCCCCTTGCCATTTTCCAGC…
NmDTS3_gR17f	GACTGAAGGCGAGGTCCGGGGCGGAGGGGATT	GAGGGGCGACGAGGACCGGGGCGGGGTAGGGG					0.3	6	22,21,19,18,16,10	..GG.GC.A.....A.........	0	chr15:30685866-30685897	-	chr15	30685866	30685897	AGGTGAGGGGCGACGAGGACCGGGGCGGGGTAGGGGCAG	0.21768	ACACACATAGACACACACACACACACACACACACACAGAGTTGGTGGTTGTGCCGCCCAGTCGCGAGTGTGAGGAAGGGACCAGATCGGTCGGGCAGAAAGGTGCTGGGTCAAGAGAGGAGGGGGCAGCCGGTAGCGCGGGCACGCCGGGTGCGCGCGGGGCGCGCCGGGTTGAGGGGTGAGGGGTGAGGGGTAAGAGGTGAGGGGCGACGAGGACCGGGGCGGGGTAGGGGCAGCCCTTTCCCAGGCGGTAGCGGGGGCAGTGGTGCTGTTGCCCTTTTAAACTGCGGCTTGACGGGAGCCGCGCCTCCTGTCGGTGGAGTCGGTTATAAAGGGAGCAGCCCCGCAGGCCGCCACATAGCTCCCGCCAAGTCCTCGGTGCCCCTTGCCATTTTCCAGC…
NmDTS3_gR17f	GACTGAAGGCGAGGTCCGGGGCGGAGGGGATT	GAGGGGCGACGAGGACCGGGGCGGGGTAGGGG					0.3	6	22,21,19,18,16,10	..GG.GC.A.....A.........	0	chr15:30864777-30864808	+	chr15	30864777	30864808	AGGTGAGGGGCGACGAGGACCGGGGCGGGGTAGGGGCAG	0.21768	ACACACACACACACACACACACACACACACACACACAGAGTTGGTGGTTGTGCCGCCCAGTCGCGAGTGTGAGGAAGGGACCAGATCGGTCGGGCAGAAAGGTGCTGGGTCAAGAGAGGAGGGGGCAGCCGGTAGCGCGGGCACGCCGGGTGCGCGCGGGGCGCGCCGGGTTGAGGGGTGAGGGGTGAGGGGTAAGAGGTGAGGGGCGACGAGGACCGGGGCGGGGTAGGGGCAGCCCTTTCCCAGGCGGTAGCGGGGGCAGTGGTGCTGTTGCCCTTTTAAACTGCGGCTTGACGGGAGCCGCGCCTCCTGTCGGTGGAGTCGGTTATAAAGGGAGCAGCCCCGCAGGCCGCCACATAGCTCCCGCCAAGTCCTCGGTGCCCCTTGCCATTTTCCAGC…
NmDTS3_gR17f	GACTGAAGGCGAGGTCCGGGGCGGAGGGGATT	GAGGGGCGACGAGGACCGGGGCGGGGTAGGGG					0.3	6	22,21,19,18,16,10	..GG.GC.A.....A.........	0	chr15:32727200-32727231	-	chr15	32727200	32727231	AGGTGAGGGGCGACGAGGACCGGGGCGGGGTAGGGGCAG	0.21768	ACACACACACACACACACACACACACACACACACACAGAGTTGGTGGTTGTGCCGCCCAGTCGCGAGTGTGAGGAAGGGACCAGATCGGTCGGGCAGAAAGGTGCTGGGTCAAGAGAGGAGGGGGCAGCCGGTAGCGCGGGCACGCCGGGTGCGCGCGGGGCGCGCCGGGTTGAGGGGTGAGGGGTGAGGGGTAAGAGGTGAGGGGCGACGAGGACCGGGGCGGGGTAGGGGCAGCCCTTTCCCAGGCGGTAGCGGGGGCAGTGGTGCTGTTGCCCTTTTAAACTGCGGCTTGACGGGAGCCGCGCCTCCTGTCGGTGGAGTCGGTTATAAAGGGAGCAGCCCCGCAGGCCGCCACATAGCTCCCGCCAAGTCCTCGGTGCCCCTTGCCATTTTCCAGC…
NmDTS3_gR17f	GACTGAAGGCGAGGTCCGGGGCGGAGGGGATT	GCCGGACGGCGAGGGGCGGGGCGGGCGCGGGC					0.3	5	23,21,18,10,9	.C.G..C.......GG........	0	chr13:51796408-51796439	+	chr13	51796408	51796439	TCCCGCCGGACGGCGAGGGGCGGGGCGGGCGCGGGCGCA	0.017575	ACAGACGGGCACACGCGCTCAGCACAGCCACAGTCGCGTGCAACCAGGAGTGCACACCGCACCCACATCACACCGCATGCACAGACGCACGGGTGTGAGACCACACACCTCGGCCACTCACGCTCACACGCCCCCCACGCGCTCGCACACGCGCTCGCACGCGCACTCCCCGCGCACCGCCGCGCGCACACGCGGGTCCCGCCGGACGGCGAGGGGCGGGGCGGGCGCGGGCGCAGGCGCGGGTGCCCAGCCGGGCGCGGTCGGGAGAGGGCGCGGCGCGGGGTTCGCGGCTGGCGCTTGAGTTGTTTGCCGGCTCCCGGGCCGCCAGACGCTCGGAGGGAGCCCGGCCGGCTCGGACTGGGCGGCCGGGAGGGAGGGCGCCCCGGGTCACGACGGCGC…
NmDTS3_gR17f	GACTGAAGGCGAGGTCCGGGGCGGAGGGGATT	GCCGGGAGGCGGGTGCCGGGGCGGCGGCGGCG	TRUE		729614	FLJ37453	0.3	6	23,21,19,13,11,10	.C.G.G.....G.TG.........	0	chr1:16174464-16174495	-	chr1	16174464	16174495	CAGCGCCGGGAGGCGGGTGCCGGGGCGGCGGCGGCGGCG	0.150326	GGAAGCGGCGCCCGAGGAGCGAGCGCGGCCGCGGGCCTCGTGTCACTCACCGTTTGAAATGCTCGATGATCTTCTCTTCCCGCACGTTCTCGGGTAAGTTGCCCACCCAGAGATGCCTGGTTTCCCGGACCATGCTGGGCGGCGTGCCGGCGACCGCCGCTGCTGGCTCCCCCTCGCCGGCTTCGTACGAGACCGTCAGCGCCGGGAGGCGGGTGCCGGGGCGGCGGCGGCGGCGGCTGCGGCGGTGGCGTCGGCAGCGGCGGCGGCTCCTCCGGCTCCCCCCCGTGCAGAGACCATCCCTCTCCCCCAGGTTCTGACTCTCGGGCCTCGCAGCTCAGCTCTGCCGCCACCACACACCCGAAGCCGACCCTCGCGCTCCGGCAGCGCATGCGCCCGGGC…
NmDTS3_gR17f	GACTGAAGGCGAGGTCCGGGGCGGAGGGGATT	GCCTGGAGGCTGGGTCAGGGGCGGGGCCGGGG		TRUE	10491	CRTAP	0.3	5	23,19,14,13,8	.C...G....TG....A.......	0	chr3:33156067-33156098	-	chr3	33156067	33156098	TAGGGCCTGGAGGCTGGGTCAGGGGCGGGGCCGGGGCCT	0.0443206	GTTGGGTGCCTGGCGCTGTACTGCGTTCTGTGTACGTATTCTCTACCTTAGAGTTACCCTTCAAGAAAGGCATTTTCATCTCTAGTTGAGATGAAGAAGGAGACAGGACTTGGAGGAGACCTTTGGCAGGGCTGGATGGGAGGGAGCCAGGTCTAGAACTGGAGGGGCAACGCGGCCCCGGGCGCAGGGGCGGGGCTAGGGCCTGGAGGCTGGGTCAGGGGCGGGGCCGGGGCCTGGGACGGGGCGAGGCGGACTTGCCTTGAAGTAAGCGAACTGCAGGAACTTGTAGGGCTCGCGGCGCTGGAAGTCCGCCAGCACCTCGCGGCTGGGCTGGGACTGGCGGAAGGCTGGCAGGCCCTGCTTGCAGCGCTTGAGGCAGTGCGCGCGGCGCAGCAGGCC…
NmDTS3_gR17f	GACTGAAGGCGAGGTCCGGGGCGGAGGGGATT	GGCCGACGGGGAGGCCCGGGGCGGTCAGGCTT					0.3	5	23,21,18,15,10	.G.C..C..G....C.........	0	chr2:45396454-45396485	+	chr2	45396454	45396485	TGGAGGCCGACGGGGAGGCCCGGGGCGGTCAGGCTTCTC	0.0223372	TGCCGACGGCTTCCTCCCAGAGCCCTTCGCGCCGCGCCTTGCCTGGCTGGTGGCGCGGGGAAACCATGGCAGCATTGCGGCTCCGGCGGGCGGGCTCTGCGCGGGGCCCCACCGAGCTTTCCGGGAGCCTCTCCCGCAGCCGATGGGCATCTAGGGGCGCAGAACGAAGAGTGGGCGCCGAAACGGGTGTAGGCGCTGGAGGCCGACGGGGAGGCCCGGGGCGGTCAGGCTTCTCGGTAGAGAGGGCCGTGCACCTCGCGGCCTGCGGGCTAAGGCGGGGAGCCGCTCCTGCGGCGGCCGGGCGCGCGGACTGGAGGGAGGGAAGCGCCACGGACTGGGGAACCGGGGTGACGGGGAGACGGGGGGGCTGGTGGGGTGAGGTCGGCGGGCAGCAGCCAA…
NmDTS3_gR17f	GACTGAAGGCGAGGTCCGGGGCGGAGGGGATT	GGCCGCGGGCGGGGGCCGGGGCGGCGCGGGCG	TRUE		286262	TPRN	0.3	6	23,21,19,18,13,10	.G.C.CG....G..G.........	0	chr9:140094645-140094676	+	chr9	140094645	140094676	TGGGGGCCGCGGGCGGGGGCCGGGGCGGCGCGGGCGGCG	0.0350111	CCCGCGAGGCGGTTGGCAGGGCCGGCCCGGGGCTCAGGGGCCGAGTGCCCGTTGGAGAGCAGGCGGGCGCCCGCGCCGCGGTGCAGACCCCGGGGGTGGACGGTGAAGGAGTTGCTGCCGGTCTTCTGGAGGAAGTCGCTGCGCCGGGCCCCGGGGCTCGCCCCGCCACCGCGGGGCCCGGGCGCGGCGGGCGGGCTGGGGGCCGCGGGCGGGGGCCGGGGCGGCGCGGGCGGCGGCGGCGGCGGCGGGGGGCGGGCGCGCTCGGGGCTCCCGCGGCGGCGCGGCGCGGCGGGCGGGTCGAACCTCTCCAGTAGGCGGCTGACGCGGCCGGGCGGCGCCCCGTACACCAGCACCTCGGCGGCGCGGATCTGCGCGGCCCCCGGGGCGGGCGGCGCGGGC…
NmDTS3_gR17f	GACTGAAGGCGAGGTCCGGGGCGGAGGGGATT	GGCGGACGGGGGGCTCCGGGGCGGGGCTGGCG		TRUE	83869	TTTY14	0.3	6	23,21,18,15,13,11	.G.G..C..G.G.C..........	0	chrY:21238642-21238673	-	chrY	21238642	21238673	GCGGGGCGGACGGGGGGCTCCGGGGCGGGGCTGGCGGGG	0.0524374	GGCCTTGCAGCCTGCAGGCCTTCCCAGCCGACAGAGCTGCTGTGTGGGCCTTGGGTCAGGCCTGGAGGGCCGGGATCGGGGTGGGCGGTGGACTTTGGGGGCTCGGGGAGGTCGTGAAGGGCCAACAGGGGGCTCCAAGCGGGCTTGGGAGCTCGAGGGGCTCGGAGCGACGGTTAGGGGGACCCGAGGCCGCTGTGCGGGGCGGACGGGGGGCTCCGGGGCGGGGCTGGCGGGGCAGAAGGTCCCCAGGGGGCTGTGGGGGACCGACTGGGGGCTTCCGGGAGCGCCTGGGGGTTCTGGGAGCCCGGGGGCTGCTGTGAGGGGCTGCCGAGGGGGGCCCTGGGCAGGTGTTGACTGCTGCGGAACTCGGGGGGCGCCGACTTCTAACACACAACAGGG…
NmDTS3_gR17f	GACTGAAGGCGAGGTCCGGGGCGGAGGGGATT	GGCGGGAGGGGAGGGCCGGGGCGGGCGGGCGG		TRUE	10188	TNK2	0.3	5	23,21,19,15,10	.G.G.G...G....G.........	0	chr3:195636459-195636490	-	chr3	195636459	195636490	CCGGGGCGGGAGGGGAGGGCCGGGGCGGGCGGGCGGTGT	0.0476187	GAGGGCGGGCCGACTCCCCCCCACCCCCCACCCCGGGGCGGCGCAGGCGCAGGCGCAGGCGGGCTCGGGGCGCTCGGCAGGAGGGACGGCGGGCGGGCGCTCACCTGCGGGGGCCGGCGCGGGGCGGGCGCCCGGCGGGCCGACGTTGACGCCCGGAGGCGAGGGCGGGGAGGCGGGCGCGGGACTCGGGGGCGGCCCGGGGCGGGAGGGGAGGGCCGGGGCGGGCGGGCGGTGTGAGCGGGCGCCGAGGGCAGCACCATCTGGAGGGGTGGGAGCGCGCGGCCTCTGGGGGGCAAGCGAGTGCGCTGGGCCGAGCCGGTCGGGGGCCCCCGGCGGGTCGCGCAGGAGGAGCGCGGCGGGCTGAGCCCTGCGCTGCCGGAGCAGCAGCCGCAGCGCGTA…
NmDTS3_gR17f	GACTGAAGGCGAGGTCCGGGGCGGAGGGGATT	GGGGGAGGGCGAGTCCCGGGGCGGGGGAGGGG		TRUE	7531	YWHAE	0.3	6	23,22,21,18,11,10	.GGG..G......TC.........	0	chr17:1303038-1303069	-	chr17	1303038	1303069	GCTGGGGGGAGGGCGAGTCCCGGGGCGGGGGAGGGGGAG	0.0584925	GAGACAAAATGGCGGCATCGTCTGCGAGCCTGGCCCGGGGGCTTGGGTTCGGGAAGCAGGAAATGGCCTGGGAGCTCCCGGGGCGATGGGAGGCTCTATGCCCTGGAATGTGACCCCTTCGCCGTCCTTAACTGCAAACAACTCGCGGGCCGGGAGGCCGGGGCGACGGGGTGGAGGAGTTGGTTGTAAAATGGCGGCTGGGGGGAGGGCGAGTCCCGGGGCGGGGGAGGGGGAGGAGATGGCGGGTGCTGTCTCCGAACGAGCCACCCTCATGGGAGCTTCTGGGACGGCCTTGGGATGTGGAGAACAATTGGGTGGGGTGACGGGGGAAGCAGCACCCGCCACATGGGAGAGAGCGAAGACCGGGAGCTGTAGCGCGGGCGCCTTTCAGGGAAATAT…
NmDTS3_gR17f	GACTGAAGGCGAGGTCCGGGGCGGAGGGGATT	GGGTGGAGGTGAGGCCCGGGGCGGGGACGGTG		TRUE	221914	GPC2	0.3	5	23,22,19,15,10	.GG..G...T....C.........	0	chr7:99769663-99769694	-	chr7	99769663	99769694	AGAAGGGTGGAGGTGAGGCCCGGGGCGGGGACGGTGTGG	0.0323411	CTAGTTCAGTATCACCACTCATCCCATCCTTTCTCTTTCTCTCCCTCCCTTAAGATGGTCTCCTGATCCTGGCTGATAAGCTCCAGGGCCCCTTTTCCTTTGAGCTGACGGCCGAGTCCATTGGGGTGAAGATCTCGGAGGGTTTGATGTACCTGCAGGAAAACAGTGCGAAGGTGTCCGCCCAGGTACAGGGGAGAGAAGGGTGGAGGTGAGGCCCGGGGCGGGGACGGTGTGGGTGTCAGAGAGGCAGTATAGGGGATCTGGGAAGAGACTCTGGGGTCAGAGTGGGGACGCAGTGTGGTTTCCCCCCAGGGTGACTGTGTGAGGTCTCTTCCCGGTGCCGCAGGTGTTTCAGGAGTGCGGCCCCCCCGACCCGGTGCCTGCCCGCAACCGTCGAGC…
NmDTS3_gR17f	GACTGAAGGCGAGGTCCGGGGCGGAGGGGATT	GTCTGAGATCGAGCTGCGGGGCGGCAGTGAGG		TRUE	646982	LINC00598	0.3	6	23,18,17,16,11,9	.T....GAT....C.G........	0	chr13:40930824-40930855	+	chr13	40930824	40930855	AGCAGTCTGAGATCGAGCTGCGGGGCGGCAGTGAGGCTG	0.133049	TGGGAAGCGCAAGGGGTCAGGGAGTTCCCTTTCTGAGTCAAAGAAAGGGGTGATGGACGGCACCTGGAAAATCCGGTCACTCTCACCCCAATACTGCGCTTTTCCGACGGGCTTGGAAAGCGGCGCACCGCGAGATTGTATCCCGCACCTGGCTCGGAGGGTCCTGCGCCCACGGAGTCTCGCTGGTTGCTAGCACAGCAGTCTGAGATCGAGCTGCGGGGCGGCAGTGAGGCTGGGGGAGGGGCGCCCACCATTGCCCAGGCTTGCTTAGGTAAACAAAGCAGCCAGGAAGCTCGAACTGGGTGGAGCCCACCACAGCTCAAGGAGGCCTGCCTGCCTCTGTAGGCTCCACCTCTGGGGGCAGAGCACAGACAAACAAAAAGTCAGCAGTAACCTCTG…
NmDTS3_gR17f	GACTGAAGGCGAGGTCCGGGGCGGAGGGGATT	TCCTCCAGGCGAGCTGCGGGGCGGGAAGGGTC	TRUE		10518	CIB2	0.3	6	24,23,20,19,11,9	TC..CC.......C.G........	0	chr15:78423686-78423717	-	chr15	78423686	78423717	CGCCTCCTCCAGGCGAGCTGCGGGGCGGGAAGGGTCCGG	0.0340247	AGACCCCCGCGCGCCCCCAGCACTTCCGGCCGCGGGAGCCAAGGGTTCGTGCCGGGCAGCGTCTCCCGGGGCCAGGTCGCCTCCTGCCGGGACCCGGGCGCGCTGCAGCCGCGGAGCCGGGTGCCCCGCCCTCTTCCCGCCGGCGGCGGAGTCGCTGCCGCTCCGGGTTCCCGTCCCCGCCTCCGAGACCCCCGCGCGCCTCCTCCAGGCGAGCTGCGGGGCGGGAAGGGTCCGGCCACCGTGGGCCGCTGCCAGCCGCGGGGCTGCCGAGGGCCGCGGGCACGGGGCGCTGGCTCCGGGTCTGGCGGCCGCTGATGGGAGTCGGAGCCCGGGCGGGCGAGCGGCGGCGCGGCGGCCACCATGGGGAACAAGCAGACCATCTTCACCGAAGAGCAGCTA…
NmDTS3_gR17f	GACTGAAGGCGAGGTCCGGGGCGGAGGGGATT	AAGTGAGTGCCAGGCCCGGGGCGGCCCAGCCC	TRUE		9361	LONP1	0.2	6	24,22,18,17,14,10	A.G...GT..C...C.........	0	chr19:5705753-5705784	-	chr19	5705753	5705784	GTTCAAGTGAGTGCCAGGCCCGGGGCGGCCCAGCCCTCA	0.245597	AGACCCACCGTAAGTACCTGCTGCAGGAGCAGCTAAAGATCATCAAGAAGGAGCTGGGCCTGGAGAAGGACGACAAGGATGCCATCGAGGAGAAGTTCCGGGAGCGCCTGAAGGAGCTCGTGGTCCCCAAGCACGTCATGGATGTTGTGGACGAGGAGCTGAGCAAGCTGGGCCTGCTGGACAACCACTCCTCGGAGTTCAAGTGAGTGCCAGGCCCGGGGCGGCCCAGCCCTCAGGTGACCCCTCCTCAGCCCCCATCTTAGGCAGGCCAGGGGACCCAGCGGGGAGCCCCGTGGCACCTTCTTGGTGTGGCAGGTGCGGGCTGGGAGGCATCCAGCGAGTATCAGCCCTGTTCTGGGCAGGACACATCATCACCATCTCCATTCTACAAGGAAATCG…
NmDTS3_gR17f	GACTGAAGGCGAGGTCCGGGGCGGAGGGGATT	CAATGGAGCAGAGGCCCGGGGCGGCACCGAGC	TRUE		92565	FANK1	0.2	6	24,22,19,16,15,10	C.A..G..CA....C.........	0	chr10:127660849-127660880	-	chr10	127660849	127660880	ATGACAATGGAGCAGAGGCCCGGGGCGGCACCGAGCCTT	0.160956	GTTTCTAAGCCAACCTAGAGTAATTTGACAGGTGTATCCTAATCCTTACAATATTAACCCATATACTTTCTACTTTCTCTTTGATAAAAATTCTGGTGTTTTTGTCATCATCTGCTAATATACATATTTTAGGATATTGGTTTTAGGATCCTAAATATGTATATTTACAGGTGACTAGCAGAGTGCAAACATTACTATGACAATGGAGCAGAGGCCCGGGGCGGCACCGAGCCTTGGTAAGAGCCGACAGAAATGGCAGGTCACAGGCCGTCACTGAGGAGAACTGCAATGCGGCAACACTTATATGACACTTAATTTGGGTCATGTACTAGTGTGGATGCTTTATTTATTCATTTAACTTTCACCACATTTAACTTCACCAACTCTATATGCTGTAAG…
NmDTS3_gR17f	GACTGAAGGCGAGGTCCGGGGCGGAGGGGATT	CATTGAGGACCAGGTCAGGGGCGGCTGCGGAG	TRUE		4017	LOXL2	0.2	6	24,22,18,16,14,8	C.T...G.A.C.....A.......	0	chr8:23167401-23167432	+	chr8	23167401	23167432	TCCGCATTGAGGACCAGGTCAGGGGCGGCTGCGGAGGAT	0.367962	CCACGCGTGGCGGCCGTTCTTGGGCCGGAAGTCGGACTGGCCATTGTTGTGGATCTGGGAGGAGAAGCGCAGGAGCCGGCGGTAGCCCGTGGTGGGGTCGGTCTGCGCGGCTGAGGCCGAGAGGCAGTTCTCCTCCATGGCACACTGCAGCATGAACATGGGCCGGTCCTCCAGGTAGGTGGTCTGCTGCACCATCTCCGCATTGAGGACCAGGTCAGGGGCGGCTGCGGAGGATGGCATGCTGGTCAACAAGGCAAGAGACCCCTCCCCAGGGCTTCTACTTCTGATTCTTGAGCTGGGACAAACCCCCTCTCCTGCCTACCGCCACCTTCTGGAATGACTCAAGGGCTCCTCAAGGTTACCTTCTTGTTTAGCAAGACCCTGAATTCCTCTTTTCCT…
NmDTS3_gR17f	GACTGAAGGCGAGGTCCGGGGCGGAGGGGATT	CCCAGGAGGAGAGGCCCGGGGCGGGGTGGGGC	TRUE		1487	CTBP1	0.2	6	24,23,21,19,15,10	CC.A.G...A....C.........	0	chr4:1219050-1219081	-	chr4	1219050	1219081	TGTGCCCAGGAGGAGAGGCCCGGGGCGGGGTGGGGCTGC	0.0121557	CCTGTACCGGCGGGCCACCTGGCTGCACCAGGCGCTGCGGGAGGGCACACGAGTCCAGAGCGTCGAGCAGATCCGCGAGGTGGCGTCCGGCGCTGCCAGGATCCGCGGGGAGACCTTGGGCATCATCGGACTTGGTGCGTCGGCCGCAGCTCCACGCCTGTGTCCCTCCCTGTGTCTGGCGCTGCCGCTCTTCAGCTGTGCCCAGGAGGAGAGGCCCGGGGCGGGGTGGGGCTGCTGCAGGTGTCGGTCCCAACCCAGGACAGGACTGAGTGCGCACAGGCACCAGGGCCCGGGAGTCCCAGGCGTGTGCCCTACGTGCACGGACGTCACAGCACACGTGGGTCTCACACAGGCACACACAGATAACGTACACGGATGCCACAGCACACACAGCCTCAC…
NmDTS3_gR17f	GACTGAAGGCGAGGTCCGGGGCGGAGGGGATT	CGCTGAAGGCGAGCACAGGGGCGGCCCCGAGC					0.2	5	24,23,11,10,8	CG...........CA.A.......	0	chr3:37493662-37493693	-	chr3	37493662	37493693	CGGGCGCTGAAGGCGAGCACAGGGGCGGCCCCGAGCGGC	0.032353	CGCCCCTCGGCGCAGCCGGGCCGCCCATCCCCAGCCGGCCGCCGCCTTCCCCTCTGCCCGGCGAGCAGGGCGCCGAGCGCGCGGGCCGCGGGGCCCGCCGACGGCCAGGAAGCTCCCCGGGGCGGGAGCTCTGCGCCTGGACACGGGCGGAATGCGGGCGTCGGGCCCGCCACCGGGGCGCGGACGGCGGGCTGAGCGGGCGCTGAAGGCGAGCACAGGGGCGGCCCCGAGCGGCGGCGTCCTCAGTCCGCCCGAGAAGTCTGCGCGAGCGGGTCCCGGGCCGGGCGGCGCTGGTCTGCGGAGGGGCGCGCCCGCGAGGTGGGCGGCCCGGGCGGCGGCGGCTGGACGGCGCGGCAGCGCCCCCTGCGGGCCGTGAGCCCTGCGCGCACTTCCCGGGCG…
NmDTS3_gR17f	GACTGAAGGCGAGGTCCGGGGCGGAGGGGATT	GAACGGAGGAGGGGCCCGGGGCGGGGCGGGCC					0.2	6	22,21,19,15,13,10	..AC.G...A.G..C.........	0	chr1:31381671-31381702	+	chr1	31381671	31381702	GGCGGAACGGAGGAGGGGCCCGGGGCGGGGCGGGCCCCA	0.0271124	GCGCCTTTGTTCCCGAGGCGCGGCGCGCGGGGCGGCTGCTTGGCGGCGGCGCGGCCCGGCGGCTGGACCGACGCGCTCTAGGCTCGCGGGCTCCCGGCTCGGCCGCCCGGCTCCGCCTCGCAGCTCCGCGCCCACAGCGGCCGCGCCCGCAGGAAGCGTGCGCCGCCGCCGCCGCCGCCGGGCCGCCCCCAGCGCGGGCGGAACGGAGGAGGGGCCCGGGGCGGGGCGGGCCCCAGTGCGCCCCCCGCGGGGCTCCGCGCCCTCTGACCCCAGTCCCAGCCCCCGCCCCCACCCAGAGGGAGCCCCGCGCTGCCGAGTGGGCACCCGGACACCTGAGTGAGCAGCCGGCCTCGCCGATCCCGGGGCTGGAGGTCGCGGAGCCCGCCGGACGCACCTCCG…
NmDTS3_gR17f	GACTGAAGGCGAGGTCCGGGGCGGAGGGGATT	GACAAAAGGCGAGCGCCGGGGCCGCCGCGCCG		TRUE	254251	LCORL	0.2	5	21,20,11,10,2	...AA........CG.......C.	0	chr4:18023055-18023086	+	chr4	18023055	18023086	GCAAGACAAAAGGCGAGCGCCGGGGCCGCCGCGCCGCGC	0.108088	CACCGGGCCGCTTCCTCCGTCCTGTCAGGGTGGACGGCGGGCGACGGCGGGCAGCGACGGGCGCCGAGGAGTTTCGGGGAGAGAGCGAGCGGGCGGCTTCCGCGGGGGCTCAGCAAGCGGGTCCAAACTAACAGTTCCCGGGGAGCCCAAGAGCTGGGAAGGCGAAGGAGCGCGGACCGCGCCGGGCCAGCAGCCCGCAAGACAAAAGGCGAGCGCCGGGGCCGCCGCGCCGCGCCGCTCCCATCTCGCTCCCCCACCGAACTAACCCGAACGGGAGATTCAACTAAACCCCTCAGCCACAAACTCCTCGGGCTGCGACAGCGGTCGCCGCGCGGAGCCCGGGGCCCCGGCCCGCGTCTCTCTTACCTACACAGTGCATGAGGCGGTGGCGCCAAGAGT…
NmDTS3_gR17f	GACTGAAGGCGAGGTCCGGGGCGGAGGGGATT	GACGGGCGGGGCGGTTCGGGGCGGCCGGGGGC		TRUE	84932	RAB2B	0.2	6	21,19,18,15,13,9	...G.GC..G.C...T........	0	chr14:21944854-21944885	-	chr14	21944854	21944885	TCGAGACGGGCGGGGCGGTTCGGGGCGGCCGGGGGCGGG	0.0155629	GAGGTAAGTGGCTATAGAAGTCGGGCGGACCCGGAACCCAGAGGACGCGACACCATGACTTATGCTTATCTCTTCAAGTATATCATCATCGGAGACACAGGTAACCCTCAGGTGGTTCGCCTTCAAGGCTCGGGCGGGCATTCGAAGCTCCCAAATTGGGTGGCGGGGGCGGGGCTCACTTTGTGGGCTGGGCGATTCGAGACGGGCGGGGCGGTTCGGGGCGGCCGGGGGCGGGGCTCGGGAGCCCCCCTTCTCTGGTCCGGGAAGTCCATACTCTGGAAGGTGTTCCAGGGCTGCGTGATTCCGGGAGTGTGCTTTCTCTTTCAGGTGTGGGGAAGTCATGTCTCCTCCTGCAGTTTACAGATAAGCGGTTCCAGCCTGTCCACGACCTCACAATAG…
NmDTS3_gR17f	GACTGAAGGCGAGGTCCGGGGCGGAGGGGATT	GACTGCAGGTGGAGGCCGGGGCGGGACAGGAG					0.2	5	19,15,13,12,10	.....C...T.GA.G.........	0	chr1:232508466-232508497	+	chr1	232508466	232508497	GTGTGACTGCAGGTGGAGGCCGGGGCGGGACAGGAGGTG	0.106729	GGCCTCTCTGTGGGATGAGCAGCTTCTCCAAATGGCCGCAGATCTTTGTTTAGGTGCACCCAGGCTGCTGCAAGTGAACCTACAGCCGCGGCGGGGGGCATGGGGGCTGGGCCGTAGGCCAGCTTCACAGGGACAGTGGAACTCAGAAGGGGGCTTCCAAGACCACCTGCTAGTAAGGGTGGACATCGGGGCAGAAGTGTGACTGCAGGTGGAGGCCGGGGCGGGACAGGAGGTGGGCTGGGGTGTCAGTTGGTACAGGGCGGATGGCTCCCTCCCCCTAGACTTTCTGCAGGGGGCACCCTGTCCTTCGACGCTCCATGACTTTACCCAGTGACTCCATTACTGCGCCCCACTGACGACAGCATTGACTCATCGCAGAGACAAAGTAGCTTCTGTTTT…
NmDTS3_gR17f	GACTGAAGGCGAGGTCCGGGGCGGAGGGGATT	GACTGGGGGCGGGGCCGGGGGCGGGGCCGGGG		TRUE	10675	CSPG5	0.2	5	19,18,13,10,8	.....GG....G..C.G.......	0	chr3:47619818-47619849	-	chr3	47619818	47619849	TGCGGACTGGGGGCGGGGCCGGGGGCGGGGCCGGGGCGG	0.00497052	TGCCCCACCCAGGGCAGGGGTCCCGCTGGCGGCGGGGACAGGTGGAGCTGTGAGCTGTGGCAAGGGGGCGGGGCACCGCCTGGCCGCGGCCGGGCGGCGGAATGGTCCCAGGAGGTGGTGGGGGTCCGGGAAAGGCCGACCCGCGTGGGGGCCGACCCCGGTTGGGGTAGCCGGGACCCAAGCGCGCGGGCCGCGGTGCGGACTGGGGGCGGGGCCGGGGGCGGGGCCGGGGCGGGGCCGGGGCGGGGCCTGAGGGTGAGACTTCGGGGCGGGACCTGGAGCTGAGGGCGGGAGCCAGTGGACGCGGCTCAGGGTGGGTTCCCGAGGGTGAGACTTATGGGTGGGCCGAGCTGGGGGCCGCCCTGGCCTGGCTCTTCAGACGGCGGGGCAGGTCGGGCG…
NmDTS3_gR17f	GACTGAAGGCGAGGTCCGGGGCGGAGGGGATT	GACTGGGGGCGGGGGCCGGGACGGGGGCGGGG		TRUE	164668	APOBEC3H	0.2	5	19,18,13,10,4	.....GG....G..G.....A...	0	chr22:39497151-39497182	-	chr22	39497151	39497182	ATGTGACTGGGGGCGGGGGCCGGGACGGGGGCGGGGATG	0.0360527	CTTGATGAAGTCAACCAGCTCCCAGGCACAGGAGGAGCAGGGGCTCCACGTGAGGTAACAGGTGACTTGGTAGCACTGCGTTTCGTCCAGTCCCATGGACTTGATCTCGTTAATAAAGCAAATTTCTGCATGGCACTTTTTCTGGGGAGGGTCCCAAACAGAGAGAAGGGAGGGGAGAAGAGAGAGGCCAGGAGTCATGTGACTGGGGGCGGGGGCCGGGACGGGGGCGGGGATGGGGGGGCAGAGGGGTCTGTCCGGTGAACTTTCTAGTGCGTGGCCTGGCCTAGTGCAGGGCAAGCACCCGCTTCCTGCCTTCCCTGGTTTATACAGCCCTGCACTCACGCACCCGTGTGTTAATTCATCTGTCCCAGGACTTCCACATCTTTCTGTAAATTGGAC…
NmDTS3_gR17f	GACTGAAGGCGAGGTCCGGGGCGGAGGGGATT	GAGTGGAGTCGGTGTCCGGGTCGGGGTAGAAG	TRUE		348303	SELV	0.2	6	22,19,16,13,12,4	..G..G..T..GT.......T...	0	chr19:40005914-40005945	-	chr19	40005914	40005945	TCCGGAGTGGAGTCGGTGTCCGGGTCGGGGTAGAAGCCC	0.269629	GGCACCGGAGTAGGGATCCAGGCCGGAGCAGGAGGCGGAACCAGACGGGGGATCCGGGCCAGAGCGGGAGTGGGGACCAGAGTGGGAATCTGGGCTGGAGCAGGAGTCAGGACCAGAGGGGAAGTCCCGGCTGGAGACGGAGTCAGGACTGGAGTCAGGGTCCGGATGGGGGTCCGAGTCCGGACCGGAGTCGGGGTCCGGAGTGGAGTCGGTGTCCGGGTCGGGGTAGAAGCCCGGACTGAGGTTGAAGTCCGCGCCGAGGAGGGGGCTGGGGTCCGCGCCTGGTTATTCATGGGGCCCAGGGGGACCGGGGCAAGCCGGTTGGGGAGTCCCGCCCGCCTTCCCTCTTTGGGCGGGGAGAGCGTCTCCCGCACCGGGTTCTGAGACGCGGCGCGACCA…
NmDTS3_gR17f	GACTGAAGGCGAGGTCCGGGGCGGAGGGGATT	GCCTCAAATTTAGGTCCGGGGCGGGACTGTTT					0.2	6	23,20,17,16,15,14	.C..C..ATTT.............	0	chr1:5451066-5451097	+	chr1	5451066	5451097	GGCAGCCTCAAATTTAGGTCCGGGGCGGGACTGTTTTGA	0.550849	ACAGCTGGAAGAAAATATGTTTCCCTACCCTGGGCAGGAAAGACTCTGGAAGCCTCCTTGCAGGGACGCCGCAGCCGTGTGTTGGTTCTGACTGGTACTGGGGTGGGAGGGAGACGCCTGGATCAGGGGCTTCAAGCCATTCTTCTCCTTCAAGGCAAACAGACAGACGCTTGACGGCAGGGCACCCTCTGGGCTGGGCAGCCTCAAATTTAGGTCCGGGGCGGGACTGTTTTGAGAAGCAGGATCCTGCAGAGGCATGGAGGAGGGGTATGTGATGGGATGGGGTGGGTTCCCTGCGAGGATGCGGAGGGGTGCTGCTTCATCATGCACCTGCGCGGGGCTCAGGGGAGCAGTGCTGATTGAATCTGGCCGTGGTGCTCCCTCTTTGCTAGGAAATGC…
NmDTS3_gR17f	GACTGAAGGCGAGGTCCGGGGCGGAGGGGATT	GCCTGGAGGCGGAGTCGGGGGCGGGCGCGCGC	TRUE		3074	HEXB	0.2	5	23,19,13,12,8	.C...G.....GA...G.......	0	chr5:73980939-73980970	+	chr5	73980939	73980970	CGGGGCCTGGAGGCGGAGTCGGGGGCGGGCGCGCGCAGT	0.034528	TGATCCGCCCGCCTCGGCCTCCCAAAGTGCTGGGGCTACAGGCGTGAGCCACCACGTACGGCCAGCACCGGGCATTTTTCTTACTTTAGCCATCCCGTGTTTGAGGTTGCTGTCTGGGCTCTGCTCCTACCCGAGGGCACCCCTGGAGGAAATTCTCGAGGTGACCTGGACAGGGCGGGCTGGGCGAGGACGCTCCCGGGGCCTGGAGGCGGAGTCGGGGGCGGGCGCGCGCAGTCATCTGACTCGGTGACTCACCCGCGGCCGCGCTTCCTCTGATCCGGGCCGGGCGGGAAGTCGGGTCCCGAGGCTCCGGCTCGGCAGACCGGGCGGAAAGCAGCCGAGCGGCCATGGAGCTGTGCGGGCTGGGGCTGCCCCGGCCGCCCATGCTGCTGGCGCTGC…
NmDTS3_gR17f	GACTGAAGGCGAGGTCCGGGGCGGAGGGGATT	GCCTGGGGGCCGGGTCGGGGGCGGGTGGGAGA		TRUE	57662	CAMSAP3	0.2	6	23,19,18,14,13,8	.C...GG...CG....G.......	0	chr19:7675694-7675725	+	chr19	7675694	7675725	GGGGGCCTGGGGGCCGGGTCGGGGGCGGGTGGGAGAGCC	0.0188755	CACTCAAGGTAAGGCCATCCTGGGGCCTCCTGGGCCGAGGCGGGCATCTGGGGCCAGGGGTCCCGTCTGCTGACCCGGCCTCCCACCTCCAGGTCAACTTGGTGGTGATGCTGGCCGAGTTGTTCATGTGTTTTGAGGTGCTCAAGCCCGACTTTGTGCAAGTGAAGGACTTGCCCGATGGTCACGGTGAGGCCCTGGGGGCCTGGGGGCCGGGTCGGGGGCGGGTGGGAGAGCCAAACCCCCGCCTGACCCTCTTCTCTGTACTGCAGCTGCCTCCCCCCGGGGCACTGAGGCCTCCCCACCTCAGAACAACAGCGGCAGTAGGTACGCTCCCCACACTGGGCGAGTCTCTGGCATTGTGGGTGTGGGGCTCCATGTCTGCCTTGCTGAGCACTGGGA…
NmDTS3_gR17f	GACTGAAGGCGAGGTCCGGGGCGGAGGGGATT	GGCAGAGGCGCAGGTCCGGGGCGGAGACGTGC	TRUE		100191040	C2CD4D	0.2	6	23,21,18,16,15,14	.G.A..G.CGC.............	0	chr1:151811060-151811091	+	chr1	151811060	151811091	GCCCGGCAGAGGCGCAGGTCCGGGGCGGAGACGTGCAGC	0.365645	GCAGCACAGGAAGTCCAGGTGGAAGAGCGGCGGCGTGGGCGGCCCGGCGCGGCGCGGCGAGTGCGGGCTGGTATCGGCCGAGCTCGCTTTTTCTGGGGACAGAGAGTGAGGCCTGGACACCCGGCGCCGGCCCAGGCCTGGCCGCGGGGAGCCGAAGGGCGACGAGTCCGGCGACGAGGCCGTGTCGCTGTCGGGGGCCCGGCAGAGGCGCAGGTCCGGGGCGGAGACGTGCAGCCGGGACTGCGCCGCGGGGAGTCCCCCGGCCGGGGCAGGTGGCGGCCCGTGGAACAGGGATTCCCGCCGGCGCGTGTGCGGGCTCTCGGGCAGGAAGGCCCAGCCTTCGCGGCCCGCCAGGTGAGGCAGCGAGCAGGTCGCGGGGAGGCCGCGCCCCGCCACGTG…
NmDTS3_gR17f	GACTGAAGGCGAGGTCCGGGGCGGAGGGGATT	GGCCGAGGCTGAGGGCCGGGGCGGGGCGGGCG		TRUE	158293	FAM120AOS	0.2	6	23,21,18,16,15,10	.G.C..G.CT....G.........	0	chr9:96213930-96213961	-	chr9	96213930	96213961	CCGAGGCCGAGGCTGAGGGCCGGGGCGGGGCGGGCGGGC	0.216009	GGGCGGCGGGGCCGGGGGTGGTGGGGCCGTGGCGCGCGGGCGGGCTGGCGGGCGGGGGCGGCGGCCTCTAGGGGGGACTGGGGCGGGTCGGGGGCGCGCTCATGGCCGCCGCGGCCGCCATGTGCTGCCGCCTCCCAGGGCCATGTCTGGGGAGGGACCTGCCGCCGCCGCCGCTGCCGCCGCTGCGAGGCCGAGGCCGAGGCCGAGGCTGAGGGCCGGGGCGGGGCGGGCGGGCGGCGCTGACGTAGCGGACCCGCCCGGCGCGGACGCCGCCCAGGCCCGCCGGCTAGCAGGCGGAAGAGGCGGCGCCGGCGGGACGCGGCTCGGGGCTCCCGGAGGCGGCGGCGGAGGCGGAGGCCCGGAGTTGGGCCGGGACGGGATCCGGGAGGCTTCTGAGCC…
NmDTS3_gR17f	GACTGAAGGCGAGGTCCGGGGCGGAGGGGATT	GGCCGAGGGCGAGGGCGGGGGCGGGGGAGTCA					0.2	5	23,21,18,10,8	.G.C..G.......G.G.......	0	chr12:54133759-54133790	+	chr12	54133759	54133790	CGGGGGCCGAGGGCGAGGGCGGGGGCGGGGGAGTCAGAT	0.0087718	ACGACTTTCCGCGGGACGGCTCCCTGGGGGATGATTAACACTTCATCGTCCATCTGATGCGCGGGGCCCAGCACTCCATCGCGAACATTTGGGCCGTGGCCAGCCGCATTAAAGGTTATTACGGAAAACGCGACCTGCAAACGGGCGAGAGGCATGATGGACCAGGAGGGGCGGGGGCCGAGGGCGAGGGCGGGGGCGGGGGCCGAGGGCGAGGGCGGGGGCGGGGGAGTCAGATCGGAGCTGCCCAAGTCCGAGATTAAGTTTCCCGAAGTTTGCGCACCTGTGGGGTCTGAGGCTGAAGGAGACTGGGTTTCTGCTTCAGTGACGGCAGGACAGGGAGGGTGTTGGGGAGCCGCTCTCCCTCCACCTCCACTGCAGGGGCTAGGGAAGGGAATGGGG…
NmDTS3_gR17f	GACTGAAGGCGAGGTCCGGGGCGGAGGGGATT	GGCCGCAGGCGGGGGCCGGGGCGCGCGCGTGT	TRUE		27164	SALL3	0.2	6	23,21,19,13,10,1	.G.C.C.....G..G........C	0	chr18:76752413-76752444	-	chr18	76752413	76752444	CAGGGGCCGCAGGCGGGGGCCGGGGCGCGCGCGTGTCCC	0.0823099	TGGATCTGCTGCTGCTGCAGGGCCATGAGCTGTTCCAGGATCAGGGGCACGGCTGCAGCTGCCACGCCTCCACCTGCTCCCGAGCCGCCTGCCGCGCGCGCGCCCTGCGAGAACTGCGCCACCGCCACCTTGGTGCTCAGCAGCGCCTCCAGGGTCACGTTGGTGCTGGGCGCGCCGTAGGCGGGCGTTGGGGGTGCAGGGGCCGCAGGCGGGGGCCGGGGCGCGCGCGTGTCCCCCGCGGGTTCCGCGTCCATGGGCTCGGCCTCCTTCTCCACCGGCCTGGCCTCGCCCTCCGCGCCCTCCGCACCCGCCTCCTCGGCCGCCTCGCTTTCGGCGCGCTCGCTGGGGGAGCTGGCGGGCGAAGGCTCGGGGAAGTCCTCGGGGGGCGGCGCGGGCGCG…
NmDTS3_gR17f	GACTGAAGGCGAGGTCCGGGGCGGAGGGGATT	GGCGGAGGGCGGGCTCGGGGGCGGCCCCGCGG					0.2	6	23,21,18,13,11,8	.G.G..G....G.C..G.......	0	chr17:79761949-79761980	-	chr17	79761949	79761980	CGGCGGCGGAGGGCGGGCTCGGGGGCGGCCCCGCGGGGG	0.0138674	TCCCCACCGGGTCGACTCCCCAACGTCCCCTCGGGGCCGCGGCCCAGGTGCTCACCGCGCGGCGCTGCTCGGGGGTCGGCTTGGCTCCCCGCCGTCCTCTGGGCGCGCTCGGGTCGGGCGCCGGTGACCGCTCGTCTTCGCGGCGCTGCCAGATCGGGGTCGGTGCAAACTTTCCGGCGGCGACGCAGGGCGAGGGCGGCGGCGGAGGGCGGGCTCGGGGGCGGCCCCGCGGGGGTGGGAGCGGCAGCCGAGGGTCCCCGCCCGCCCTCCGCGCAGCCTCCCGGCGAGCTTCGGTCCTGCCCACCCTGCGCAGGGAGCGCCTCGTACCCCGGCCATACGCAGACTCGGCGCGCTGAATTCCACCCCGCGGACCCGCGCCCCACAGACCTTTGTCCCACG…
NmDTS3_gR17f	GACTGAAGGCGAGGTCCGGGGCGGAGGGGATT	GGCGGGAGGCGCGGCGCGGGGCGGGGCCGGTG	TRUE		2786	GNG4	0.2	6	23,21,19,13,10,9	.G.G.G.....C..CG........	0	chr1:235813119-235813150	-	chr1	235813119	235813150	GCAGGGCGGGAGGCGCGGCGCGGGGCGGGGCCGGTGACG	0.00395847	CGGGCGGGATTTCCCGGGCGAGACCCCGCGGCGGAGTGGGCGCGGCCAGCGTGGAACGGGGGCGAGGGTCGCAGAGTCGCCGGCTCTCCCTTCCCCAGTCTGGGCCCCCACGGCACAGGGGGCCGAGCAGAAGCCCCCAGCGTCCAGGGCCGGGGGAGGGTCCGCCTGCGCCCCCAGGCCCGCGTGGTCGGGCCCTGCAGGGCGGGAGGCGCGGCGCGGGGCGGGGCCGGTGACGGGACGCGGAGACCCCGCGGGCGGCGGGAGGGGCACGAGGCGCGCGTTTGCACCCGAGCCCGGCCCGCGCCCCGATGCGGAGCGATGCCGCTCGGCCTGGCCGCCCCCCGCGAGCACCGCGCTGCAGACGAAGCCCGCGCGTGATCCCGCTCCGGGTAAGTGGGC…
NmDTS3_gR17f	GACTGAAGGCGAGGTCCGGGGCGGAGGGGATT	GGCGGGAGGCTGGGGCCGGGGCGGCGGCGGGG	TRUE		57189	KIAA1147	0.2	6	23,21,19,14,13,10	.G.G.G....TG..G.........	0	chr7:141401839-141401870	-	chr7	141401839	141401870	CGCAGGCGGGAGGCTGGGGCCGGGGCGGCGGCGGGGGCG	0.0567247	GGCCCCGGGCAGCGCCAGACCCGGCGGGCGGCGGCGGCGTTGGCGCGGCCAGGCGAGGGGGGTTCCCGCAGCCCGCCCGCCCCGCCCCTCGCGCCCGCGGCTCCGCCTCGCCTAGCCATGGTGGAGCAGGGAGACGCGGCGCCGCTGCTGCGCTGGGCCGAGGGCCCCGCCGTCTCCCTGCCGCAGGCCCCGCAGCCGCAGGCGGGAGGCTGGGGCCGGGGCGGCGGCGGGGGCGCCCGGCCGGCCGCGGAGCCGCCCCGGAGGCGGGAGCCCGAGGAGCCGGCCGCCCCGGAGGTGCTGCTGCAGCCCGGGCGCCTGGAGCTGGGCGACGTGGAGGAGGACCAGGTGGTGGCCGTGTTCGTGGTCACCTTCGACCCCCGCTCGGGTGAGGGCCGCGCC…
NmDTS3_gR17f	GACTGAAGGCGAGGTCCGGGGCGGAGGGGATT	GGCTGGAGGCGGGGGCCGGGCCGGGGGCGGGG					0.2	5	23,19,13,10,4	.G...G.....G..G.....C...	0	chr6:33160283-33160314	-	chr6	33160283	33160314	GGGCGGCTGGAGGCGGGGGCCGGGCCGGGGGCGGGGGCG	0.0344462	GTGTGTGTGACTGGACGTTTGGGTCCTAGAAAAGGAAGGGGCTAGGGAAGATATTGGGGTTCCCGAAAAGAGAATCTTAGGGTACAGGCCGTTGAGACCTACAAGGGGCAGGAGAGAGCGAGCGATAGAGGGAGGGTTCCCGCCTCCCTCCCCAGGTGGAGACTGAGGGTGGGGTTTCCCTTCGGTGGCTGTGGGCGGGCGGCTGGAGGCGGGGGCCGGGCCGGGGGCGGGGGCGAGGTGGGGGCTCTGGGCGCCAGGGTGGCCGGGGACACACAGAAGCGGCAGCCACCGAGGAGGGAGCAGTGCCGGGAGCCCCGACGGCGCCTTGCTGCATGGAGCTGGGCCGCTGACAGCTGTCGCTGCCCGCAGCCTCTGACCTCCCTGGGACCCCGGCGTCTG…
NmDTS3_gR17f	GACTGAAGGCGAGGTCCGGGGCGGAGGGGATT	GGCTGGAGGCGGGGGCTGGGGCGGGGAGGTGA	TRUE		3171	FOXA3	0.2	5	23,19,13,10,8	.G...G.....G..G.T.......	0	chr19:46376003-46376034	-	chr19	46376003	46376034	CAGGGGCTGGAGGCGGGGGCTGGGGCGGGGAGGTGACTG	0.0141128	AACCCCACGTCCAGTTTGGGAGGTGCTGGTGTCTGTTCTGACATTAGGTTGTTGATGGAGAAAGGGTGGTTGAAGTTGTAGGGCGCGTCCAGCTTCAGCTCCCCTGGGAGCTCCAGGCCAGTGAAATAGGGTGTGGAGGAAGCGGGTGAGCCACAGTCCAGAGCCCCCACATCTTCCCCGCCCTGGGCCTCAGGCTCAGGGGCTGGAGGCGGGGGCTGGGGCGGGGAGGTGACTGTGGCCGCGGGGGTGGTGGTCGAGGCAGCAGACCCTGTCCCGTTCCTGGTGGTGGTGGCAGCCCCGCTGCCCCCTTTTTTCACCTTCTCCTCCAGCTTGAAGCGTTTCTGGCGGCGCAGGTAGCAGCCATTCTCAAACATGTTCCCTGAGCTGGGGTGTAGGGCC…
NmDTS3_gR17f	GACTGAAGGCGAGGTCCGGGGCGGAGGGGATT	GGCTGGAGGCGGGGTTGGGGGCGGGGGCGGTG					0.2	5	23,19,13,9,8	.G...G.....G...TG.......	0	chr7:139929944-139929975	+	chr7	139929944	139929975	TCTAGGCTGGAGGCGGGGTTGGGGGCGGGGGCGGTGGGT	0.00805764	CACTAATGAGCACCAGGAAGCGCCCCTCCCAGGGCGCGCCCTCAATCAGCGTCTGGCCCTGAGCAGGTGGCACCCCTCTCTTCCTCTCTGCCCTCTGTCAAGACCATACCACGGCTGTTTTGACTCCTGGGCTTCCGCCCTTTAGTTTACACATTTGATGATTCCGTTTGAAAATCGCAACCTGAAATACTCCTCTTCTAGGCTGGAGGCGGGGTTGGGGGCGGGGGCGGTGGGTGGCGGAAGGAGGGCCCTCAAACAAAGATCCGCTTTCTCCTGAACAGGTGTCAGGAGACCAAGCTTTGACCTCCAGCTCCCTGGCCTCCGGGCGCGGGCCCTGGGCTGATCTGGCGGTGGACGTGCAGGGCAGCGGGCCCGCGCCCACCAGCTGTGGCAAGTTTC…
NmDTS3_gR17f	GACTGAAGGCGAGGTCCGGGGCGGAGGGGATT	GTCCGGAGGCGCGGGGCGGGGCGGCCAGGCCG	TRUE		3954	LETM1	0.2	6	23,21,19,13,10,9	.T.C.G.....C..GG........	0	chr4:1857867-1857898	+	chr4	1857867	1857898	AGACGTCCGGAGGCGCGGGGCGGGGCGGCCAGGCCGCGG	0.0031871	ATGGACGCCATGTGCTCGGGCGCGGCGGCCGCTCCGGCCTCCTGCGCTGCCTCCTTCTCCGCGGCGGCCGCGGCTCTTCGCCGTCCCGGCGGCGCTTCAGACCCGGCCCGCGCGGACGGCTGACAGAGGCGGCTGGCCTCGGACGGGAGGCGCTCTCCTCAAGGACCCGGCACCAGCGGCGGCCTTGTCCCGGCACAGACGTCCGGAGGCGCGGGGCGGGGCGGCCAGGCCGCGGCTCCCATTGGGCCCCTCAGCGCCCGCCGCTGGCCAGGTGAGGGGCGGACCGCGCCACCGCGGACTACCGGTTCCGGCGTGCACCGGGACGGCCTGCACGCTGGGGTGCGGACTACCGATCCCGGCGTGCACCGGAGCGGCGGACTACCCTGAGGCGCGGACTAC…
NmDTS3_gR17f	GACTGAAGGCGAGGTCCGGGGCGGAGGGGATT	GTCGGGGGGCGACGGCCGGGGCGGCGGCGGCG	TRUE		399664	MEX3D	0.2	6	23,21,19,18,12,10	.T.G.GG.....C.G.........	0	chr19:1567623-1567654	+	chr19	1567623	1567654	ACACGTCGGGGGGCGACGGCCGGGGCGGCGGCGGCGGCG	0.063907	GGGACCCCCAGGACAGCAACCCCCGACGAGGGCCACTCACCCTGGCGACCCACGATCTCGGCGACGTGCTCGGAGCTGGGCACCGGGACGCACTCGGTCATGTTGACGCTTTTCTTGCGGCTGCCGATCACGCTCATCTGGTCGGCCAGCAGCGTCGGGGGCCCCAGGGCCGCGGGGTGGGGCGCGAAGCCCGCGAACACGTCGGGGGGCGACGGCCGGGGCGGCGGCGGCGGCGGGGGACTCGCGTTGGGGTCCAGCAGCGGCAGCGACCCGGGGGCCACGGCGGGGGCCAGGGTCGGGGGCGCGCCGGCCTCAGGTCCGTCGGGGGGCACAGGCTCCGGAGCCGCCCCGCCGTCCGCGCCCCCCGCCGCCGCTGCGCCGTCCCCGGCCGCCCCCTCC…
NmDTS3_gR17f	GACTGAAGGCGAGGTCCGGGGCGGAGGGGATT	GTCTGGGGGCCGGGGCCGGGGCGGGCGAGGAG	TRUE		10424	PGRMC2	0.2	6	23,19,18,14,13,10	.T...GG...CG..G.........	0	chr4:129208679-129208710	-	chr4	129208679	129208710	CGGGGTCTGGGGGCCGGGGCCGGGGCGGGCGAGGAGAGC	0.0383098	CCTGGGGAGTGGCAGCGAGAGCAGCAACGACGGCGGCAGCGAGAGTCCAGGCGACGCGGGAGCGGCAGCGGAAGGGGGAGGCTGGGCGGCGGCGGCGTTGGCGCTTCTGACGGGGGGCGGGGAAATGCTGCTGAACGTGGCGCTGGTGGCTCTGGTGCTGCTGGGGGCCTACCGGCTGTGGGTGCGCTGGGGGCGGCGGGGTCTGGGGGCCGGGGCCGGGGCGGGCGAGGAGAGCCCCGCCACCTCTCTGCCTCGCATGAAGAAGCGGGACTTCAGCTTGGAGCAGCTGCGCCAGTACGACGGCTCCCGCAACCCGCGCATCCTGCTCGCGGTCAATGGGAAAGTCTTCGACGTGACCAAAGGCAGCAAGTTCTACGGCCCGGGTGAGGAGTTGGAAGG…
NmDTS3_gR17f	GACTGAAGGCGAGGTCCGGGGCGGAGGGGATT	GTGTCACGGCGAGGTCCGGAGCGGAGCCGCGG					0.2	5	23,22,20,18,5	.TG.C.C............A....	0	chr2:99347802-99347833	+	chr2	99347802	99347833	ATCGGTGTCACGGCGAGGTCCGGAGCGGAGCCGCGGTCT	0.409727	CGCCCCGCCGGCTCCGCCCCCGCCGCTGGAGCGCCCGCCCCGCCCCGCCCCGCCGGGCCGCCCCGACCCCGCCAGCCATTGGCCGGCCCCGCGGGCCCCGCGCCCCGCGCCCCGCGCCCCACCAGTGGCCCGCGCGACTGTCACTTAGGGGCGCCGCCACGCAGCCTGCGGAGCGTTCGGGAGGCTGGCCCGGCTCATCGGTGTCACGGCGAGGTCCGGAGCGGAGCCGCGGTCTCGGGTCCCAGCTCTGGGCGCCGGCCTGCTCCCCGCCGCCCCGCTGCCACATCTGGCTGAGATCCTCCCGGCGCGTGCAGGGACCGCTCCGGCGGCCAACAAAGGCCCGGGCGAGCCCTCGGCCTGCGCCTCGGCGCGCGACCCGACCACCCGGGGCTGCCCCAG…
NmDTS3_gR17f	GACTGAAGGCGAGGTCCGGGGCGGAGGGGATT	TGCTAAAAGTGAGGCCCGGGGCGGGCAGGGCT					0.2	6	24,23,20,17,15,10	TG..A..A.T....C.........	0	chr2:240547738-240547769	+	chr2	240547738	240547769	CTGGTGCTAAAAGTGAGGCCCGGGGCGGGCAGGGCTGCT	0.203495	TGGCCACATGGAGCTCTTTTCCTTGGACAAGCCTCTTCTCCTCTCCCAGCCTCAGTTTCCCCTCAGCAAAATGATCATGACCCATGTCTCTCCCCTAAAACCTCCAACAGTTATGAAAACGCTTTGTCAACTGTGGTGTTACCCACAAATGTGCAGTGTGGTGTAGGGTTTGTACTGTGGAAGCTTGGTTCTCTTGCTGGTGCTAAAAGTGAGGCCCGGGGCGGGCAGGGCTGCTGGATGCAGATGGCATGTGTGTGTGCGTGTGTGTGCATGCATGTGAGTGTCAGAGCACAGGAGCCCTCGGTGGCCATGGGGCTGGTGCTTCCCGCCCACCCACCAGGCCAGGCTGGCTGCAAAGCATTCTCTGCTGAACTCATGAACAACACCCTCTGACCACCC…
NmDTS3_gR17f	GACTGAAGGCGAGGTCCGGGGCGGAGGGGATT	TGCTGACTGCAAGGACCGGGGCGGGCCGGCAA					0.2	6	24,23,18,17,14,10	TG....CT..A...A.........	0	chr17:78957582-78957613	+	chr17	78957582	78957613	TCCCTGCTGACTGCAAGGACCGGGGCGGGCCGGCAATTT	0.456272	ACTCCATCTCAAAAAAAAAAAAAAGGAGGAGGGGAACATTTGGACACAATCATAACACAAGAGAACACGTCGGGAAGATGAAGGCAGAGGACGGGGGGATGTTTCTACAAACCAAGGGACACCGACGCCGCCCACAGTCACCAGGGGCCGGGGGACACATGGGCCGGATTCTCCCTCGGAGCCTCAGAAGGAATCCTCCCTGCTGACTGCAAGGACCGGGGCGGGCCGGCAATTTCCGACAGCAGGGGAAGGATGACATCTTTAAAATCACACACAAGGGCCCTGCAGTCTCAGTTGAAGTCAGAGGGAGAAAATCAGAAAACAAGGAGGAACAGTGAAGAAAATCTTCTGGTAGCAAGACCACGGCATCCGAAAATGATTTCCCAAGTTTTACCCTAC…
NmDTS3_gR17f	GACTGAAGGCGAGGTCCGGGGCGGAGGGGATT	TGCTGAGGGCGGCGGCCGGGGCGGCAGGGAGG		TRUE	64599	GIGYF1	0.2	6	24,23,18,13,12,10	TG....G....GC.G.........	0	chr7:100284588-100284619	-	chr7	100284588	100284619	AGGCTGCTGAGGGCGGCGGCCGGGGCGGCAGGGAGGACC	0.0331145	TCCGAGATCCCGGTGCTCCTGACCCCTGGTTTCGTTTGTCCCCTTCCTCCCTCCACTGCCTCAGGGCACAGTGGACAAGGCATGGGGCGGTTGCACAGGGTGGCAGGGGAGGCTGTACTGTTTCTGACCCACACGTTTCCCCTGCTGCAGAGGCGAGAGGCGGTTTGAGAAGTCAGCAAGGCGGGATGGAGGTACGAGGCTGCTGAGGGCGGCGGCCGGGGCGGCAGGGAGGACCAAGATGGGTGGCCCAGTCTGGGGGTGCTTATTTCGGAGGTGTTGGGGGCAGGAGGGCCTGGAGCTGGCCCCCCCAACGTTTCTTGAGGGTCCAGGCACCACGCTGCCTTTCTAATAACTGCCCCTGTCTTCCCGTCTCCCAGCACGATGTGGCTTTGAGGAGGG…
NmDTS3_gR17f	GACTGAAGGCGAGGTCCGGGGCGGAGGGGATT	TGCTGGAGGCAGGGTCTGGGGCGGTTTAGATG		TRUE	1009	CDH11	0.2	6	24,23,19,14,13,8	TG...G....AG....T.......	0	chr16:65098883-65098914	-	chr16	65098883	65098914	GGGATGCTGGAGGCAGGGTCTGGGGCGGTTTAGATGCTG	0.0288023	AGTTTCTTTGTGAAGACCTACTTTCCTGTAGGGCTTTAGACTCTGCTCCCTCCTCCACCACCATGTCGGAACTGGCATTTGTCTCTCCCTGTAATTCCTTCTCTGTCCTTGGAAGAGAACTGTGATCATTTCTTGCAGTCCCCTCGCATAGCTGACCTGACCCGTGATATTAATGAAAATGCGGTGCAGAGACCCTGGGATGCTGGAGGCAGGGTCTGGGGCGGTTTAGATGCTGTAGGCACCGCTCCTCACCCATGTCCCCGTTGGGCCTCCGTCTCCCTGTCCATAAAATAATTGTGGTGCCATGGATCCGTGTTCCTCACCTCTCAGTCATTCAGGTTTTGTCTTCCCTAATATCTGGATACAATCACATTGTTATTTACTTAATATTTTCTTTTG…
NmDTS3_gR17f	GACTGAAGGCGAGGTCCGGGGCGGAGGGGATT	AACTAAAGGCTGGGTGAGGGGCGGGGGTGCCG		TRUE	346606	MOGAT3	0.1	6	24,20,14,13,9,8	A...A.....TG...GA.......	0	chr7:100841690-100841721	-	chr7	100841690	100841721	TTGGAACTAAAGGCTGGGTGAGGGGCGGGGGTGCCGTGG	0.0222456	ACATCATGTCCTTTGGTGAGCCGAATGGGAGGAGGAGAACGGGAGGAGACTCCTGACCAGATGTTCCCCAGCCCCTCTGGGACCACCCCCCCCCATAATAAGTCCCCCACCCAGGACAGGGGCCAGCCTGAGCACTGCCCAGACTTGCAGTGAGCATTTGGGTAGGTTCCCCGCCTTGGAGATGGGGGTAGGGGGCTTGGAACTAAAGGCTGGGTGAGGGGCGGGGGTGCCGTGGAGGCAGATGGGAACTACTTTCCACCTCCTCCTGCCCACAGGACTCTGTCCGGTGAGCCGCCAGAGCCTGGACTTCATCCTGTCCCAGCCCCAGCTCGGGCAGGCCGTGGTCATCATGGTGGGGGGTGCGCACGAGGCCCTGTATTCAGTCCCCGGGGAGCACTG…
NmDTS3_gR17f	GACTGAAGGCGAGGTCCGGGGCGGAGGGGATT	AACTGAAGCCGGGGTCCGGAGCAGTCAGGAGT		TRUE	6840	SVIL	0.1	5	24,16,13,5,2	A.......C..G.......A..A.	0	chr10:29874696-29874727	+	chr10	29874696	29874727	GGAGAACTGAAGCCGGGGTCCGGAGCAGTCAGGAGTCAG	0.338634	AAGACAACGAGGACACCGCTCCATGCTCAAAAGAGACACCAGCAGAGCTGAGCCAGCAGCATCTCAGATGTCATCTCCCAACTGTGCTAAAAATACACACACACACACACTCTGAATCTGACTCCAGCAGTAAGAGCGTCCCTGTTCTCATGCAGCAGCTTATGAGCCCTGGTGCCCCAAGATCTCTGGAGGGAGGGGAGAACTGAAGCCGGGGTCCGGAGCAGTCAGGAGTCAGAGTGAGCCGCGGTTCGCGTCTGTCTTCCCGGCAGGTGTCCGACGCCTCAGCTCAATGAATGAGAAGCCGCTTAGACAAGGGATGTGAGCCAGAGCGCTCTGAGCGCGGTCACTGCCCCATCCTGAACGCAGGCTCCTCCAGGTGTTCGTTTGCCTCATGTGCAG…
NmDTS3_gR17f	GACTGAAGGCGAGGTCCGGGGCGGAGGGGATT	AACTGAAGGAGCGGTTCGCGGCGGCCGCGAGG					0.1	5	24,15,13,9,6	A........A.C...T..C.....	0	chr14:97499671-97499702	-	chr14	97499671	97499702	GCGAAACTGAAGGAGCGGTTCGCGGCGGCCGCGAGGACC	0.0855332	GGACAGAGGAGGCCGAACAGATGCCCACCGCGGCACCAGCTGCTGCGCCGCGCCCCGGGGACATGCAGCGCCGAGAGCACGGCGAGAGCGGGAGCAGGACGCGCTGGGCCGGCCAGGAGCTGGGGCGGGAGCCGGGGCGAGGGAAGGCACCTGCCCTGGGCCCTCACCTGCTGGGGTCCCGCGCCCGCTCCGCATAGCGAAACTGAAGGAGCGGTTCGCGGCGGCCGCGAGGACCCCGGCGCAGACGCCAAGGAGCTGAAGCTGCTGCGGCCCCGGGGCGGCGGATCCCGCAGCTCGGGCTCCCTGGCCCTGAGGTGGCTGCTGCTCGGTGCTGCTGTGCAGGAAGCAGCCTGGAGGGGAGGAGAACCTGGATTCGCACATGAGGGGCTGCAGGGGTCA…
NmDTS3_gR17f	GACTGAAGGCGAGGTCCGGGGCGGAGGGGATT	AACTGAGGGCCAGGGCCGGGCCGGGCGAGGCC					0.1	5	24,18,14,10,4	A.....G...C...G.....C...	0	chr6:170453269-170453300	-	chr6	170453269	170453300	AGGGAACTGAGGGCCAGGGCCGGGCCGGGCGAGGCCTGG	0.0853185	CCGGGGAATCCCAGGAGGAGCCTGTGAAGGGGCTTCCCACCTGTTCCTCCTTCCCGCCTGTTCCTCCCAGTCCTGGCTCCCCACTGTGAAGCGAGAGCCTCTGAGGCTGCGGGGCTCCGGGCTCCCCCTCCCCACCCCCAATTTCAGTGAATGGATTTCCTAGGTCATAAGATCTCCCTTAAGTCCCAACCCTGGCAGGGAACTGAGGGCCAGGGCCGGGCCGGGCGAGGCCTGGTAAGACGGCGCCGGGCAGCTCTTAAGGCTCACAAGTTCTCTTTCCTCATCCTACACGTTTCTTCACGCCCCGCCTTTTCTGAGTTAGTTTGAATTTCAAAACAAAATAAAACTAATAAAAACAAAAACACCACCCCCTCAACCCGACCCCCCAAAAAGGTGCTC…
NmDTS3_gR17f	GACTGAAGGCGAGGTCCGGGGCGGAGGGGATT	AAGCGGAGGCGAGGCCTGGGGCGGGGCCGGGG	TRUE		7188	TRAF5	0.1	6	24,22,21,19,10,8	A.GC.G........C.T.......	0	chr1:211500120-211500151	-	chr1	211500120	211500151	GGCGAAGCGGAGGCGAGGCCTGGGGCGGGGCCGGGGCGC	0.0160904	GACGCCAGCAGGCGCTTTCGGTTTCAAAGTAACTGGGACGAGATGAAAAGCGCTCGTCGGTGTCCCCACCCCGGCCCTTCCGTCGCGAGGGTGCCCAGGGCGGCGACCCGCCGGACTCACGTGGGGCTCGGCGCGCGGGCTCCGCGAGGCCGGTCTGCAGGCGCGGCTGCTGCTCCTGGCTGCGGCCGGCGGCGGCGGCGAAGCGGAGGCGAGGCCTGGGGCGGGGCCGGGGCGCGGGCGGAGGGGCGCGGGCGGGCGCAGGGGAAGAGCGGACGCGCAGGAAGGGGTCGGGAGGAGGCTGAGACCGTCATCCAGGCGGTTGGAAAGCTAACCTACCCGCTTCAGAACCGTTAGTATCTACAAGTCCAGTCATCTGATTTCCCTCACGTGCGTCTGAAT…
NmDTS3_gR17f	GACTGAAGGCGAGGTCCGGGGCGGAGGGGATT	AAGGGAAGGCCAGGTGCGGGGCAGGCTGGGTG					0.1	6	24,22,21,14,9,2	A.GG......C....G......A.	0	chr8:143069385-143069416	-	chr8	143069385	143069416	TCTGAAGGGAAGGCCAGGTGCGGGGCAGGCTGGGTGCGC	0.0285675	CTCGTACTCTGGCAGTACATCCTAGCTACAAGGCTGGGAAAGTGATTCTGTGTGTCTGACTTCTATACTGGAAAGGAACACAGAGAGGGGTCCAGGTGTTGACAGCCAGAAGACCCCACAGGTGTCAGCTGTGCAGGGTCACAAAAGGGAGCATGGCTGTTGGGAGGGGAAGCTGCTGCGAGCCTGCACGGTGGTCTCTGAAGGGAAGGCCAGGTGCGGGGCAGGCTGGGTGCGCAGACCTGGATCGGCTCGTTGGAATAATTTTGGTGGGTGAATCATTTCAGTAGGCTCTGGGCAATGTGGGTGGTCAGGTGTTGGTGACTCAGCCTCTTGCAGACACAGCCAGTAGACACACAACTGGCCTTGGGTGATTTAGGGCAGGGGGCTAGTGTCCCGGGC…
NmDTS3_gR17f	GACTGAAGGCGAGGTCCGGGGCGGAGGGGATT	AAGTGAAGTCGGGGTCAGGGGCGAGCGGGGAA					0.1	6	24,22,16,13,8,1	A.G.....T..G....A......A	0	chr7:19184252-19184283	-	chr7	19184252	19184283	CCCTAAGTGAAGTCGGGGTCAGGGGCGAGCGGGGAAGTC	0.464615	CCTGGTGTGGAGAGTCTGCCCTTCCTCGTCTGGTAGTGCTGGGGTGTGTCAGGACCGGGCACTGGGTGAGGCTAAAGGGCCGGGAGGGAGGCCCCAAGACAGAACGTCTGGTCTTCTGGAGGTCGGGGTCGAGATTGTAAGATCCCCACATGCGCTGAGCAGAGTGGCTGCTGTAGAGTTCATATCTACGCGACCGCCCTAAGTGAAGTCGGGGTCAGGGGCGAGCGGGGAAGTCAGAGAGCGTGAGGCTGAGTCGGGGCCGTTCAGGCTGCTCCTAAGAGCTTCCGTGGGCTGGGTGGGTGGGAAGTGAACCCTCCTCGCAAATGGCAGACTTTGGAGCTTCTATAAAATCTAACCTCTCTTCTTTACATTTTTTTTTTCATAGAGATAATAAAGTAG…
NmDTS3_gR17f	GACTGAAGGCGAGGTCCGGGGCGGAGGGGATT	AATGGAGGGCGAGGGCTGGGGCGGCCCCGTCG					0.1	6	24,22,21,18,10,8	A.TG..G.......G.T.......	0	chrX:152905644-152905675	+	chrX	152905644	152905675	GTGGAATGGAGGGCGAGGGCTGGGGCGGCCCCGTCGCCT	0.0577873	CCCCCAGCAAAGTGCAGCTCCCGTGCCCCTCCACCTTGCCCGGGGCTGGCGGTTCCTGTGTCTGATTTCAAGGTCTCTGGGGAGCACCTTTGGGATTCGGGAGGGCGTGGGGTCTGACAGGAAACAAGATGGCCACTTCCCAATGGCCATCCCCAAGGAAGGGACAGGAAGGACGGCAGTGGCCTTGGGGTTCCGGGTGGAATGGAGGGCGAGGGCTGGGGCGGCCCCGTCGCCTCACCCTGAGACTCCCGTCAGCAGCAGATGGACCCAGCTGCTTCGGAGTCAGAGACCCAGCTGTGCCCTCGGTTCTGCCAAGCAAACTTGCACTCACTCAAGTCCCCCTTGGGAGTGTTCTGCATTTTCTTCCCCAGCCCTGGGGATGAAGAGGGAACCGCTATT…
NmDTS3_gR17f	GACTGAAGGCGAGGTCCGGGGCGGAGGGGATT	ACCTGACGCCGATGTCCGGGGCTGCCCTGAGG		TRUE	55540	IL17RB	0.1	6	24,23,18,16,12,2	AC....C.C...T.........T.	0	chr3:53880806-53880837	-	chr3	53880806	53880837	AGCAACCTGACGCCGATGTCCGGGGCTGCCCTGAGGGTG	0.23892	TAACAATAACTACGTGCCAGGCCCTTCGCCGCTAATTGCAGGCCATGTCGTTATACCTTAAGAGACCCTGGTGGGTTCGGTACTGCCCTTCGTTTTACCGTTCGGGACTTGGAACTTGGTGAGCATAAATGACAGAACCAACAGTACAGGGTGGCATCTGAGACCGGGTCTGTCTGATTCCCACGCCCCTGACTCAAGCAACCTGACGCCGATGTCCGGGGCTGCCCTGAGGGTGCAGGCATGCCCCTTGAGCCGGCAGTCCGCGCACGCCTTCGGGGCAGCCTGGACTGGCGGATCAGACGACGTCAGGATCTGGGCTCGAGGGCCGGGAGATGAGGGAAGAGGTGCTGGCGGGGGCTTACCGGCTCTCGGGGTACGGCGCTCCTGCACAGCGCGGCC…
NmDTS3_gR17f	GACTGAAGGCGAGGTCCGGGGCGGAGGGGATT	ACCTGTCGCCGAGGTCCGGAGCGGCGGAGCCC	TRUE		1184	CLCN5	0.1	6	24,23,19,18,16,5	AC...TC.C..........A....	0	chrX:49687373-49687404	-	chrX	49687373	49687404	CTTTACCTGTCGCCGAGGTCCGGAGCGGCGGAGCCCGTG	0.580236	CACTGGCTGGAACTAGCCTGTCTACCTCCTCTAAGCGCCGGGCTGCCAACGCCGGGCGCGGGGAAGCCCCATCTCCGGGGGTCCAAGCCAGCGGGATTGCGCTTCCCCTGTGTCGCTGCGCTTAGGGGGTGCTCCGGGGGTGGGCCGGGGGCCAGCGGCCCGCCAAGGACTGTTGGGGAAGGGACAGCCCGTTTGCCTTTACCTGTCGCCGAGGTCCGGAGCGGCGGAGCCCGTGTCCGCCGCCGGTGGGCAGCGCGCTCGGTCGGCTCTGGCGTCCAGGACACCAAGTTGAGTGAGCGCCCCACGTAGCCGGCAGAGCTTCATTCACACAGCCCAGCCGGGGAGGAGGGGGAGCGAAGCGGGCGCGCGGCTCATGTGACAGGGCGCCTCGCGAGTATC…
NmDTS3_gR17f	GACTGAAGGCGAGGTCCGGGGCGGAGGGGATT	AGCTGAGGGCGGAGTCGGGGGCGGGGACGTAG	TRUE		339122	RAB43	0.1	6	24,23,18,13,12,8	AG....G....GA...G.......	0	chr3:128840764-128840795	-	chr3	128840764	128840795	TCGGAGCTGAGGGCGGAGTCGGGGGCGGGGACGTAGGCG	0.0209457	GAAGGCGGAGTCGGGGAGGGCTGAGGTGGGCCTGAAGGCAGAGTCGAGGTCGGAGCTGGGGACGGAGTCGAGTTCGGGCTGAGGGCGGAGTCGGGGCGGGCTGAGGTGGTCCTGTGGGCGGAGTCGAGGTCGGGCTGAGGGCAGAGTCGGGTCGGAGTCGGGGCGCGCTGAGGTGGGCCTGGGGGCGGAGTCGAGGTCGGAGCTGAGGGCGGAGTCGGGGGCGGGGACGTAGGCGGAACCCGGGTCGGGCTGAGGTGGGCCCGAGGGTTGGGCTGGGGGCGGAGTGGGTGCCAGCCTGAGGGCGGAGCCGGGGGCGGGCGGGGGCGGGCTGGGGCGGGCCTACAGGCCAGACTGGTGTGGCACGGAGCTGAGGACCGGCCGGAGCTTTGCGGAGGGCCC…
NmDTS3_gR17f	GACTGAAGGCGAGGTCCGGGGCGGAGGGGATT	ATCTCAAGGTGAAGCCCGGGGCGGGCGGGCCC	TRUE		858	CAV2	0.1	6	24,23,20,15,12,10	AT..C....T..A.C.........	0	chr7:116139978-116140009	+	chr7	116139978	116140009	TCGCATCTCAAGGTGAAGCCCGGGGCGGGCGGGCCCAAG	0.0959493	GCGGACCGGGAGCCGCACCGCGCCAGCCGGGCTGCAGCGGCCGCGCACCAAGGCTGCGATGGGGCTGGAGACGGAGAAGGCGGACGTACAGCTCTTCATGGACGACGACTCCTACAGCCACCACAGCGGCCTCGAGTACGCCGACCCCGAGAAGTTCGCGGACTCGGACCAGGACCGGGATCCCCACCGGCTCAACTCGCATCTCAAGGTGAAGCCCGGGGCGGGCGGGCCCAAGTCCCCGCTGAGGCCGGGAGGTGCGGGCGCCCCTCAGCCCCGCCCTAACCCGTCCCACCATTGCTACCGGGTCGGCCCCGCAGGGTCTGAGACCCGCACCCTTCCCCGGTCCCACCCGTCACCAGGCCGCCCGCGTAGCCAGGAATTCTTAGCCAGGTTCCTGTG…
NmDTS3_gR17f	GACTGAAGGCGAGGTCCGGGGCGGAGGGGATT	CAATGTAGACGAGGTGCGGGGCGTGAGGGCGG					0.1	6	24,22,19,16,9,1	C.A..T..A......G.......T	0	chr9:95570104-95570135	+	chr9	95570104	95570135	AGGACAATGTAGACGAGGTGCGGGGCGTGAGGGCGGTGC	0.237621	AAGACAAGAAGCTGAAGTTCGGCCTGCCAGGAACCCCGGGCCCCAGCATCCCACCCAAGGCGCTGCTGCAGGAGTTCCAGCTGCTGCTGAAAGGTGCGGTGCCGCAGGGCCAGAGTGCGGGATCCTGAGCCCTGCATGCCAGTCCTTGCGGGGGCCGATCGCTGTGAGCCTTACTCAGGTCCAGCCGCCTCCAGGGAGGACAATGTAGACGAGGTGCGGGGCGTGAGGGCGGTGCTGGCCGCACCCCTGGTCCTGAGGCCACGGGAGCCGCGCGAGGAGGCCGCCTTCCACTGACGCCTGCACCGGGACCGGTTGCTGCAGCGGTGCCAGCTGCAGGAGCTCCGCGTCTGCTGCTTCTCCGACGCCAGGGCGCCGCCAGGATGACAGGTGCAGGAGACT…
NmDTS3_gR17f	GACTGAAGGCGAGGTCCGGGGCGGAGGGGATT	CACTCCAGGCCAGGTCAGGGGCTGGATTGGCC		TRUE	11343	MGLL	0.1	6	24,20,19,14,8,2	C...CC....C.....A.....T.	0	chr3:127482464-127482495	-	chr3	127482464	127482495	GGTCCACTCCAGGCCAGGTCAGGGGCTGGATTGGCCTCA	0.015585	GCTGCTCCTTGAGGACAAGACCCATCTGCAGTTTAGCCTTACCTCCCCCTCCCCCACACAGGGGTTCAGTCTCTGGGAGAGTTTGAGGACGGGAGGGCAGTAGGAAGAGGAGAAGGGGCGGGAGGGGAAGGAAGGAAGCTCAGCGAGGCAGCACAGAGGGAAGGACCACAGTGGCCGAGCTTAGGGCACAGACAGAGGTCCACTCCAGGCCAGGTCAGGGGCTGGATTGGCCTCAGCACAGGTCCAGGTGGGGCTCCAGGGAGATGTCCCCACCCAGGTTGCTTGGGCAGGGTCCGAGATCCAGATGGCCGTGGCTGCTGTGGCAGGCCCCTTGGCAAGCAGAAGCCACACTGTGGCATGCTTGTGAGGGTCCCCCATTCTACTGAGTCAGAGCTGGCC…
NmDTS3_gR17f	GACTGAAGGCGAGGTCCGGGGCGGAGGGGATT	CACTGAAGCCCAGGTCCGCGGCCGGGAAGTGG	TRUE		259266	ASPM	0.1	5	24,16,14,6,2	C.......C.C.......C...C.	0	chr1:197115297-197115328	+	chr1	197115297	197115328	GACACACTGAAGCCCAGGTCCGCGGCCGGGAAGTGGGAG	0.541668	TCTGATTTCTTTTCCAAGAGCCACCCACAGTTATTGAGTGAAAGGGAACTGACTTTATTCTCTAAGGGTCTTTTCTGATTTCTTCTCCAATCGTCAACCTTCCTGAGGAGGGTGGCAGGAAAGATAGCGGAGAAGCAGAACACCGGCCTGGAGCACGCTCCTCCTGAGACCTACCTGCAACACGAAACAGCGCTGCGACACACTGAAGCCCAGGTCCGCGGCCGGGAAGTGGGAGATCTTCACTTCTGCCACCTCCTCGTTAGGGTTGTCTAGGGCCAGAGACAGCGTCCGTGAGGCTCCCAGGAGAACGTCCCCGAAGCAAAGGAAAGGAGACCTGCAGAAGTGGCTGAGAGACAGGACCGGCGGGGAAGACGCCTCCTCCTCGGCCGCGGGGCCCCG…
NmDTS3_gR17f	GACTGAAGGCGAGGTCCGGGGCGGAGGGGATT	CACTGAGAGCGAGCTCCGGGCCAGTCGGGAGA					0.1	6	24,18,17,11,4,2	C.....GA.....C......C.A.	0	chrX:134571411-134571442	+	chrX	134571411	134571442	AGGCCACTGAGAGCGAGCTCCGGGCCAGTCGGGAGAAGA	0.319089	CAACCTCGAAGGCCAGGCAGCTGCAGAAGGCCAGAGTGGCTACAGTGGCTGAGAGTGAGAAAGCCCTGCGCAGTGTGGATGGACGGCTGAGCCGGGTCCAGGAGGAGCTGGCGCTGCAGGAGGAGAGTGTGCGGCGCAGTGAGCGGGAGCGCCAGGGCCACAGTGGACTAGGTGGCCGCACTGGAGAGAAGCCTGCAGGCCACTGAGAGCGAGCTCCGGGCCAGTCGGGAGAAGATCAGCAAGATGAAGGCCAACAAGAGGAAGCTGGAGGGCGACAAGTGGTGCCTGAAGGAGATGCTGGACGCCTCCGAGGGCCTCACCGTCAAGCTGGAACTGCAGCGGCCCTCGCTTGAGGGGGAGCCGTAGCGCAGCCACCTGGGCCTGAGCGGCCACGAGGCC…
NmDTS3_gR17f	GACTGAAGGCGAGGTCCGGGGCGGAGGGGATT	CACTGAGGTCAGGGTCCGGGGCAGGAATGGAG		TRUE	9024	BRSK2	0.1	6	24,18,16,14,13,2	C.....G.T.AG..........A.	0	chr11:1479543-1479574	-	chr11	1479543	1479574	GCTCCACTGAGGTCAGGGTCCGGGGCAGGAATGGAGAGG	0.304923	GAGGAGGCCCCCTGCTGGCTAGCCACCTTCCACACATCCTTGGAGCTGGGCTCACTGGACAAAAGCATCCAGTGTGGGAGGGGGGCAGGGCTGGGAAGGGCTGGGCGTAGCGAGATCACGGGGATAGGCTGGGCTCCCCAAGTCCACAGGGAGATAGATGGGGCCCAGAATAGACCCCCAAGAGCCTCTGCAGTGGGCTCCACTGAGGTCAGGGTCCGGGGCAGGAATGGAGAGGGGCTTGGAGTTGGCTCCAGGGGAGTGCTGCGTGCTGACAGGCGGTACCACACTTTAAGGGGCCAGGCTGGGGGAGCTTTGCCTACAGCCCACGCAGGAGCGCTCGACTGAGGCACCCAGATGGCTGCTCAGGTGCGGGGACACCCTGGGCAGTACCCCGGGGCC…
NmDTS3_gR17f	GACTGAAGGCGAGGTCCGGGGCGGAGGGGATT	CACTGAGTGCAAGGGCCGGGGCAGGAATGGGG					0.1	6	24,18,17,14,10,2	C.....GT..A...G.......A.	0	chr20:56522015-56522046	+	chr20	56522015	56522046	CAGACACTGAGTGCAAGGGCCGGGGCAGGAATGGGGAGC	0.3092	TGAAGCTTGTTGTTACCTCAGAGCCTTTGCACCAGCTGTCCCCACCTCACAGTCCTTCACTCCTTACCCATATTTACCTACTTAGTGCAGAGCTGGAATTCCAAAACAGGAGACCCCACATCCCAGCCTCATGAATGAGGAATTGGAACATGGAATTGAATAAGGAAAAGTCCACTGATTTTGTATGAGGCAAGAACAGACACTGAGTGCAAGGGCCGGGGCAGGAATGGGGAGCATCTGGTCCATACGGTAGGCAAAAGTCAAGTTAAATTTGGACCCGTGCTGCCTCTTATGTTCAGAAGAAGCCAGGATCCTGTGGCCCCAGAGTAATCACTGGCTGTCGTGCAATCACCGTGGATTCACAGGCCCTCCCCCTGCCAGGCCCTTCACGGTGACACC…
NmDTS3_gR17f	GACTGAAGGCGAGGTCCGGGGCGGAGGGGATT	CACTGGAGCCGAGAACTGGGGCGGCGCGGCGC	TRUE		83850	ESYT3	0.1	6	24,19,16,11,10,8	C....G..C....AA.T.......	0	chr3:138153418-138153449	+	chr3	138153418	138153449	GACTCACTGGAGCCGAGAACTGGGGCGGCGCGGCGCGGC	0.356797	GTACACAGGTGTTGGTGAGTCATTAACCACCTAGGGCAGCACTTGGTCCACCCGGACTGGCGAGTGCACACCTCCGGCTGACGCCTGCGCCACGTGCTGGGGTCGGAGGCCGAGCTCACCGGCTGGTTGCTCTTTAGAGCGGGCAGGAGCCAGGCGGGCGGCCCGCCCCTCTAGGGCGGAGACTTCCGGAGCTGCGGACTCACTGGAGCCGAGAACTGGGGCGGCGCGGCGCGGCGCGGTGCATTTCCAGGCGCTGCTCTCCGTCGCAGAGAACCCTGAGCTCGGCGCGCCGAGAGTCCCAGCAGGGCAAGGGGGCGCGGCGTCCTGGTCCTCGAGCTTGGGAGACAGATGCGCATGGGCGTGGGGGCATGCGGACCTAAGCTCGGGTGAAGCTCTCGG…
NmDTS3_gR17f	GACTGAAGGCGAGGTCCGGGGCGGAGGGGATT	CACTGGGGGCCAGGGCGGGGGCGGGCGCGCGA	TRUE		1176	AP3S1	0.1	6	24,19,18,14,10,8	C....GG...C...G.G.......	0	chr5:115177678-115177709	-	chr5	115177678	115177709	TGGGCACTGGGGGCCAGGGCGGGGGCGGGCGCGCGAGCC	0.00924347	AAGGGCCGCAGCGCGCCGGAGGGGGTCGCTCTGAGAAAGCCGCGCTGGGCGCTGCCCGTCGCCAACGACTCCCCCTCGCCCGGATCAGCGGCGGCTGGATACTCACGTAGGGCTGGTAGAACTTGGAGAGCCGCGGCTTCCCGTGGTTGTTGAAGATTAGGATCGCCTTGATCATGGCTGTGCCGGGCCGACCGGGTGGGCACTGGGGGCCAGGGCGGGGGCGGGCGCGCGAGCCTCGCCTCGTAATCTCGCCTGCGATCCTTCCCCACCCGCCCCCTCCCGCACGCGACCGCGCGCGCTCCCGAGCCGTCGGGCGGGGCCCAAGGGGCGGGGCCTGGGCGGGGCAGGCACTAAGGAAAGCGGAAACATTTCTAGGTCCGAGCCAGCGGCCTAACTGGA…
NmDTS3_gR17f	GACTGAAGGCGAGGTCCGGGGCGGAGGGGATT	CCCAGAAGCCGAGGCCCGAGGCGGGAGGGGGC					0.1	6	24,23,21,16,10,6	CC.A....C.....C...A.....	0	chr1_gl000191_random:29184-29215	+	chr1_gl000191_random	29184	29215	GCGACCCAGAAGCCGAGGCCCGAGGCGGGAGGGGGCTGC	0.182175	CGCGTAAAGGGCTCTAATTGAACTTAAGGACCAATGGGGCCACCAAGCAGGAAGTGACTGACTTGCCCGCGTGTGTCTGAACCGCCTTCACAGGGAGGCAACTTTTGAGTAATTGCGGGGCTGGAGGGTGGGGGCACTGGAGGGAACCGCGGGGAGGCGCCGGCTTCGGACGCGGAGTTGTGGGTGTGGGAGAGAGGCGACCCAGAAGCCGAGGCCCGAGGCGGGAGGGGGCTGCGCCCTGGCAAGAGGCTTTCCGGAGTATCTTCCATCTGTCAATACAGGCTACAGGACTCAGTGGCCCTAATTCGAGAACCAAACGTCCCCCGCCGGTCAGTCTTTTCCCCCAGGGCAGTCCCAAGGGCGGCGAGCCCGCGCGCACGAGAGCCGAGCGGTAGGAAG…
NmDTS3_gR17f	GACTGAAGGCGAGGTCCGGGGCGGAGGGGATT	CCCAGAAGCCGAGGCCCGAGGCGGGAGGGGGC					0.1	6	24,23,21,16,10,6	CC.A....C.....C...A.....	0	chr1:24285839-24285870	+	chr1	24285839	24285870	GCGACCCAGAAGCCGAGGCCCGAGGCGGGAGGGGGCTGC	0.182175	CGCGTAAAGGGCTCTAATTGAACTTAAGGACCAATGGGGCCACCAAGCAGGAAGTGACTGACTTGCCCGCGTGTGTCTGAACCGCCTTCACAGGGAGGCAACTTTTGAGTAATTGCGGGGCTGGAGGGTGGGGGCACTGGAGGGAACCGCGGGGAGGCGCCGGCTTCGGACGCGGAGTTGTGGGTGTGGGAGAGAGGCGACCCAGAAGCCGAGGCCCGAGGCGGGAGGGGGCTGCGCCCTGGCAAGAGGCTTTCCGGAGTATCTTCCATCTGTCAATACAGGCTACAGGACTCAGTGGCCCTAATTCGAGAACCAAACGTCCCCCGCCGGTCAGTCTTTTCCCCCAGGGCAGTCCCAAGGGCGGCGAGCCCGCGCGCACGAGAGCCGAGCGGTAGGAAG…
NmDTS3_gR17f	GACTGAAGGCGAGGTCCGGGGCGGAGGGGATT	CCCCGACGGCGAGGACCAGGGCGGCGCGGGGC		TRUE	57097	PARP11	0.1	6	24,23,21,18,10,7	CC.C..C.......A..A......	0	chr12:3948488-3948519	+	chr12	3948488	3948519	GCGTCCCCGACGGCGAGGACCAGGGCGGCGCGGGGCCCC	0.0720599	CGCGCCCGGAGAGCGCGGACCGCTGCCTCGGGCCGCCGCCGCCGCCTGCCGCCTGCCGCCGCTCGCGGAGCCCGAGCCCCAGCCCGAGCCGCCGCCTACCCCAGGCCGGGGCGTCGAGCAGCCGGCGGCCTGGCCATGTGGGGCTAGCCCTCGCGCCTGGCCTGCAGCAGGACCAGCAACATGGAGGCGGCCGTCGGCGTCCCCGACGGCGAGGACCAGGGCGGCGCGGGGCCCCGCGAGGACGCGACGCCCATGGACGCCTATCTGCGGAAACTGGGCTTGTATCGGAAACTGGTCGCCAAGGACGGGTCGTGCCTGTTCCGGGCCGTGGCGGAGCAGGTATTGCACTCTCAGTCTCGCCATGTTGAAGTCAGAATGGCCTGTATTCACTGTCTTCGA…
NmDTS3_gR17f	GACTGAAGGCGAGGTCCGGGGCGGAGGGGATT	CCCGGAAGGCGGGGGCGGGGGCGGGGCGGCGG	TRUE		51330	TNFRSF12A	0.1	6	24,23,21,13,10,8	CC.G.......G..G.G.......	0	chr16:3070308-3070339	+	chr16	3070308	3070339	CCGCCCCGGAAGGCGGGGGCGGGGGCGGGGCGGCGGCCG	0.00562611	TCGTGTCTAATTTTTGATTTCCCCACACCACGCACGCTGGACTAGATCACCGGCTGGGCAAGGAAGGGGGTCTGCGTCCCTGCGGGGTCCTGGCAGCTCCCGCGCCAGGACTTTGTTGAATGAATGACTGAACTGAGCGGGCGCCGCGGGGCGGGGCGTCCCGAAGCGGACCTCAAGGCGGGCGGAGGCGAGAGCTCCGCCCCGGAAGGCGGGGGCGGGGGCGGGGCGGCGGCCGTGGGTCCCTGCCGGCCGGCGGCGGGCGCAGACAGCGGCGGGCGCAGGACGTGCACTATGGCTCGGGGCTCGCTGCGCCGGTTGCTGCGGCTCCTCGTGCTGGGGCTCTGGCTGGCGTTGCTGCGCTCCGTGGCCGGGGAGCAAGCGCCAGGTACGCGGGACTCC…
NmDTS3_gR17f	GACTGAAGGCGAGGTCCGGGGCGGAGGGGATT	CCCGGAGGGCGAGGCCCGCGGCGGCGCCGCCG	TRUE		100507412	LOC100507412	0.1	6	24,23,21,18,10,6	CC.G..G.......C...C.....	0	chrUn_gl000220:110953-110984	+	chrUn_gl000220	110953	110984	GGAGCCCGGAGGGCGAGGCCCGCGGCGGCGCCGCCGCCG	0.0458466	TTAAGTCCCTGCCCTTTGTACACACCGCCCGTCGCTACTACCGATTGGATGGTTTAGTGAGGCCCTCGGATCGGCCCCGCCGGGGTCGGCCCACGGCCCTGGCGGAGCGCTGAGAAGACGGTCGAACTTGACTATCTAGAGGAAGTAAAAGTCGTAACAAGGTTTCCGTAGGTGAACCTGCGGAAGGATCATTAACGGAGCCCGGAGGGCGAGGCCCGCGGCGGCGCCGCCGCCGCCGCGCGCTTCCCTCCGCACACCCACCCCCCCACCGCGACGCGGCGCGTGCGCGGGCGGGGCCCGCGTGCCCGTTCGTTCGCTCGCTCGTTCGTTCGCCGCCCGGCCCCGCCGGCCGCGAGAGCCGGAGAACTCGGGAGGGAGACGGGGGAGAGAGAGAGAGAG…
NmDTS3_gR17f	GACTGAAGGCGAGGTCCGGGGCGGAGGGGATT	CCCGGAGGGCGAGGCCCGCGGCGGCGCCGCCG					0.1	6	24,23,21,18,10,6	CC.G..G.......C...C.....	0	chrUn_gl000220:154925-154956	+	chrUn_gl000220	154925	154956	GGAGCCCGGAGGGCGAGGCCCGCGGCGGCGCCGCCGCCG	0.0458466	TTAAGTCCCTGCCCTTTGTACACACCGCCCGTCGCTACTACCGATTGGATGGTTTAGTGAGGCCCTCGGATCGGCCCCGCCGGGGTCGGCCCACGGCCCTGGCGGAGCGCTGAGAAGACGGTCGAACTTGACTATCTAGAGGAAGTAAAAGTCGTAACAAGGTTTCCGTAGGTGAACCTGCGGAAGGATCATTAACGGAGCCCGGAGGGCGAGGCCCGCGGCGGCGCCGCCGCCGCCGCGCGCTTCCCTCCGCACACCCACCCCCCCACCGCGACGCGGCGCGTGCGCGGGCGGGGCCCGCGTGCCCGTTCGTTCGCTCGCTCGTTCGTTCGCCGCCCGGCCCCGCCGGCCGCGAGAGCCGGAGAACTCGGGAGGGAGACGGGGGAGAGAGAGAGAGAG…
NmDTS3_gR17f	GACTGAAGGCGAGGTCCGGGGCGGAGGGGATT	CCCTGAAGCCGTGGTCTGGGGCAGGGTGGTGG		TRUE	100131801	PET100	0.1	6	24,23,16,13,8,2	CC......C..T....T.....A.	0	chr19:7696243-7696274	+	chr19	7696243	7696274	TGAACCCTGAAGCCGTGGTCTGGGGCAGGGTGGTGGGAG	0.0426476	CAAGATCACGCCACTGCACTCCAGCCTGGGCAATAGAGTGAGACTTTGTCTCAAAAAGAAACATTTTACTCTCAGCCATGAGTAAGGAACCGAGAGCAGAGGAGTAGATGGTTTCCTTATTGCCTTCTCCTGGAAGAGTGAAGCGGATCCCACGCGGACCCCTTTGTAATTGGCAGGGGGCTTCCAGTGAAGACACTGAACCCTGAAGCCGTGGTCTGGGGCAGGGTGGTGGGAGAGGTGGGCGGGGGGGGGTGGTCCCGGCTCTGAGGTGTGTGCCCCTCCCCCCTTCCTGTCCCACCCGCTTCTCCACCCCTAGCTTCAAGAGATAGAGGAATTCAAAGAGAGGTTACGGAAGCGGCGGGAGGAGAAGCTCCTTCGCGACGCCCAGCAGAACTCCTG…
NmDTS3_gR17f	GACTGAAGGCGAGGTCCGGGGCGGAGGGGATT	CCCTGAAGGGCAGGGCAGGGGCGGGAACGGAA					0.1	6	24,23,15,14,10,8	CC.......GC...G.A.......	0	chr2:134785623-134785654	-	chr2	134785623	134785654	GCTTCCCTGAAGGGCAGGGCAGGGGCGGGAACGGAAGGG	0.0112804	GTGTGGCTCCGATGTGTTCCCCAGGCGTCCCTGTGAGGTCGGCGCCCTCCCCTGTCCATTCCCCTTAGAGCCTTGGGTCGCTTCCCACCCCGCGTCCCCTGGGACACCACTGGACGCCTGGCCCTGCCCGTGAGCGCCGCTCCACTCCGCCTGGATGTGGGCACGCGGGAAGGCCACTGCCCAGCCGCCACTCCCGGCTTCCCTGAAGGGCAGGGCAGGGGCGGGAACGGAAGGGAGCTGCATGGAAGGAAGCCGTTTGGGAACTGTGGTTGGTCTGACTGGGTGTTGGGTTTGTGGCTACCCAGAGAAAGGCACGGAGTTAGCCCTTCGCAGTGGGTGACGCCCTGCTCCTCGCCCGGTCCCCCTCAGCTCAGCCTCCTGTGAAAGAGAATCTGGGGC…
NmDTS3_gR17f	GACTGAAGGCGAGGTCCGGGGCGGAGGGGATT	CGCTGGTGGCGAGCTCCGGGGTGGGCCAGCCT		TRUE	57732	ZFYVE28	0.1	6	24,23,19,18,11,3	CG...GT......C.......T..	0	chr4:2388876-2388907	-	chr4	2388876	2388907	AGGCCGCTGGTGGCGAGCTCCGGGGTGGGCCAGCCTCCT	0.0782533	AAGTGATGGGTTCTGGCCAATGACGGGCAAGCAGAGTTGCGTCACTTCCGGCCGTGAAGCTCAGTTTCCCTTCCCAATGAGACTGAGGTGCAGAGGTGGCCCTGGCTGAGGGGATGGGTAGGGGAGAGCCACGCAGCCCTAGGCTGGACTGTGCTTCCGGGTTCCCAGTGGACTGCCAGGAGCCTTGGGGGACCCTAGGCCGCTGGTGGCGAGCTCCGGGGTGGGCCAGCCTCCTCCTGCAGGCAAACGGACTGTGGCACCGCTCTCCATCCTGGCTCAGCCCCCTCCTCCAGGGAGTGGCCCCGGCCCCGGCCCCGGCCCCGGAGTCTCCTGCAGTCTGCGGAGCCGTCCAACCCCCTGGCTGTGTCCGGAGATCTCCATTCTGGGGCCTCAGCCCTA…
NmDTS3_gR17f	GACTGAAGGCGAGGTCCGGGGCGGAGGGGATT	CTATGAAGGCGGGGTCCCGGGCGGGAGTGGCT		TRUE	80155	NAA15	0.1	5	24,23,22,13,7	CTA........G.....C......	0	chr4:140223072-140223103	-	chr4	140223072	140223103	AGAGCTATGAAGGCGGGGTCCCGGGCGGGAGTGGCTCAG	0.150495	GCCCGCCAAAGGCCGGGCCTCTTCTCCCCCAGATCGGGGAGAATGAGAACCGGCAGTCTAGAAGCCGGGAGGTCGGGGCCTAGTCCGGAACCAGGGCCTCAAGCGTGGGGATGGAATGAAGAAGCCTGTGGTCCCTGGCGCGCGGGCCATAGTAGGAACCACAGAGAGGGAGCAAAGCAATGCATTCGGCCTGACGAGAGCTATGAAGGCGGGGTCCCGGGCGGGAGTGGCTCAGTGCCCGCCGGGCCGAGGTTAGGGGTGACAGGCCCGGTTACCGGCTAAATCCTCCCCACCGCTTGCCCGGAGCCTCACACTTACCAAGATCCGCTTGAAGAGCGCATTCTCCTTGGGCGGGAGGCTCACGGCCGGCATCGTTCCGGCTGCTCCCGCTGCTCCCGC…
NmDTS3_gR17f	GACTGAAGGCGAGGTCCGGGGCGGAGGGGATT	CTCTGAAGGTGGGGTTGGGGGCGGCCTGGCCT					0.1	6	24,23,15,13,9,8	CT.......T.G...TG.......	0	chr3:187675160-187675191	-	chr3	187675160	187675191	AATGCTCTGAAGGTGGGGTTGGGGGCGGCCTGGCCTTTG	0.00985289	ATGGGAAACCAAAAGGTTAGTGATGGCTGTGCTGGCCGTTTTTAGCCTCCCTCCACCAGTTTAACCATCCCTAATAATAGTCCAAGAATCACAAGACATTTCCAGCACCAGAAGGTCATCAGTCAACAGCATAGGTGCAAAAGGGAGCGTTTGCTCTTCTACAGATCCCAATGGTCTCATGTATTTTAACAGATGAAATGCTCTGAAGGTGGGGTTGGGGGCGGCCTGGCCTTTGGAAATTAGTCACCACTCACATAGTTCTTGCATTTACACTTACAAAGCACTTTCACAGCTATTATCCAGTGAGATGGGCTGGGCAGAGAAAATTACCCACATTTTCCAGAAATCTGAGACTCCAAGTGAAATGGCTCAAGGTCATCGCTGTTAAACCCAAAGCAC…
NmDTS3_gR17f	GACTGAAGGCGAGGTCCGGGGCGGAGGGGATT	GAAAGAAGGCGAGGGCGGAGGCGGTCCTGACT		TRUE	152518	NFXL1	0.1	5	22,21,10,8,6	..AA..........G.G.A.....	0	chr4:47915900-47915931	+	chr4	47915900	47915931	GAAAGAAAGAAGGCGAGGGCGGAGGCGGTCCTGACTAGT	0.0243923	CCGGGCCACAATTTACAACTGATGGTCTGGAGATTCAAGTAGGCAAGAGTGGAGGGAAGTAACAAAGGTAATACCACCTAAAATTAAGATGAAAGAGGTGCGATGGAAATCTACCTAGAGTGCCGAAAAGAGCAGCCACCCGAAAGGCTGGAGAAGTGGGCCCGATAACAAACTCCCGAACGAGGGGAAAAGCAGTGAAAGAAAGAAGGCGAGGGCGGAGGCGGTCCTGACTAGTAACTGCCTTAGGAGGCATCCAGGTGAGCACGCGGGCGGGAGCCATTCTCACCGCTGGCTGCGGTAGTCTGCAGGGCTTGGGATCCTGCGGGGCTGTGCCTGCTCCCTGCAGCCGCCGTGGTCGCGACTCCTCCGGGACTGGTGCCAGAAGGAACTGCGCCCACC…
NmDTS3_gR17f	GACTGAAGGCGAGGTCCGGGGCGGAGGGGATT	GAAAGAGGGAGCGGTCCGGCGCGGCTGGGGCG	TRUE		10497	UNC13B	0.1	6	22,21,18,15,13,5	..AA..G..A.C.......C....	0	chr9:35162222-35162253	+	chr9	35162222	35162253	AGAGGAAAGAGGGAGCGGTCCGGCGCGGCTGGGGCGCGG	0.0178917	ACCTCCCAGCGATGGCGTCGCTGTGCCGCGCCCAGTCCCCAGCCTGCCGGCCGGTACTCACCGCTACCCGGAGTTCGCTCAGACGGTGAGATTTGGGGCGGGTCCGAGGCAGCGGCGGGACGCTACCTGCGACCGGGACCATGAGGAGCTGCCAGACCCGTGGGGCCGGTAACGAGAGCAGTCGCGGCACCTGCTGAGAGGAAAGAGGGAGCGGTCCGGCGCGGCTGGGGCGCGGCAGAGGCTTGCCCGATCCTCGGCCATGTCACTGCTCTGCGTGCGCGGTGAGTGCGCGGACTGAGGCGGGGAGGCGGGGTGTCGGCGTAGAGGTCCCCGCACCCTTCCAGTGGACGTCCGGTGACCGTCTCACCCAAACTTTACATCCCGTCCGTGCTTTGGGGG…
NmDTS3_gR17f	GACTGAAGGCGAGGTCCGGGGCGGAGGGGATT	GAAGGAAGGCGTGGGCCGGGGTGGGGGTGGGG					0.1	5	22,21,13,10,3	..AG.......T..G......T..	0	chr1:47911474-47911505	-	chr1	47911474	47911505	CGGGGAAGGAAGGCGTGGGCCGGGGTGGGGGTGGGGAGG	0.0334408	CAAAGTGGAAAGTAGAGCCGTGCTGTCCTCAGAACCCCCAAGCTCCTGCAGTCTGGGTCGAAGGCTAATTCACGCAATAGCCTCACTAGTTGCCCTCTTTGACTATGATGACTGTTGAGGAGGCGAGACCTATCTCAAAAAGATGTATAGGCAACTCAAAGTTGAGACAGGAACCCAAAAGGCCCAGAAGGGGCGTCGGGGAAGGAAGGCGTGGGCCGGGGTGGGGGTGGGGAGGTGGATTCCTCACACTCAACCCGAACCCAGCACATTTGCATCTGAACGGGATGGGGCATCTAAGCCCAGGAGTCCGAACTGCACAGACACCTGCTGGGGGAGGGGGTCGCGAATCGAGGGTCCTCTGTAAGCACCGGTGAGTTAATGTGAACAATAAAGTCCACT…
NmDTS3_gR17f	GACTGAAGGCGAGGTCCGGGGCGGAGGGGATT	GAAGGACGGCGGGGTCCGGGGGGACTTAGGCT		TRUE	25817	FAM19A5	0.1	6	22,21,18,13,3,1	..AG..C....G.........G.A	0	chr22:49099116-49099147	-	chr22	49099116	49099147	GAAGGAAGGACGGCGGGGTCCGGGGGGACTTAGGCTGGT	0.1091	ACCAGAGCTCACTGGGACTGTGGGGCTGAGGATGGGGGAGGGATCTGGGGTGATGTGCCAGCTTTCAGCATCTTGGACACACACCCTCTCCAGTGCCAGGGCCCAGCCCACTGGCTGTCTACGGAAAGGACCCTCATCCCTGCCAGACATGATGTGGTACTATGCACGGTGGTGCTCAGGGTCACCTGAAGGAGAAGAAGGAAGGACGGCGGGGTCCGGGGGGACTTAGGCTGGTGAAGGTGGCTCCAGCCCTGCCTATGCTGTAGCTGCCATGCCTGGCCACACACCACACACACATGTACACAACACACACACGTACACATCACACACATGTATACACCACACACCACACGCAAAGGCATGCAGGCACACACACAGGCACACACATGCCCATTTACA…
NmDTS3_gR17f	GACTGAAGGCGAGGTCCGGGGCGGAGGGGATT	GAAGGAGGGCGGGGTGCGGAGCGGGTGAGGGA		TRUE	5127	CDK16	0.1	6	22,21,18,13,9,5	..AG..G....G...G...A....	0	chrX:47078876-47078907	+	chrX	47078876	47078907	TGTGGAAGGAGGGCGGGGTGCGGAGCGGGTGAGGGACCC	0.0149543	TGGGCCTGTCCTGGGAGCTGGGGTTGGGTAGTGCTGTGGGTGCTAATGGGGACCTGGGGGAGTCAAAGGACCAAAGGGTGTGGAAATGGGTGACAATGGGGTGAAAGACTTGGGGGGGTTGCTGATGGGGGTCGGAGCATGTGGCAGTAAGCCTCACGCCAATAAGTCGTGTAAGGTTCAAGGCCCCGTGTGTGCTTGTGGAAGGAGGGCGGGGTGCGGAGCGGGTGAGGGACCCGAGGGTGTATAACGGGGGGTAGGGTGTCGAGGAAGTTCTAAGACATGCTCATAGGGATTATGTCCGCAGAGAGGCCCGGTGTGTGTTCATGGGGGACAGGGTGGCACAGGTACCAGAACGTGTGTTGGTGGGGTCAGGGCTCTGAGGCCTGGTGCGTGGCGATG…
NmDTS3_gR17f	GACTGAAGGCGAGGTCCGGGGCGGAGGGGATT	GACAGAAAGTGAGGTCAGGGGCTGCCCAGCCA		TRUE	26153	KIF26A	0.1	5	21,17,15,8,2	...A...A.T......A.....T.	0	chr14:104645193-104645224	-	chr14	104645193	104645224	CGTGGACAGAAAGTGAGGTCAGGGGCTGCCCAGCCACAC	0.100347	GGGCAGCCCACCCATGCCCGTCTGGGTCCTGGCTCGGCTCTAGGACCACCCTCCCCACGACAGGGGAGAATTCCAGCGGACAGCAGCAGTGGCCTCAGGACCCCCCAGCCACCCACCCACTGCCCAAGGGGAGTGTCGGAGCTGCAACAGGCTTGGGCTGGGCAGGGCCGCTCCTACCTTTGCGTCCTGGGAGGAACGTGGACAGAAAGTGAGGTCAGGGGCTGCCCAGCCACACCCCCAGAGGCCTGGCGAGCCCATCAAATGGCTCACTCTGCCATCCGCGGCAGGCTCCCCACCAGGGGTCATAGACCCCAGCCCACCAAAGGCCCTACCTGGGTGGGGGCCTCCCTCGGGGTGGGGCGGGGCCGCTGAAGGCGCTCCACGTCATCGATCTCGTAC…
NmDTS3_gR17f	GACTGAAGGCGAGGTCCGGGGCGGAGGGGATT	GACAGAAGGGGAAATCCGGGGAGGGGTTGGGT					0.1	5	21,15,12,11,3	...A.....G..AA.......A..	0	chr6:137710437-137710468	+	chr6	137710437	137710468	CTGAGACAGAAGGGGAAATCCGGGGAGGGGTTGGGTGGA	0.275501	GTCCTTTGAGCGGGAGCTGCAAGTTAAAATTTTAAGAAATGTTTAGAGTAAAATGGAACAATTCTCCCTGGTGAGAGAATTCACTTCTTCATTGCTGGTGCTATTTCTTTACAGAGTTTTGCAATAGGGATTAGGAGGAAGGGTGAATCAGAGCCCCCGCTTGTGGTTTCACTGTCTTATTTATCTCCTCGACTTGCTGAGACAGAAGGGGAAATCCGGGGAGGGGTTGGGTGGAGGTGAGAAGAGGAGAAACAGATAAAGAAACACAGAAAAAGAGAGCAGATAAATGGAGAGGGAACACGCATATTATAAGGGAGTAAAAAATGAGAACCGAAAGAGGCATAAGTTAGGCATTAAAACTTTTATGTCATCTTGTATTTACTTGCTAGAATATAAGCA…
NmDTS3_gR17f	GACTGAAGGCGAGGTCCGGGGCGGAGGGGATT	GACAGAGGGCGCGGGGCGGGGCAGGGGGGATG		TRUE	23513	SCRIB	0.1	6	21,18,13,10,9,2	...A..G....C..GG......A.	0	chr8:144887040-144887071	+	chr8	144887040	144887071	AGGGGACAGAGGGCGCGGGGCGGGGCAGGGGGGATGGGT	0.0051233	AACAGCAGCGGTGGGGGGTGAGGAATGTGGCAGAGGGCTGGGAGGAAGAGGGCCCCCAGCCTCCCGCTCCAACAGCAGGGCGATGGTGGGGGAGGCAGCGGTCAGCAGGGAGACGGCGTGGTCATGCCTGGCCTCAGTCACGTCCACTCCATTAATCTGTGAGAGCGTGCCCGAATCAGGGAGGCCCAAGGGCAGAAGGGGACAGAGGGCGCGGGGCGGGGCAGGGGGGATGGGTGGGTGGGGCGGGGCCCCATCCCCACTCACAGAGAGGACGCGGTCGCCAACCTGCAGTGTGCCCGCGCGGTGAGCAGCACCGCCCTCGGCAATGCGGGAGACGAAGATGCCCTGCAGGGGAGGGTGGAGGAGGCAGGGCTGCCGGTGAGGCTGGAGTGCGGCTGT…
NmDTS3_gR17f	GACTGAAGGCGAGGTCCGGGGCGGAGGGGATT	GACAGGGGGCGGGGGCAGGGGCGGGGCAGGCG	TRUE		56731	SLC2A4RG	0.1	6	21,19,18,13,10,8	...A.GG....G..G.A.......	0	chr20:62373886-62373917	-	chr20	62373886	62373917	TCAGGACAGGGGGCGGGGGCAGGGGCGGGGCAGGCGGCC	0.0116216	CAAGGCGGGTGGGCAGGCTCCGACCTCCGTGGGCTGCGGCTCCAGGCGGGCGGGCGTCAGGCAGCCCTACAGGGAGACACAGCCAGGGCTTCACTCCCCTCCAGAGAGCCCTGAGACCCGCCCCAGCTGCCACCCGTGGCCTCACCCACCTGGTAGACACGGTCACTGTGACAGGACTGGGGGTTAGCAACGGTGCTCAGGACAGGGGGCGGGGGCAGGGGCGGGGCAGGCGGCCGCAGGGGACTAGGCAGGGCTGGGGGCTCCAGCAGCTCTGGCAGCTCCAGGCGGGGGAAGGCAGGCGGCATGGAGGCCGTGGGGGACACTGGAGTCAGGCTGGACAGCCCGTCGGTCAGCGTGTCCACACCAACATCCAGCTCTGTGTAGTAGAAGTCCTCCTCA…
NmDTS3_gR17f	GACTGAAGGCGAGGTCCGGGGCGGAGGGGATT	GACCCAGGCTGAGGTCCTGGGCGGGAAGGGCG		TRUE	29085	PHPT1	0.1	6	21,20,18,16,15,7	...CC.G.CT.......T......	0	chr9:139744212-139744243	+	chr9	139744212	139744243	GTTTGACCCAGGCTGAGGTCCTGGGCGGGAAGGGCGTGA	0.279301	GTGCGCGGCTACAAGTGGGCTGAGTACCATGGTGAGGGCGGGACCTGCGGGCATGCCAGGGGCACGCCTGGCGAGGCGGGGGCGGGGCTGGCGGGACGGAGACGGGGCTGACGAGGCAGGGGCGGGGCTGGCGGGGCGGGGGCGGGGCTGCGGGCCGTAGCGGACTGCGCTCTGCTCCGAGTCCTGCCCCTGCTAGGTTTGACCCAGGCTGAGGTCCTGGGCGGGAAGGGCGTGACACGGCCTGACACCCTCCCCAGCAGTCTCCCAGTTCCCGCGCCCTCCCCGGTTCCACCCTCCTTCGCTCATTCATCCCTGTCCCAGCCTCAAGGGGCTTCGTCTCTCCTGGGGAAGGGGCTGTTCAGAGCTGGGATTTCAGACCCCTTCGGCTGGGAGTTCCTC…
NmDTS3_gR17f	GACTGAAGGCGAGGTCCGGGGCGGAGGGGATT	GACGCAGGGCGCGGGCCGGGGAGGACGGGAGG					0.1	6	21,20,18,13,10,3	...GC.G....C..G......A..	0	chr11:70963422-70963453	-	chr11	70963422	70963453	CGGGGACGCAGGGCGCGGGCCGGGGAGGACGGGAGGTGG	0.0358551	GCCAGCTCCCGCGCCGGGCGGGGCCGGGTCCTTCCCCACCCCCTGCACCTGAGCCGCGGCGGCGGCTCCTGAGCTCCGGCGGGGCTGGGCGCGGCGCCGCTCGGGTTCCCGCGGCCGATCCAGGTGTGCGCGGACGCTGGCGCTCCCGGGGGGCTCGGACCCGCCCCCGACTCGCCGAGCCAGGTGAGGCGGCGGCCGGGGACGCAGGGCGCGGGCCGGGGAGGACGGGAGGTGGCCCTTGGGCACCCGATCCTGCTCACTGACGGCATTTTGGGGGCATCTCGATTCCGGGAGCACCAACTACCGGGTAAGCGCAGTCCTGGACCCAGAGAGGCTGGAGAGGTGGGCGCTGGGGGGAGTGAGCCGCGTGTCCAGGTGGGGGTCGATTTTCCGTAGAGA…
NmDTS3_gR17f	GACTGAAGGCGAGGTCCGGGGCGGAGGGGATT	GACGGACGCCGATGCCCGGGGCTGCGACGGCT	TRUE		7161	TP73	0.1	6	21,18,16,12,10,2	...G..C.C...T.C.......T.	0	chr1:3569170-3569201	+	chr1	3569170	3569201	CCGGGACGGACGCCGATGCCCGGGGCTGCGACGGCTGCA	0.157208	CTGCCTTCCCGCGCGCCGGGCTAAAAAGGCGCTAACGCCCGCGGCCGCCTACTCCCCGCGGCGCCTCCCCTCCCCGCGCCCATATAACCCGCCTAGGGGCCGGGCAGCCCGCCCTGCCTCCCCGCCCGCGCACCCGCCCGGAGGCTCGCGCGCCCGCGAAGGGGACGCAGCGAAACCGGGGCCCGCGCCAGGCCAGCCGGGACGGACGCCGATGCCCGGGGCTGCGACGGCTGCAGGTAGGAGGCCCAGGGCCGGGGGGCGGTTCGGCTCCGCGGGCGGGGGCTGGAGCGCAGCGCTGGGCAGGCACCTGGGCTCGCAGCTCCGAAGCTGGGAGGTGAGGGGAGAGCGATCGGGGACGAGCTGGGACAAGGCGACACAGGGGCTCCCTCGGAGTTGGAT…
NmDTS3_gR17f	GACTGAAGGCGAGGTCCGGGGCGGAGGGGATT	GACGGGGGGCGGGGCCAGGGGCGGAGCGGCAG					0.1	6	21,19,18,13,10,8	...G.GG....G..C.A.......	0	chr4:1003636-1003667	-	chr4	1003636	1003667	CCGGGACGGGGGGCGGGGCCAGGGGCGGAGCGGCAGACG	0.0163675	GCTGGCGAGGAGGCAGCGCTCCCACAGATGTGCGGGCTGCCGGACACAGGTGCGTGGAAAGGGGACAGGTGTGCGGAAACGTGGCTGCGAGCGTGCAAAGTATAAGCAGGGAGCGGACAGGCCGGCAGGTGCCGGCCCCCGAATGAGCGGGCAGTGGGAGGGGCACGGGCAGCGTCGCGGCCCCTGGCGGGCGGGGCCGGGACGGGGGGCGGGGCCAGGGGCGGAGCGGCAGACGGGGCGGGGCCCGAGGCGGACAGGGGCGGGGACGGGGAGGGGGCGGGGCCTGGCCGGGCGGGGGCGGGGCCCGGGCCTCCCGCGCCGGCACGCGCTGCCCTCTGGCGGTGGCGGCGGCGCCGGCGCGGCAGCTCCCGAGGCGTTTTTCCTCGTCTCCTCGCCCCG…
NmDTS3_gR17f	GACTGAAGGCGAGGTCCGGGGCGGAGGGGATT	GACGGTGGGCGGGGGCCGGGCCGGGCTGGGGT					0.1	6	21,19,18,13,10,4	...G.TG....G..G.....C...	0	chr3:126702164-126702195	+	chr3	126702164	126702195	GCGGGACGGTGGGCGGGGGCCGGGCCGGGCTGGGGTCCG	0.0685345	GCTGGGCATCGGCTGCGCGGCCACGCAGCGGAGCCCGGGCGCGGCGGCGGCCTCGGCCTGGGCGGCCTACGCGGCTTCGGCGGCCCCGCGGCGGGGCGGACGGCGGCGGCGGCGCGGGCGGCTGGGCGCGGCGATGGCCGGCGGCGGGGCGCGCCCCGGGGCGGCGGGTGAGTCGGGGCGCAACTTTCCCCGCGGCGCGGGACGGTGGGCGGGGGCCGGGCCGGGCTGGGGTCCGGGGCCGGGCGGCCCGTGGGTGGGCGCGGGGCGGCCTCCGGCGGCGGCCCTCTCGTGAGGCGGCAGGCAGGGGGTGTGCGCGGGGACTGCGGCGCGCGTGGGGACTGCGGCGCGCGTGTCCGCGGCCCGCGTGTCCCTGCGGCTCCGGCCCAGGCGTCCGCGTGT…
NmDTS3_gR17f	GACTGAAGGCGAGGTCCGGGGCGGAGGGGATT	GACTAAAGGAGAGTTATGGGGCGGGCGCGGTG		TRUE	8226	HDHD1	0.1	5	20,15,11,9,8	....A....A...T.AT.......	0	chrX:7025568-7025599	+	chrX	7025568	7025599	CTGCGACTAAAGGAGAGTTATGGGGCGGGCGCGGTGGCT	0.110555	TTTCCCTGTAAGATAGTATCTGGGAGACCCAGGACACACTGAGGGAAGTAACGTGTACGCACAGAGAAGGCTATGTGTATCCAAGAGGCATGTAAGTCTTCATACTCCTATGTATGTTCACATGCTTACATGCACATAGGTATGCATGCTTGTCTGTAATTGCCTCGATGTGTTTTGAAAGTTGGCAAGGTATGAACTGCGACTAAAGGAGAGTTATGGGGCGGGCGCGGTGGCTCACGCCTATAATCCCAGCACTTTGGGAGGTCAAGGCAGGAGGACTGCCCGAGCTCAGTAGTTCAAGACCAGCCTGGGCAACATGGCAAAACCCCGTCTGTATTAAAAATACAAAAAACTAGCTGGGCATGGTGGCATGTGACTGTAATCCCAGCTACTCAGGAG…
NmDTS3_gR17f	GACTGAAGGCGAGGTCCGGGGCGGAGGGGATT	GACTCTAGGCGTCGGCGGGGGCGGCAGCGAGC		TRUE	57534	MIB1	0.1	6	20,19,13,12,10,8	....CT.....TC.G.G.......	0	chr18:19321426-19321457	-	chr18	19321426	19321457	GCCGGACTCTAGGCGTCGGCGGGGGCGGCAGCGAGCCCC	0.0184194	GTGCCCACATGGCCCTCGCCGCCGTCCTGCTTCCCCCACTTCCAGTCCGGGCCGCGCACTACCCGAGCGCCAACCCCTTCCACCATCACCCGGTTATTCCGGGAGTTACTCATCGGGGCCCGGGCGGTGGGCTCCGCCGCTGCCGCCGCCGCCGCCGCCGCTGCCGCCGGGGGGCCCGTGAGGGAGTTGGGCCCGGGCCGGACTCTAGGCGTCGGCGGGGGCGGCAGCGAGCCCCGGGGGACGTGAGAATAACTCACGGGGGCGGCGGCGCGGTCCCCGCGGAGCCCAAAGCCGCTGCCCAGCTGTCGCCGCCGCGCCCCCCGCTCGGAGTGGAGGGCGGCCCGCGGCTGCTCGGAGGCGGCGGCGGAGAGCGGGCAGAGGGGAGGGGGCCGTGGGCGG…
NmDTS3_gR17f	GACTGAAGGCGAGGTCCGGGGCGGAGGGGATT	GACTGAGGTCCAGGTAGGGGGCGGGGTGGCGT		TRUE	6604	SMARCD3	0.1	5	18,16,14,9,8	......G.T.C....AG.......	0	chr7:150957700-150957731	-	chr7	150957700	150957731	AGCCGACTGAGGTCCAGGTAGGGGGCGGGGTGGCGTGTC	0.0925014	ATTGGTGGTCCACTCAGCCTAGACAGAGCCTGTTGCTGTTCTCATCGCTTCTCCTACCCCTCTTAAGGGCCAGTTGGATCCTCCAAGTTCTCCAAACCTAGCACCAAGTGGCACCAGGAAGGCAAGGTGAGGTGGTAGGGGGCTGTCCGAGGGCACCGCTTGGCTATGTCGGGGTAACGACATGTTCCCAAAGGATAGCCGACTGAGGTCCAGGTAGGGGGCGGGGTGGCGTGTCACCATGGGATTCAGGTGTGTACGTCGCACAGGAGTTACACTTGGTTGTGAGGACCACAGAAGCCAGAGGAGCAAGGGGCTTGTTCCAAGTTTAACTAGCATTCATTTTTTTTTCTTGTTTTTGGCTAAAAAGTAATATTTCCACAGTAACAAAGGGAACCTTCT…
NmDTS3_gR17f	GACTGAAGGCGAGGTCCGGGGCGGAGGGGATT	GACTGATGACTGGGTCCGGGGCTTTTAAGGGC					0.1	6	18,16,14,13,2,1	......T.A.TG..........TT	0	chr4:179785460-179785491	+	chr4	179785460	179785491	GTATGACTGATGACTGGGTCCGGGGCTTTTAAGGGCTCA	0.571673	GAGCTTGCAATGAGCCGAGATTGCTCCACTGCACTCCAGCCTGGGCAACAGAGTGAGACTCCGTCTCAAAAAAAAAGAAAAAAAAAAATTGAAGGGTGTGGAGAGCAGAGAAGAACTTTATTGAGTGAGGGAACAGCTCTCAGCTGAGAGGGGATGTGGGGGTGGTCCCCCACCTCAAGTCGGGTCGTCTCACTGAGTATGACTGATGACTGGGTCCGGGGCTTTTAAGGGCTCAGAATGGTAGAGTACATGCTGATTGGATTGTAAGTATGCCAAAAAAAAAAAAAAAAAAAAAAAAAAAAAGCTAAAACAAAGACGCCACTCAAAGATAAGCACAGCAGTGTTAAAAAAAACAATTAGGGAAGGGTAGTTATGTGTAAAATAGGTGAAGGGTGAGTA…
NmDTS3_gR17f	GACTGAAGGCGAGGTCCGGGGCGGAGGGGATT	GACTGCACTCCCGGTCCGGGGCAGTGCAGGTA					0.1	6	19,17,16,14,13,2	.....C.CT.CC..........A.	0	chr6:33181193-33181224	+	chr6	33181193	33181224	GCACGACTGCACTCCCGGTCCGGGGCAGTGCAGGTATTC	0.332134	GAGTGCACAGCCTTTGCCCGCCGGGCAGCGGGGCTGAGCGGAGGGAGGGTCGCCTGGGAACACTAGTTCTGTGCTCGTCCAGGCAGCGGCTGAGAGCAGAGGAGTGGGGGCATCAAGGAAAGCCGCGGCTGCCTTACTGGCCTCGAGTTCCGCGAGCGGGGCTGGGCACCAAGCCTGAGGCTGGGGGGACAGGGGCGCACGACTGCACTCCCGGTCCGGGGCAGTGCAGGTATTCGGGGAAGAGGAATCGCCTCTCCAGAACCGACTGCTGTTCCTTCCACCACCCGTAACCTCTCTGCCCCTCACTTCCTGTTTCCTCTGCTCTGGGTACCCCCAGCCCCTCTGGCCCCAAATTCCTCCCCCATGCTCAGTTCTCTGTCTCACTGGCAGAGGAGCCGG…
NmDTS3_gR17f	GACTGAAGGCGAGGTCCGGGGCGGAGGGGATT	GACTGCAGGCGTGGAGCGGGGAGGAGGGGTGA					0.1	5	19,13,10,9,3	.....C.....T..AG.....A..	0	chr12:125184505-125184536	-	chr12	125184505	125184536	TGGAGACTGCAGGCGTGGAGCGGGGAGGAGGGGTGAAGG	0.0289466	GTCATGGTCACTTCACTCCACTCCCTTCCAGTCCCTATCGCCGTGCCCCAGCAGCTCTGCTTGTTGACGCTGCCTGTCTTGCCTCTAGCCTCCGAAAGTGCTGGGATTACAGGCGTGAGCTGCCACGCCCGGCCGCAAGTAGGAGTTCTAATGAGGACACAAGTGGAACGCTAAGTGAAAAGGACTTTCTCCGTCCTGGAGACTGCAGGCGTGGAGCGGGGAGGAGGGGTGAAGGGAGACCAGGTTTGGAAACCAGGTGGTCAGCGGTCCAAATCCTGGCTCTCCCGCTCATTGGCTGTATGACCTTGGAAGTGTGCTTAGCGTCTCTGAGCCTCAGTTTCCTCATCTTGAATATGATTTTGAGCCTTCGACCCCCTGTCTAGTCCTTTGTGTCCCTGG…
NmDTS3_gR17f	GACTGAAGGCGAGGTCCGGGGCGGAGGGGATT	GACTGGGCTCGAGGTGGGGGGCGGGGGCGGGG		TRUE	54437	SEMA5B	0.1	6	19,18,17,16,9,8	.....GGCT......GG.......	0	chr3:122745279-122745310	+	chr3	122745279	122745310	CAAAGACTGGGCTCGAGGTGGGGGGCGGGGGCGGGGAGG	0.0414801	TCAGTCCCAATTCCGTTGGCCGGGAAGGAGTGCATGCCAGGGTAGCCCGCCCTCCCGGCTCCTGCTGCTCTCACCCCGCCCCTCTGCAGAAAGCCTGGGCAGGATCGCAGGGGTGCGGGCAGAATCCAGCGCTCCTCTCTCCCCATCCAGACTCTCGGCCCACTCCCGCCTGGCGCGGCGGGCAGTCGGAACTACCCAAAGACTGGGCTCGAGGTGGGGGGCGGGGGCGGGGAGGAGGGGGCCAGAACGGCGCTGCAGGTGATCCTCCTCCTTGTTTAAAGTTTGCGGTGGGCAAAGGAGTCGGCTCCGTTGGGCCGGGTTTTCTCGAGCCTCGCCTTCTTCCTCCGCCGGTCCGGCGACCACTTCCCTCTTGGCTCCCGCCCCGCGCGGGTCCCCGAT…
NmDTS3_gR17f	GACTGAAGGCGAGGTCCGGGGCGGAGGGGATT	GACTGGGGGGAAGGGCGGGGGCGGAAAGGGTG		TRUE	9725	TMEM63A	0.1	6	19,18,15,14,10,8	.....GG..GA...G.G.......	0	chr1:226069481-226069512	-	chr1	226069481	226069512	CGGGGACTGGGGGGAAGGGCGGGGGCGGAAAGGGTGAGG	0.0284229	TGTCGGCGGAGTCCGACCTCCCACCTAACTAGGAGTGCAGCTATGGGCTCCTCGGACCCTATACGAGGCCGGGCTGGGAAAGGGCCAAGCGTCCGACTCTCCTGACGCCAGGAAGGCAGAGGCCACCCCTCGGGCTGTTCCTGGGTGACCACTTCCTGCAGCCTTGGCGGAGTCCTGAGGAGGGAGGCTGGGGACTCGGGGACTGGGGGGAAGGGCGGGGGCGGAAAGGGTGAGGCGAGCTCTGCTAAGAAACCAAATCCGCAAAGGTTCCAGCACCTGATAAGACTAGCTACCTGAGGCCCTGGAGGGGCCTTGGTCATTCAGCCCCAGGCAGGTGGTGTCCTCTTCAAGGGCAGGGGTGGACAGCGTGGCGGACCCACTGACCCTCCCTTGACACCT…
NmDTS3_gR17f	GACTGAAGGCGAGGTCCGGGGCGGAGGGGATT	GACTGTGGGCGCAGCCAGGGGCGGGCGTGGTG		TRUE	154822	LINC00689	0.1	6	19,18,13,12,10,8	.....TG....CA.C.A.......	0	chr7:158816306-158816337	-	chr7	158816306	158816337	GTGGGACTGTGGGCGCAGCCAGGGGCGGGCGTGGTGAGG	0.0212784	GGTGGGACTGTGGGCGCAGCCAGGGGCAGGCGTGGTGAGGTGGGCCAGGAGCAGCGTCTGCATCGGGTGGGACTGTGGGTGCAGCCAGGGGTGGGCGTGGTGAGGTGGGTCAGCAGCAGTGTCTGCATCGGGTGGGACTGTGGGCGCAGCCAGGGGCGGGCGTGGTGAGGTGGGCCGGGAGCAGTGTCTGCATCGGGTGGGACTGTGGGCGCAGCCAGGGGCGGGCGTGGTGAGGTGGGCCGGGAGCAGTGTCTGCATCGGGTGGGACTGTGGGCGCAGCCAGCGGCGGGCATTGTGAGGTGGGTCAGCAGCAGTGTCTGCATCGGGTGGGACTGTGGCGCAGCCAGGGGCGGGTGTGGTGAGGTGGGCCGGGAGCAGTGTCTGCATCGGGTGGGACTG…
NmDTS3_gR17f	GACTGAAGGCGAGGTCCGGGGCGGAGGGGATT	GACTGTGGGCGCAGCCAGGGGCGGGCGTGGTG		TRUE	154822	LINC00689	0.1	6	19,18,13,12,10,8	.....TG....CA.C.A.......	0	chr7:158816371-158816402	-	chr7	158816371	158816402	GTGGGACTGTGGGCGCAGCCAGGGGCGGGCGTGGTGAGG	0.0212784	GGTGGGACTGTGGGTGCAGCCAGGGGCTGGCGTGGTGAGGTGGGCCAGGAGCAGTGTCTGCATCGGGTGGGACTGTGGGCGCAGCCAGGGGCAGGCGTGGTGAGGTGGGCCAGGAGCAGCGTCTGCATCGGGTGGGACTGTGGGTGCAGCCAGGGGTGGGCGTGGTGAGGTGGGTCAGCAGCAGTGTCTGCATCGGGTGGGACTGTGGGCGCAGCCAGGGGCGGGCGTGGTGAGGTGGGCCGGGAGCAGTGTCTGCATCGGGTGGGACTGTGGGCGCAGCCAGGGGCGGGCGTGGTGAGGTGGGCCGGGAGCAGTGTCTGCATCGGGTGGGACTGTGGGCGCAGCCAGCGGCGGGCATTGTGAGGTGGGTCAGCAGCAGTGTCTGCATCGGGTGGGACT…
NmDTS3_gR17f	GACTGAAGGCGAGGTCCGGGGCGGAGGGGATT	GACTGTGGTGGAGGTGAGGGGCGGCCTGGGGA					0.1	6	19,18,16,15,9,8	.....TG.TG.....GA.......	0	chr8:37569011-37569042	-	chr8	37569011	37569042	GAGGGACTGTGGTGGAGGTGAGGGGCGGCCTGGGGAATG	0.126767	GAAGGAGAGCCTGGGTCACCATCCCCTTCTGTTTCTTCTCCACCCTCCCTCAGCGCCCCGCCACTCTGTACAGATTTCTGGCAGGCCTGGCTCACTCAGCCAGGCCTCACTCAGCCGTGATGCCTAACTTTTTCCATATGCAAAGGCTGCTCCCGCTTCAGAAACACGAGAGAGGGCCGCGGGAGATGCACAGCCAGAGGGACTGTGGTGGAGGTGAGGGGCGGCCTGGGGAATGGGAAAGGTTTTTTGGGGGGTGTCACCATGAGGGGAAGTGCTGGGGAAGTCCACGGCAACACGTTCTAGCCTGTTTGGAGGCCGGCTGTTGGCACCAGGAGAAATCCATCCTGCAGAGCCAACCCTCATTAATCATCCGGGCGGCTGAACTGCCAGCTCCTTTCA…
NmDTS3_gR17f	GACTGAAGGCGAGGTCCGGGGCGGAGGGGATT	GAGAGAAGGGGCGGGGCGGGGCGGGGGCGGGC					0.1	6	22,21,15,13,10,9	..GA.....G.C..GG........	0	chr13:113548608-113548639	-	chr13	113548608	113548639	GGGAGAGAGAAGGGGCGGGGCGGGGCGGGGGCGGGCCGG	0.00612715	CTCCGGGAGCGACCGCGACGCTTCCTGCCCGGCTCCGCCCCGCGCCCCCTCCCGTCACCCCCGCGCCCCCTCCAGGCCCCCGCCCCGCGCGCACCTGCCGCCCGTGGTGCTGCCCTCCCGCGTCCGCCGAGCTCCGCGCCCCGCAGGTGTCCGCGCGTCCTGACGCCTCCTCCCAGGGCTGCGCCGACACTGGGCGGGGAGAGAGAAGGGGCGGGGCGGGGCGGGGGCGGGCCGGAGGGGGAGGGGCGGAGAGGGGCCCGGGGGCGGGGGCGGGGCGGGGGCCAGAGCCCAGAGCGGAGGGGGAAGGGCGGCGAGGCGGGGCGATGGGAACAGCCTGCCCCTCTCCCCCTCTCCCCCTCTCCCACCCATTGCTCTCCTCACCCATCCCCCTCTTCCCCC…
NmDTS3_gR17f	GACTGAAGGCGAGGTCCGGGGCGGAGGGGATT	GAGGGAGGGCGCGGTGCGGGGGGGTCCTGGGG					0.1	6	22,21,18,13,9,3	..GG..G....C...G.....G..	0	chr10:86300748-86300779	+	chr10	86300748	86300779	GGGAGAGGGAGGGCGCGGTGCGGGGGGGTCCTGGGGGGC	0.0117334	TCTGAGGGGCAACTTCGCTGCGCTTGGAAATCCTCTTGACGACTTTGTCTGCCAGGACGCCCCAGCGGGGCCAGCTGAGCGTCCTGGCCTGCGGCTACAGCCTATGGTGAGGGGTGGAAACGGCGCCCTCCTCCAGTGCTGCAGAAGTGATGAAGATTCCCGCGACCTGGAGGCACCAAGTCCTTCTCAAGCGCAGGGGAGAGGGAGGGCGCGGTGCGGGGGGGTCCTGGGGGGCTCCCTCGGAATGAGGGATGGGTCTCCCGACGGCGCCCCCAGCCAGGGCCAGAAGCGTGGGCGCGCCGCGTTCCCGGTGCTTCCGTGCAACACGTTTCTGTCTCTCCCGTTTTCCAGAGGGAAAATTTGCCGTGGGAAGCAAGGATTCCCGAGCCTCGGTCCTGT…
NmDTS3_gR17f	GACTGAAGGCGAGGTCCGGGGCGGAGGGGATT	GAGGGGAGGGGAGGGCAGGGGCGGGGCGGGGC					0.1	6	22,21,19,15,10,8	..GG.G...G....G.A.......	0	chr12:66135402-66135433	+	chr12	66135402	66135433	AGAGGAGGGGAGGGGAGGGCAGGGGCGGGGCGGGGCCGG	0.00851959	ACCGCTAGCCCACCGCTTCCTGCCGCGACCTGCCGCGGCGGCCGGAGCCCGGGAGCTTCCCATTGGCTCACGGGCCGACGCCATGCAGTCTGGGGGGGCGTGGCCGGGCGGCGGGGCGTGGCCAGGCGGTGCGGGGAACTGCGGAGAGAGGAGAGGAGAGGAGAGGAGGGGAGGGGAGGGGAGAGGAGTGGAGAGGAGAGGAGGGGAGGGGAGGGCAGGGGCGGGGCGGGGCCGGGCGGCGGGGGCGCACACCCCAATCTCCCTAGCGCTGTGGGGGTGGCTGCAGCTCCCCGCGCGCTCCCTCCTTTGGGGGGGTTTCTGGGCTCGTGACTTTTTTTTAAATAAAGAATGAGCGGATGCCCGTGACAAGTTAATAGCTCTCGCCGCGCTCTAAAGTTA…
NmDTS3_gR17f	GACTGAAGGCGAGGTCCGGGGCGGAGGGGATT	GAGGGGAGGGGAGGGGCGGGGCGGGGCGGGGC					0.1	6	22,21,19,15,10,9	..GG.G...G....GG........	0	chr7:100487347-100487378	-	chr7	100487347	100487378	AGGGGAGGGGAGGGGAGGGGCGGGGCGGGGCGGGGCGCG	0.00470393	CAGAACGCCGGAATCACGGGGGCCGAGTCTATGCAGGAGCGGGGCTGGAGGGCAAGAAACAGGCGAGCTCCGAGGCGGGCGCAAGGCAAAGGCCAACCCCTAGCCCTGCCCTGCCGGGCGGAGCTCGCGCCTGCGTAATGAGGCCCGCAGGCAGGCTAGCTGGCACGGCGGAGGGGAGGAGAGGGGAGGGGAGGGGAGGGGAGGGGAGGGGAGGGGCGGGGCGGGGCGGGGCGCGGCGGAGCATTGTGGGAGCTCCTCGGTCGGTGCCGGTCGGTGGCTGCCTATTGCGGCCTGCGGTGATCAACGAGGCCCGGGGAGCGCGTCCCCAGTCTGCGCGCCGGTCCTGCGGCAGCTGGCCCAAGACCCGGAGCCGAAAGGAAGTGTTGGAGCCTGAGGTCG…
NmDTS3_gR17f	GACTGAAGGCGAGGTCCGGGGCGGAGGGGATT	GAGGGGAGGGGAGGGGCGGGGCGGGGCGGGGG					0.1	6	22,21,19,15,10,9	..GG.G...G....GG........	0	chr19:18722464-18722495	+	chr19	18722464	18722495	ATGGGAGGGGAGGGGAGGGGCGGGGCGGGGCGGGGGAGG	0.00618598	TCCTGACTTTGCCAACGCGTCCCGGAGCCTAAGTTTCCCACCTGTGAAATGGGGGACAGTATTGGTCATAACGCACAGGGCTGTTTCCCAAGGTGCGGGCCTGGCGCGCGGGTGGGTTAGAAGCGGAATTCTCCTGCTGGATTCTGGCGCAAACTGCGGGCTGGAGGCCCTCGCCGCCGGGTCGCAGCGGCCTAGCATGGGAGGGGAGGGGAGGGGCGGGGCGGGGCGGGGGAGGGGCCGCACCGGGATCCAGATGTTCGGGGTCCGCCAGGCACAGCCGCGCCTGATTAAGCCACGTGGGGGCCGGCCGGGGGCCGCTGAGATGAAAGCGCGGCCGCAGGCCAGAGTAGGGGGTGCGCCGGGCCCCCACCCGGGACACCCTCTTCCCAGGCCGAAACC…
NmDTS3_gR17f	GACTGAAGGCGAGGTCCGGGGCGGAGGGGATT	GAGTGAAGGTGATGCCAGGGGCGGATCGGAGA		TRUE	50515	CHST11	0.1	5	22,15,12,10,8	..G......T..T.C.A.......	0	chr12:105001477-105001508	+	chr12	105001477	105001508	GCTGGAGTGAAGGTGATGCCAGGGGCGGATCGGAGAGGG	0.0297469	GAATCAGGAGTGAGTGGTTAGCCTCTGAGGGGCGGTGCGCAGTGGGGGCCTTTATACAGGATTTGAGTCCGGTCTCTGAAGACACAGCACACTTCCCCATGTTAAAGAAGAGAGACAGCATCACAGAACGGGGAACATCAGCGAGGCCACAGGGAGACAGTCCATGGCGCATTCAGAGAACTGTGAGGGGTTTGTGGCTGGAGTGAAGGTGATGCCAGGGGCGGATCGGAGAGGGGGCAGGAGTGGCAGGTTGGTAGCATGTGGATCAGGTCATGTCTGCCATTCTGGTCATTTCCAATCCATCTGGTTTTTACCTATTGGCAGGGTTGGAGGTCACGAGGAGCCCACAAAAACTGGCGTGCATCTTATAACCTAGCTTCTCCTTTGGCCGCTTGCTAA…
NmDTS3_gR17f	GACTGAAGGCGAGGTCCGGGGCGGAGGGGATT	GAGTGAGGCCCAGGTCGGGGACGGGGTGGGCA		TRUE	91646	TDRD12	0.1	6	22,18,16,14,8,4	..G...G.C.C.....G...A...	0	chr19:33248915-33248946	-	chr19	33248915	33248946	GGCTGAGTGAGGCCCAGGTCGGGGACGGGGTGGGCACTG	0.130996	ATCCAAGAAGAATGAGGTTACACTGAGAGCTATTCCATCGCTCCATAAAATTCTTCTCTGCCCATCCTCACCCTTCTGTCAGCATAACCTTATTCTTCTTGGACACAGGACAAGAGCTTGGGAACTGCCAAATGCGGATACAATCTATAGCACAGATGGGCTGAGTGGGTAGGGAGCCTCCAGCGGCCAGGCCCAGGGCTGAGTGAGGCCCAGGTCGGGGACGGGGTGGGCACTGCCAGCCATGGAGGACCCTAGTTGGCAAAGTGGCTGAGAAAAACCCTTTGTATCTTTCTTTCTCTATGATAAGCAACATTACCAAAGTAATTGAAAATAATCTGAAGTACAGGAAATATTTTAGTTGGCTAAAGCTTTAATGTAGTTGTGGTTTACTATGGATAC…
NmDTS3_gR17f	GACTGAAGGCGAGGTCCGGGGCGGAGGGGATT	GAGTGAGGCCCAGGTGAGGGGCGGGCGGGGCA	TRUE		388564	TMEM238	0.1	6	22,18,16,14,9,8	..G...G.C.C....GA.......	0	chr19:55895071-55895102	-	chr19	55895071	55895102	CAGCGAGTGAGGCCCAGGTGAGGGGCGGGCGGGGCAGGG	0.154131	CCTCGGCGCTCGCCCGCCTGGCGCGCAAGCTCTCCCGCCGCTGGTCGGCGCCCGCCGCCGCGGGCCAGCGCCCCGCGCCCGGCTCCCGGAGAGCGCGCCGAGCCGCCCGCGCGCCCCCGCCGCCCGCCGCCGGCTCCCGCCGCGTGCGCCTGCAGCTCGCCACGCTCGAGGCCGGGCCCGGGGCGGCGGGCGCGGGCAGCGAGTGAGGCCCAGGTGAGGGGCGGGCGGGGCAGGGCGGGGAGACGGAGGGACCGAGGGAGGGACGGGAATGGAGACAGACGGGGGAGCGATGGACAGATGGAGACAGAGAGCGGCCATGGGGAGGTAGAGTCCCAGGGCGGGGTGGAGACAGGGACGGGAAGGCTCTGGCGGAGAACCGCAGACACAGCAAGCACAGGT…
NmDTS3_gR17f	GACTGAAGGCGAGGTCCGGGGCGGAGGGGATT	GAGTGATTGTGGGGTCAGGGGCGGCGTGGCAT					0.1	6	22,18,17,15,13,8	..G...TT.T.G....A.......	0	chr3:13463827-13463858	+	chr3	13463827	13463858	AGGTGAGTGATTGTGGGGTCAGGGGCGGCGTGGCATAGG	0.308648	ATACTGTGGCACATCTATGCCATGGAATATTATTCAGCAAAAAAAGAAATGAACTGCTAATACATCCATCTTGGATGAAGCTCCAGGGAATTATACGGACTGGAAAACAAACACTACAAAAGCACAAAAGGTTACATACTGTAAACTTGCTTTTATACAAGATTATTGAGTTGGCAAAATTATAGAAGTATAGAGCAGGTGAGTGATTGTGGGGTCAGGGGCGGCGTGGCATAGGAAGTGATGTGGCTATAAAAGGTCAACATGAGGAGTCCCTGGGATGGAAGTGCTTGGTGGCTTGACTGTATCAATGTCCATTTCCTGGTTGTGATATTATCCCATAGTTTTGCAAGATGTCTACTAGTGGAAACGGGGTAAAGGGCACATATTATAGCATCTCTC…
NmDTS3_gR17f	GACTGAAGGCGAGGTCCGGGGCGGAGGGGATT	GAGTGCAGGGAGGGTCCGGGGCAGAGAAGTCT		TRUE	7260	TSSC1	0.1	6	22,19,15,14,13,2	..G..C...GAG..........A.	0	chr2:3266750-3266781	-	chr2	3266750	3266781	GCATGAGTGCAGGGAGGGTCCGGGGCAGAGAAGTCTTGT	0.246127	GAGCCCTGCCTCATGATCACCGTTCTTCACAATCAGCTTTCCCTCCATGCTCTCCCAGCCGTCTCCTGAGCGTAGCCGTCTGACAGCGCCTGCCAATGTTTGGCTTATGCCCTCTCCCGAACTCATTGATCTGTAAAGCAGCTCAGATCTCTTCTCCTTCTTCAGCTAAAAGTACAGGACTCCCACATGGCCACAGGCATGAGTGCAGGGAGGGTCCGGGGCAGAGAAGTCTTGTATGGTTTGGGCACCTACCATGCAGTTTTCTGGTGCCCTCTGGTCCTGCCTGACTCTGTCCTGTGTGCACCGTCTCTACTTTGTAGTCAATCACTGCTGGCCCTGCCCGACCCTGTGCCGTGGTGGGTATGACTGAGCTCTTCTCATGAGTGACACGTGGCACTT…
NmDTS3_gR17f	GACTGAAGGCGAGGTCCGGGGCGGAGGGGATT	GAGTGCAGGTGAGTTCCGGGCCGCCACCGGCT	TRUE		10868	USP20	0.1	6	22,19,15,11,4,1	..G..C...T...T......C..C	0	chr9:132597771-132597802	+	chr9	132597771	132597802	TTGCGAGTGCAGGTGAGTTCCGGGCCGCCACCGGCTGCT	0.575234	AGAGCGGTCAGAGCGCCTGCCCCGTCTGGCCCCGCCCCCGGCACGCACAGTCCGCGTGGCCACGCCCCCTCTCCTGGCGTCAGCCTCTTCCGATTGGACGGCAGAGGGAAGGAGGTGGGGCGTCGCCAGACGGCCCCACAACCCTGCGCGTCGCCTCAGAGGGGGCGCGCTTGACTGACAGGCGGCGGCGGCGCAGTTGCGAGTGCAGGTGAGTTCCGGGCCGCCACCGGCTGCTTCTGTGGGCCGGGCCTCTGAGCATTGGCGACCCCAGCCCGGCTCCGGGCTGACAGGGCCTGGCTTCGCCAGGTACGCCAGACGCAGCGGCCCGGTGAGCGGAGCCCGGGACCCCCCCGGCCGCCGCCGCCCCTCTCCCCTCCTCCGGTCGGCGCCCAGGGGGGC…
NmDTS3_gR17f	GACTGAAGGCGAGGTCCGGGGCGGAGGGGATT	GAGTGGAGGCGGGGTCCGGGCGGGAGGCGGGT					0.1	5	22,19,13,4,3	..G..G.....G........CG..	0	chr4:1582238-1582269	-	chr4	1582238	1582269	CCCTGAGTGGAGGCGGGGTCCGGGCGGGAGGCGGGTGGG	0.325472	AGGACCTGGGAGGGAGGGAGGGCTCGGGCAGGAGGCGGGTCCCTGAGCGGGAGGCAGGGTCCTCAGTGGGAGGCGTGGCCTGGGCGGGAGGCGGGGCCCTGAGTTGGGGGCAGGGCCTGGGCAGGAGGCAGGGCCTAGGCGGGAGGTGGGGCCCGAGGTAGGAGGCGGGGCCTAGGGCGGGAGGTGGGGCCCGGCTCCCTGAGTGGAGGCGGGGTCCGGGCGGGAGGCGGGTGGGGTCTGGGGCTCCGTGCACCCCGCGCCGGGGATGCTTTCTCCCTAGCTTGTTGCGCCGTCCGGTTCTGCCCCAGCCTTAGATCTCAGCTCTGAGCTGCCCTCACATCCCTGCAGATCTTTTCTGGCCACACTGGTGGCCCGCGGGGTATGGCTGCTTCCGTCTCG…
NmDTS3_gR17f	GACTGAAGGCGAGGTCCGGGGCGGAGGGGATT	GAGTGGCGGCGAGGTCCGCGGCAGGGTTGGAA					0.1	5	22,19,18,6,2	..G..GC...........C...A.	0	chr16:4853055-4853086	-	chr16	4853055	4853086	TTGGGAGTGGCGGCGAGGTCCGCGGCAGGGTTGGAACCA	0.260059	TGTTTAAATGGCAAAAACAAAACATGATTTTGTGCAATTAACAAAGCTACTGCAAGAAAAATAAAACACTTCTTGGTAACACAGCTGTGCCGCAGGAGTCCTGCTTCCCTCGTCCTCGGCGAGATGGGTGGGAGGAGAAGGCAGCGGCGGGGCCGGGGTGGGTTTTCGGGACCTCCGCGTCCGGGGTGAGACGGACTTGGGAGTGGCGGCGAGGTCCGCGGCAGGGTTGGAACCACGACCAATGGAGCCAAGCGGGCCAATAGGGAGGAGGAGCGGGGACAGACTGTCCTGCCGGCCAATGAGTGAGCGCGAGTGGAGCAGAGCGCCCTATCATATCCTGGGGGCGCCCCGGGAGCTCCGCCCCCAAGCGGGCGCCCCAGGCTGGTGCCGGCCGCGTCC…
NmDTS3_gR17f	GACTGAAGGCGAGGTCCGGGGCGGAGGGGATT	GAGTTAGGGAGAAGTCAGGGGCGGGAAAGGTG		TRUE	2571	GAD1	0.1	6	22,20,18,15,12,8	..G.T.G..A..A...A.......	0	chr2:171675717-171675748	+	chr2	171675717	171675748	TGACGAGTTAGGGAGAAGTCAGGGGCGGGAAAGGTGCAT	0.0943539	AGGGGGCGGAATGAAGAGCTAGGAGCCCCAGCAGGAATAAGAGTTTTCAGTCCCCGGCTTTCGTTGAGCCAAGATCTGACCTCCTCCTTTCCCCCTGGGCTGTGTTCAAAGTCTATAATCAGCGGAAATTTCGACGTTAATTGCAGCTTTTAGAAAACTCAAGGTCCCTAATTGCTCCAAATTTGCATCAAGCTATTGACGAGTTAGGGAGAAGTCAGGGGCGGGAAAGGTGCATAAAACTGAGACTGAGCCTTGACATTTCATACAATTAATTACATCTCAGAGAAATAAATAAATAAATAAATAAATAGGGGAGCGGGCGGCATCCTGAGTGGCAAGAGATGGGGAACTGGGAGGGGGCAAGAAGCTTTATCATAGAGAGGAGAGAGCACCTCTCTC…
NmDTS3_gR17f	GACTGAAGGCGAGGTCCGGGGCGGAGGGGATT	GATGGAAGGAGGGGTGGGGGGCGGGGCGGCCG					0.1	6	22,21,15,13,9,8	..TG.....A.G...GG.......	0	chr1:78153403-78153434	-	chr1	78153403	78153434	CCCAGATGGAAGGAGGGGTGGGGGGCGGGGCGGCCGGGC	0.0285837	CTGGGGGGCGGAGCTTGCAGTGACCCGAGATCGCGCCACTGCATTCCAGCCTGGGCGACAGAGCGATCCGTCTCAAAAAAAAAAGTAAACTTTAATGTCGAAAATGCAAACTTGGGGAGGGCAGAAAGAGCACGCACAAGGCTGTCACTTCACACTTGGAGGGTTGCACAGCGGCCAGCAGAGGCGCTCCTCACTTCCCAGATGGAAGGAGGGGTGGGGGGCGGGGCGGCCGGGCAGAGGCCCTCCTCACTTCCCCGACTTGCTCCTCACATTCCAGACGGTGTGGTGGCCGGGCAGAGGCCCTCCTCACTTCGCAGACGGGGTGGGGGCCGGGCAGATGTGCTCCTCACTTCCTAGACGGGGTGGGGGCCGGTCAGAGGCGCTCCTCACTTCCCAGAT…
NmDTS3_gR17f	GACTGAAGGCGAGGTCCGGGGCGGAGGGGATT	GATGGAAGGCTATGGGCGGGGCGGGGGGGGAT					0.1	6	22,21,14,12,10,9	..TG......T.T.GG........	0	chr3:187097780-187097811	+	chr3	187097780	187097811	ATGTGATGGAAGGCTATGGGCGGGGCGGGGGGGGATGTC	0.0215232	GCTTTCACTGACTACCTCTTCGGTCTCACTTTCCCCCTGTCTGCTTGTTTTGGCCTCTGCCTTTCATGGTAGAGGATTTCTTCCGATATCAAAGTATCCTTGGCTCTCTGTCCAAGACCAAGTGTGAGACACTAAAAAGCTCCCAGAACACTCACTGTGCAGCCAGCGTAGAGAGAAACCCATCTAGATTGGGGCCATGTGATGGAAGGCTATGGGCGGGGCGGGGGGGGATGTCCCCAAGGGAAAAAGCAAAAGGAAACAAGAGGTTACCTGGTGCATTTGAATGTTTAAAGAGGAGTTTACATTTCTAACAGAGTTTGAGAGTGAGTTAAATGGAAACATGGAAAAGTAAGCAGAGAAAAAAAAAAATGAAAACCAAGGCAACTATTAACGTCAGGG…
NmDTS3_gR17f	GACTGAAGGCGAGGTCCGGGGCGGAGGGGATT	GATTGATGAAGAGGTCCGGGGTGGGAGTGGGG					0.1	5	22,18,16,15,3	..T...T.AA...........T..	0	chr14:94588655-94588686	+	chr14	94588655	94588686	TTCAGATTGATGAAGAGGTCCGGGGTGGGAGTGGGGGCA	0.789976	TCCAGAGAACCCCACTCCTGCTGCTATTAAAGATGGGCATCTTTCCGTGGCTGAAAATGATCAACTTTGCAGGTTATTCCCAGTAGATCTGCAGCCTGAATCTGGTTGCCTGCCCACTAACTCTCTCCAGCTGCCTCCTTGAGCAACCAGCCTGCACTCAGGGAGGTAAATTTACTTTTACAGTGAATCAAACAATTTCAGATTGATGAAGAGGTCCGGGGTGGGAGTGGGGGCAGAGCAGTTCAATAATTTTAACCATTTTGGGACCAGCCTCAGCCAAACTCTCTTGAGTGTCTTTGGTAACAGGGATTTACTAGTGGAAAAGATAACTGAGAAGAAACATTTAAAATTGAAATTGAGCCAGGCTTTCCCTTGACAAATTGCAAAGACCTAGGGATC…
NmDTS3_gR17f	GACTGAAGGCGAGGTCCGGGGCGGAGGGGATT	GCAGGAAGGCGCGGTCTGGGGAGGATGCGGCA	TRUE		81576	CCDC130	0.1	6	23,22,21,13,8,3	.CAG.......C....T....A..	0	chr19:13873993-13874024	-	chr19	13873993	13874024	GGTTGCAGGAAGGCGCGGTCTGGGGAGGATGCGGCATCT	0.0419153	GTCTGTGGTCACAGCTATGACCCTATACCAGCATTTGCTGATGAGAGGCCTACCAAGCTTGGTCAAGGTGGGGGGGTGGGGGGGCAGCCCCAGGGTCCATCTAACAACCCAAGACAGGGAAGAAGAGACAGGTCTTTAATGTACGGAGTCTCACAAGGCACAAACACCCTCACCAGGACCAAATAAATAACTCCACGGTTGCAGGAAGGCGCGGTCTGGGGAGGATGCGGCATCTGAGCTCTCCCAGGGCTGGTGGGCGAGCCGGGGGTCTGCAGTCTGTGAGGGGCCTCCTGGGTGTGTCCGGGCCTCTAGAGCGGGTCCAGTCTCCAGGATGGGGATCGCTCACTCACTCTCCGAGTCGGAGTAGTCCGCCACGAGGGAGGAGCCGAGACTGCAGGG…
NmDTS3_gR17f	GACTGAAGGCGAGGTCCGGGGCGGAGGGGATT	GCCAGAGGGCGCCGTCGGGGGCGGCGCGGCGC					0.1	6	23,21,18,13,12,8	.C.A..G....CC...G.......	0	chr11:117103271-117103302	+	chr11	117103271	117103302	CGCCGCCAGAGGGCGCCGTCGGGGGCGGCGCGGCGCCAC	0.0317822	AAAGCCACTCGTTGCTCTTCTCCTTCTGACCGCCATGGCCCCGACTGTCCCTGTAATCTTCCCAGAGGGGATCCTGCCCACCCAGGTCGCCTTCCTTCTCGCAGTCGGCTCTCCCTTCTTCCCCGCGCCCCGGGAGAGTCCACTTGTATCTCAGGGGTCTCCCGCAGCATCCCCGTGCCCCGGCGGCGCCAGCTGTCGCCGCCAGAGGGCGCCGTCGGGGGCGGCGCGGCGCCACCGCGGCCTCTCCTCTCGCGGCCGGAGCCTCGCCCCCTCCGCTCGTGCCGCCGGAAGTGGGAGGTGCCGCGCGCGGGCCGGCGCTCGACCCCTCCCCCCGTGGCTCGGCCGCCCCCTCCCCCCGCTCCGCCCGCTCAGGTGCGTCCCGTCCCTCCCCCACTTTCC…
NmDTS3_gR17f	GACTGAAGGCGAGGTCCGGGGCGGAGGGGATT	GCCAGGACGGGAGGTCCGGGGAGGCCAAGGGC					0.1	6	23,21,19,17,15,3	.C.A.G.C.G...........A..	0	chr16:89108480-89108511	-	chr16	89108480	89108511	TGAGGCCAGGACGGGAGGTCCGGGGAGGCCAAGGGCATG	0.239802	GGATGTGCTCAGTAAAGCCTGGGCTCGTGAGTGCCACGCACAAGTTCAACAGAGGAAGCTGCAGAGCAACGGCTACGCAGGCCAGGACGGGAGGCCCGGGGAGGCCAAGGGCATGCTGAGGCCAGGACGGGAGGCCCGGGGAGGCCAAGGGCATGCTGAGGCCAGGATGGGAGGCCCGGGGAGGCCAAGGGCATGCTGAGGCCAGGACGGGAGGTCCGGGGAGGCCAAGGGCATGCTGAGCCCAGGACGGGAGGCCCGGGGAGGCCAAGGGCATGCTGAGCCCAGGACGGGAGGCCCGGGGAGGCCAAGGGCATGCTGAGGCCAGGACGGGAGGCCCGGGGAGGCCAAGGGCGTGCTGAGGCCAGGACGGGAGGCCCGGGGAGGCCAAGGGCGTGCTGA…
NmDTS3_gR17f	GACTGAAGGCGAGGTCCGGGGCGGAGGGGATT	GCCGGAAGGGGGGGGCCGGGGCCGGCCGGGCC		TRUE	723961	INS-IGF2	0.1	6	23,21,15,13,10,2	.C.G.....G.G..G.......C.	0	chr11:2160562-2160593	+	chr11	2160562	2160593	GGCGGCCGGAAGGGGGGGGCCGGGGCCGGCCGGGCCTCA	0.0486519	AAGCGGGGATGGGGGGAGTTGAGGTAGATGAAGAGGAGGCGGCGGGGAATCCGCAGGCCCGGCGGAGCGCGACCCCGCGGACGGCGCCCGGGACGGGAGTCAGCAGCGAGGCAGCGGGCGGCGTCGACGCGGGGCCGCCTTGCCCGATGGAGGCGCTGGTGGGCAGAGCGCGGGCAGGCGTGGGCCAGGAGGCGGGGGCGGCCGGAAGGGGGGGGCCGGGGCCGGCCGGGCCTCACGCAGCTCCGCCGGAGAGCAGGCGAACTGCGGGCGCCCACGCCCGGCTCTTATAGTCGCGCCAGCCCGCGGCCCAGGGCCCGCGCGGGCCTCGCTGGCCTCGCGCCCGCGCCAATGGGCGCCCGCGGAGCCCTCGCCCCGCCCCCGGCCCGCCCCCGCAACCCG…
NmDTS3_gR17f	GACTGAAGGCGAGGTCCGGGGCGGAGGGGATT	GCCTCACCGCGAGGACGGGGGCGGGGACGGAC					0.1	6	23,20,18,17,10,8	.C..C.CC......A.G.......	0	chr3:96533322-96533353	-	chr3	96533322	96533353	GAGCGCCTCACCGCGAGGACGGGGGCGGGGACGGACTGC	0.111145	CCAGTTGCAGGTGCAGCTGCTTCGGAGGAGGACGCTGCCTGCGGCGCCGGGGAGCTCCTCGCGGCTGGAGGCGAGGGGAATTGCATCCACCACAGTGTCCCGCTTGCGCGAGGACTATTCACTTGGGCCGGAGAGAGCGCGCGCGCGCAAGAGCGAGCTCGGGCTGTGGTTTGGGGGAGGGGAGCGAGGGGGCGGGGAGCGCCTCACCGCGAGGACGGGGGCGGGGACGGACTGCCAGGTGGGGCGGGCAGTTGGGGCGGCCCGAGGACCTCTCCCGACTCAAGTGGGCACTTGCGGAGCCAAAAGCAGGGGAGGCGCTGCAGCTGTGAAGAGGCGTGGGGGCCGCGGGAACTTTCCTCTGGCCGGTGCGATGAAAGCCGGGCGGACGAGGTGGCTCAA…
NmDTS3_gR17f	GACTGAAGGCGAGGTCCGGGGCGGAGGGGATT	GCCTGAAGCGGGGCTCCTGGGCGGGCGCGGGG	TRUE		404266	HOXB-AS3	0.1	6	23,16,15,13,11,7	.C......CG.G.C...T......	0	chr17:46670786-46670817	+	chr17	46670786	46670817	GCTTGCCTGAAGCGGGGCTCCTGGGCGGGCGCGGGGAAG	0.333397	GCTGGGGCTGCTTAGCTGGCTTGCCGCTTCCTCAGGCTCCGAGGACGCGCTGGCCTCGTCTATTTCGGTGAAATTGGCGCTGGAGCTGGCTGAGGTCGCCTGGTCGGAGGGGGACGAAGCAGAGGGCTTGGCGCCGTGGCTGTCGCCGTTGGTGCAGGGCAGGGACTCGGGCGAGGACAGGGAGCAGCTCGAAGCCGCTTGCCTGAAGCGGGGCTCCTGGGCGGGCGCGGGGAAGGCGCGCGAGCTCTCGCCCACCGCCCCAAAGTGGCTGGAGGAGGCCGAGGAGCGGTTGACGCTGAGGTCCATCCCATTGTAATTGTAGCCGTAAGAGCCGGTGTGCATGGCAGCGGGATCCCTGTAAGAGCCGCTCAGAGAGCTGCCACTGCCATAATTTAGCAA…
NmDTS3_gR17f	GACTGAAGGCGAGGTCCGGGGCGGAGGGGATT	GCCTGAGGGCGGAGCCGGGGGCGGGCGGGGGC		TRUE	339122	RAB43	0.1	6	23,18,13,12,10,8	.C....G....GA.C.G.......	0	chr3:128840671-128840702	-	chr3	128840671	128840702	GCCAGCCTGAGGGCGGAGCCGGGGGCGGGCGGGGGCGGG	0.0196293	GGGCGGGCTGAGGTGGTCCTGTGGGCGGAGTCGAGGTCGGGCTGAGGGCAGAGTCGGGTCGGAGTCGGGGCGCGCTGAGGTGGGCCTGGGGGCGGAGTCGAGGTCGGAGCTGAGGGCGGAGTCGGGGGCGGGGACGTAGGCGGAACCCGGGTCGGGCTGAGGTGGGCCCGAGGGTTGGGCTGGGGGCGGAGTGGGTGCCAGCCTGAGGGCGGAGCCGGGGGCGGGCGGGGGCGGGCTGGGGCGGGCCTACAGGCCAGACTGGTGTGGCACGGAGCTGAGGACCGGCCGGAGCTTTGCGGAGGGCCCGGCTTGGCGGGTCCGGGGGGGAGCCGAACCCGCGGGGCACCGGGTCCGGGCGGGGCCGAGCCGGGCCGGGGCGGGAGCCAGCCGGGGTGGGGC…
NmDTS3_gR17f	GACTGAAGGCGAGGTCCGGGGCGGAGGGGATT	GCCTGATGGCAGGGGCTGGGGCGGGGGAGATC		TRUE	3757	KCNH2	0.1	6	23,18,14,13,10,8	.C....T...AG..G.T.......	0	chr7:150659846-150659877	+	chr7	150659846	150659877	CCCTGCCTGATGGCAGGGGCTGGGGCGGGGGAGATCTAG	0.0370632	AGAAACTCTAGGTATACGCCACCTCACAGCACAAGCCTGTAACTCACACTTACACACACACACGAGAGACAGAGAGAGAGAGAGAGAGAGAGAGAGGAGTGACTGCTGGCCCTCTTCCTTTGTCGAGATTCAAGAAATTTTTCCTTTCAAAATAACCCTGTCAAAGGCCTGGTTATTCAAAAAATGTGAACTGGAGCCCTGCCTGATGGCAGGGGCTGGGGCGGGGGAGATCTAGCGATCATCAAGGGGATGTGGAAGGAAGGAAAGTAGGGGCCCCAGATAGGCCTGGGCTCTCAGAGGCACTGCCTGCAACCACCCTGCCGCGTCGGCTGGGGCTTCGGTGAACTGCCACATCACCTGCTCCCAGCTCTTCAGCCAGGCCTCCCAGCCAGACTCCAT…
NmDTS3_gR17f	GACTGAAGGCGAGGTCCGGGGCGGAGGGGATT	GCCTGCCGGTGAGGCCCGGGCCGGGGCGGCGG	TRUE		55658	RNF126	0.1	6	23,19,18,15,10,4	.C...CC..T....C.....C...	0	chr19:663023-663054	-	chr19	663023	663054	CCGCGCCTGCCGGTGAGGCCCGGGCCGGGGCGGCGGGCG	0.061336	CCCCGCTCCGCCCCGCGTGCCGTGCGTGCCGTGCGTGAGCGTGCGCGGGCGCGTCGGCCGGCGAGGGAGCAGCAAACGGCCGGCGGCGGGTGCCGCGCGGGGGGCGGGCGGCGCGGAGTAGGTGGCGGCGGCCATGGCCGAGGCGTCGCCGCATCCCGGACGGTACTTCTGCCACTGCTGCTCCGTGGAGATCGTCCCGCGCCTGCCGGTGAGGCCCGGGCCGGGGCGGCGGGCGGCAGGGTCTGCGCCGCAGGCCTGAGGCAAGGCCGGGGCCGGGGTGGGGGTCGCTTGCGCCCGCCTCTTGCGCGAGCTGACCACGACGGGAAAACTGAGGCTCGGGGCAGCGCCGGCCCAGGCTGAATCCGCGGGGAGCCCGGGCGGTGCGCGCGCGAACCCCGT…
NmDTS3_gR17f	GACTGAAGGCGAGGTCCGGGGCGGAGGGGATT	GCCTGCGGCTGAGGTCCGGGGCTGCGCCGCGC					0.1	6	23,19,18,16,15,2	.C...CG.CT............T.	0	chr21:45662606-45662637	+	chr21	45662606	45662637	CTGGGCCTGCGGCTGAGGTCCGGGGCTGCGCCGCGCCGA	0.541506	GCGAGGCTGGAGGGGTGGCGATGTTGGGGGCTGAGGTTCCTCGCCCCGGGGCGGGCGGCTGCTGGTAAGGGACCGCATGGCCCCGCAGGTGAGGAGGGCGCAGGTGAGGAGGGCGCAGGTGAGCCGGGCGGGCTGCGGGCAGCGCCACCTCCTCCCGGAGGCCCTCCCTGATTGACCGGCCGGGAACCGCGCGCCTCTGGGCCTGCGGCTGAGGTCCGGGGCTGCGCCGCGCCGATGAGCTGACGCCGGGCCGAGCGCTCCACCCCCAGGGCCGGGCGCACCTGAATCCCCTCCACCCGCGGGACTGCGGAGAGGGGGACGGCCCCCGGATACCGCGTGGGGGCTTTGGGAGGATGGGGAATGGGTCCTGGGGGAGCAGAGCCTCCCAAATTAAGGCCT…
NmDTS3_gR17f	GACTGAAGGCGAGGTCCGGGGCGGAGGGGATT	GCCTGCGGGGGAGGTCCTGGGCGGGCTGGCGG					0.1	5	23,19,18,15,7	.C...CG..G.......T......	0	chr14:102532481-102532512	-	chr14	102532481	102532512	CGGGGCCTGCGGGGGAGGTCCTGGGCGGGCTGGCGGGGC	0.0453914	GGATTTGGATGTCATCCTAGGGCATAGGGGAATTCCCCAAAGTTTTGTGGCATAATCACGACCTCACAGAGGCCTCTCTGGCAGTGAGTGGAGCCCAGAGTGGGCCCAGGGCGGACAGGAGGAATCTGAGGAGCCTTACTGGGGCCTGGGCTATGGGCAGGGCTGGCAGGGAACAGGCAGGGGGATGGAGGAGCAGCGGGGCCTGCGGGGGAGGTCCTGGGCGGGCTGGCGGGGCCCTTCCGTGCTGGGTTGCCGTGGAGACAGCAACATCATACAGGCTGGACCGCAGGACCCCCGCCACCCTTAACTCCTGGGTGATCACTCTGGGAACAAAATGGACATCCCATCCAAGAGGTAAGTGCAGAGTGGCAGCCCTGTGCCCTCTGATGGCCCTGGAGG…
NmDTS3_gR17f	GACTGAAGGCGAGGTCCGGGGCGGAGGGGATT	GCCTGGAGACGCGGGCCGGGGAGGCTGTGGTC		TRUE	55083	KIF26B	0.1	6	23,19,16,13,10,3	.C...G..A..C..G......A..	0	chr1:245336895-245336926	+	chr1	245336895	245336926	AGATGCCTGGAGACGCGGGCCGGGGAGGCTGTGGTCCTG	0.150509	TAAGTTGTGTCACAAAATTGTATTTGACGGAAGTGATATCCCTGTGCACTGGTCGCCCAGTGACGGCTCATGAGGGTAATCATGGTAATACGTACAATCTGGCCACCAGAGACTCCCAAGCACGTTACAAGCAGTCTCACGTTTGATCCACCCTATGAGACAGGCCACTTTACGGGTAAAGAAGCTCAGTGAGGTTAGATGCCTGGAGACGCGGGCCGGGGAGGCTGTGGTCCTGCACTCACTGCACAGCCCTTCCTGCTCCCCGGCCTCCCTGTGAGGCTCACTGCAGTCCCTTGGAGGGAAAGGGGATGCTATTGAGAATTGGGGCCAGGTGAATGGCTATAGAGGGATGCAGGAGTCCCCCCCACCTTTTTCTCTCCTTTCTCTTACTTCCACGGA…
NmDTS3_gR17f	GACTGAAGGCGAGGTCCGGGGCGGAGGGGATT	GCCTGGGGGCGGGGCCAGGGGCGGGGCGGGGC		TRUE	131540	ZDHHC19	0.1	6	23,19,18,13,10,8	.C...GG....G..C.A.......	0	chr3:195934498-195934529	-	chr3	195934498	195934529	TCGGGCCTGGGGGCGGGGCCAGGGGCGGGGCGGGGCTCG	0.0117543	GAGTCAGGCTTTCAAGGGGGTGGGCGGGATGAGGGTGGAGCCAGGGGACGGGGCGGGTGGGCGGGCGTCCGGGGGGCGGGGCGGGGCTCGGGGCGGAGTCGGGCCTGAGGGGCGGGGCCAGGGGCGGGGCGGGGCTCGGGGCGGAGTCGGGCCTGAGGGGCGGGCGTCCGGGGGCGGGGCGGGGCTCGGGGCGGAGTCGGGCCTGGGGGCGGGGCCAGGGGCGGGGCGGGGCTCGGGGCGGAGTCGGGCCTGAGGGGCGGGCGTCCGGGGGCGGGGCGGGGCTCGGGGCGGAGTCGGGCCTGGGGGGCGGGGCCAGGCGTGGGGGTCCCGCAGCCCGGTTCCTTAACCCGCGCAGCATCGTGGTGGCCGTGTCCGCCGCGGGCCTCCTGGTGCCGCTGT…
NmDTS3_gR17f	GACTGAAGGCGAGGTCCGGGGCGGAGGGGATT	GCCTGGGGGCGGGGGCGGGGGCGGGGGAGGGG	TRUE		466	ATF1	0.1	6	23,19,18,13,10,8	.C...GG....G..G.G.......	0	chr12:51157833-51157864	-	chr12	51157833	51157864	ACAAGCCTGGGGGCGGGGGCGGGGGCGGGGGAGGGGAGG	0.00802846	GGGGCGGGAACTTCCACTCCCCCCTCCCAGGTAGATCCGAATTCACTACCCACTTCCCCACCCCCTCACGCAGCGGGGGACAAGCCTCCTTCTCGGGGGTCAGGCGGGGCGGGGAGAATCAGTGTCACTTAACAGCCAACTGTCCTAAGCTACCGTTTCCTCGGCAGTCAGGGCCGCTACTGGCGGCATGATCTACACAAGCCTGGGGGCGGGGGCGGGGGCGGGGGAGGGGAGGGGGGCAAAACTGAGCACTAGTGTGCGTTTGGGGTAGGCTATGGCGCTGCCTCCGCGCGGGCCGCCGTCCTGCGTCACCGCGCTGCCCACGTGACGCGCCGCCATCTTGTACGCGGTCCTGACTTGTGGCTAGGGGTTCCTCGGAACGCGTTCCTCAGGCTGCAG…
NmDTS3_gR17f	GACTGAAGGCGAGGTCCGGGGCGGAGGGGATT	GCGGGGAGGCGAGGCCCGGGGTGGGCGGGGAG		TRUE	9397	NMT2	0.1	6	23,22,21,19,10,3	.CGG.G........C......T..	0	chr10:15210287-15210318	-	chr10	15210287	15210318	GTGCGCGGGGAGGCGAGGCCCGGGGTGGGCGGGGAGGCT	0.0467922	ACGGAGCACGCCAAAGGGTAGGGGCGGCGCGCTGGCGCACCGGGCGCGACAGGGCGGGGACCGCGCGCGCCACGGTCTCCCGTTCGGGGGTGGCTCCCAGGACTGGGGGTTCTTCGGCCGCTCCGCCCCGCGATGGCTTCTCCGTGGCGCGGAGCCCATGGTGAGGTCCGGGGCGCGCGGCTCGCGGGAGAGTGCAGTGCGCGGGGAGGCGAGGCCCGGGGTGGGCGGGGAGGCTGGGGCCCGGGCGGGGAGACGCTACTGTCACTTGCCGCGCGCCCCCGGCCAGCCTCGCCCATCCCCGCCGGCGGCCTGGCCCAGGAGGCGCCTGTTGCCCTCGCCCGCGGGTGGCTCCGGTGGGCGCCGAGGAGAGGCGCTACGCCCTTCCCTTTGTGGCGGCCG…
NmDTS3_gR17f	GACTGAAGGCGAGGTCCGGGGCGGAGGGGATT	GCTGGAATGCGGGGTCCCGGGCGGTTCGGGGC		TRUE	5364	PLXNB1	0.1	6	23,22,21,17,13,7	.CTG...T...G.....C......	0	chr3:48470967-48470998	-	chr3	48470967	48470998	CGGGGCTGGAATGCGGGGTCCCGGGCGGTTCGGGGCCGC	0.507258	GGAAAGTTCCCAGTTCCGGTTCCAAGGAGGCGAGCAGGTGAGGCCGACGGGGCGGGGCGGCTCTGGCTCCCGGGGTTCACTCCTCACCCCTCCGGGCGACCCGCGTTGCCATGGCGACCGCCGCGGTGCAGCCCGCCCCCGCCCTCCCCCGTGCGGGAGGGGTCGGGTCCCCAGCCCTCGGCCGATGCGGAGCCCGCGGGGCTGGAATGCGGGGTCCCGGGCGGTTCGGGGCCGCGCGCCCGGCTCTCCGGGCTGCTTCCGGCCTGGCCCGGGCGGCGGGCGGGGGGAGGGCAGCCCGGCAGGCGAGGGGGAAGGAGCGGAGACGAGCCCGGCCGACGCGGCTTTGTCTCCTTTGTTCCCGGCGGTGGCAGCGCCGCGCGGGAGGGGCGGGCAGCGGGC…
NmDTS3_gR17f	GACTGAAGGCGAGGTCCGGGGCGGAGGGGATT	GCTTGAAGGCGAGGTCCGTGGCTGTCTTGTGC					0.1	4	23,22,6,2	.CT...............T...T.	0	chr14:96663694-96663725	+	chr14	96663694	96663725	CTGGGCTTGAAGGCGAGGTCCGTGGCTGTCTTGTGCAGT	0.229266	AAGGGAGGAAAAGAAGGGGTGCTTGTGGCCACTGCCAAGAAGAGAGGAGTAATCCAGTGAGGACTGGGCTTTACGCAGATTCCCACCTGGCCATCCCAGTAGCCCTGTGATGGACCTGTTCATATTAATACTTCCATTCTACTGGTGAGGAGCCTGGGGCTCCTGCCCAGGCTTGTGTGGGTTGTGAGTGGCGGCGCTGGGCTTGAAGGCGAGGTCCGTGGCTGTCTTGTGCAGTCCTTGCCGCAGGCCTGCCGCTCTGCTGCTTGCCTTGTAGCAATCGTCTCATCTAATTTTCACAAGCCGTGCAGCAGGTGCTGTCTCTGTGTTATAAAGGGCATGGGTGGACCGGGGGGTTACAGCCACCCTGGTGACAAGTGATCAGAGGACAGGAGGTCCCTG…
NmDTS3_gR17f	GACTGAAGGCGAGGTCCGGGGCGGAGGGGATT	GGAGGAAGGAGGGGTCCCGGGCGGCAGCGCCC					0.1	6	23,22,21,15,13,7	.GAG.....A.G.....C......	0	chr8:142427770-142427801	+	chr8	142427770	142427801	GGCGGGAGGAAGGAGGGGTCCCGGGCGGCAGCGCCCCCG	0.133009	CACCTGCACGGCGGGGCCGCATTTCCATTTCCAAAGCTGGGCGCGCTCTGTCCAGGCCTCCCCACCAGGAGCGCGGCCCGGCGGCTCCTGCCCTCCGGACCCCCAGCCCACAGGCCCGTGCAGCCCCATGAGGGGGCCAGGGGGAGCTCCGAGGTTCTAGGGAGGGCGCGCACCGGGAGAGGGCGCCGGGCCGGCCGGCGGGAGGAAGGAGGGGTCCCGGGCGGCAGCGCCCCCGGCCCTCGCCGCGCCCCGCACTTCCCTTTCCTGGCTGGGCTTCCTCTTCCCCGCGCCCGCCCTGCGCGGCCCCTTTGTTTCCCGGGCAGGGCGCGGCTATATTTAGGCGGCAGGTGTGGGAGCCCCCGGCAGCCGGGTCGCCCGCCGGTCACGCCCCCCACGTGA…
NmDTS3_gR17f	GACTGAAGGCGAGGTCCGGGGCGGAGGGGATT	GGAGGAGGGCGAGGGCGGGGGCGGGGCAGGGC		TRUE	22839	DLGAP4	0.1	6	23,22,21,18,10,8	.GAG..G.......G.G.......	0	chr20:35090081-35090112	-	chr20	35090081	35090112	AGGAGGAGGAGGGCGAGGGCGGGGGCGGGGCAGGGCCGG	0.021465	GGACCCGAGATGGGGAGCGAGGGAGGGGCTGCGGAGGAGCGCGAGGGCAGAGACAAAGAGACAGCGAGCCGGGGAGAGACAAAGCGGGCGGAGCGGGGACACGGGCTGGAGGACTGGCGGCTGGACAGGACGGAAGCGCGGGCGGGCGGGCGGGCGGGCGGACGGACGGACGGACGGACAGACGGGGAGGAGGAGGAGGAGGAGGAGGGCGAGGGCGGGGGCGGGGCAGGGCCGGGCCGGGCCGGGCGGGGCGGCCCCCGTCTCCTCGCGGGGCCGCGGCTGCTCCGGGCGGCGCTGGGCGGGCCCCGGGCGTCCGGGCTGAGGAGGCGGCAGCGACGACGTGGACCGGACAGACGGACGGACTGGCGGCGGCGGCGGCGGCCAGCGGCGGGCACTCAC…
NmDTS3_gR17f	GACTGAAGGCGAGGTCCGGGGCGGAGGGGATT	GGATGAGCGCAAGGTCCGGTGCGGCTGGGGCG	TRUE		283248	RCOR2	0.1	6	23,22,18,17,14,5	.GA...GC..A........T....	0	chr11:63684170-63684201	+	chr11	63684170	63684201	CAAGGGATGAGCGCAAGGTCCGGTGCGGCTGGGGCGTGA	0.426061	GAGCGACAGTGGTTGCCGCACTCGCTCCGAGTGCCGAGCCCGGCCCGGCCTGGAGAGGTCGCCACTGAGGTTAGGAGAGGCAGGAGGTCAGCGTGGCTAGGGTCCGGCGGGGTGGGAGCCCACCTGGTAGCCCCAGCGCTCTCCACGACCCCCACGAGCCAGGGCGTCAGAAAAGTTTGTGCAGAAGTGGGGGACGCAAGGGATGAGCGCAAGGTCCGGTGCGGCTGGGGCGTGATTACTATGTACGCCCCTCAGGGTTGGGGTTCCCCTGAAGTCGGGGCCCCCTGTCCTCGGGGCGCCCTGGAACCCCACCGCCCACCTGCCCACGCCGTTCAGCGGCTGGGCGCTGGAGCGCAATCTGCGCCCCCCGGGCTCTGCGCCTCTCAGCTGCGCCGGGGA…
NmDTS3_gR17f	GACTGAAGGCGAGGTCCGGGGCGGAGGGGATT	GGCAGAAGCCGTGGTCCGGGATGGAGATGCCC	TRUE		2535	FZD2	0.1	6	23,21,16,13,4,3	.G.A....C..T........AT..	0	chr17:42635143-42635174	-	chr17	42635143	42635174	GGCTGGCAGAAGCCGTGGTCCGGGATGGAGATGCCCTTC	0.344322	GGCCTGTTCCAGCACGGTGCACACGGGTGCGTACATGGAGCACAGGAAGAAGCGCAGTTCGGGCGAGCACTGCACCTTCACCAGCGGATAGAACTGGTGCACCTCTAGGCCTGCGTCCTCCTGGTTCGTGTGGCCCAGAAGGTTGGGCATGATGGTCTGGTTGTAGGCGATGTCCGTGCACAGCGGGATGGAGATGGGCTGGCAGAAGCCGTGGTCCGGGATGGAGATGCCCTTCTCCCCGTGGAACTGGGCCGGCCCGGCGGCGGGCAGCAGCAGCAGCGGCAGCAGCAGGCGGGGCAGGGCGCTGCGGGGCCGCATGCTGGCCGCCGCCCCCCACCCGGCTCCTTGGCGCCCCCCCCGCCCCCGCCCCCAACCCGGAGACTGCGCTTCTTCCCCGCC…
NmDTS3_gR17f	GACTGAAGGCGAGGTCCGGGGCGGAGGGGATT	GGCAGGAGGCGAGGGAGGGGGCGGGGCTGGGG		TRUE	8120	AP3B2	0.1	6	23,21,19,10,9,8	.G.A.G........GAG.......	0	chr15:83349181-83349212	+	chr15	83349181	83349212	GCGGGGCAGGAGGCGAGGGAGGGGGCGGGGCTGGGGGCG	0.0160029	ACTGCGGAGAGGACGGGTCAGAGCACCCCGGGCCCCTCGGTTGGGGCAAGGGTCAGCGGATGAGGGGAAAAGGTGGGGCAAGTCGTTGCGGGGAGAGGACCAGTGCGGAGGGCAGGACTACGGTCAGTGTGGAGCGGGTGGGCAGAGGTGGAAGCGGCTGGTGGGCGTGAGGGGGCGGAGCCGGGCAGCCCGTGGGGCGGGGCAGGAGGCGAGGGAGGGGGCGGGGCTGGGGGCGGAGCGCACCTGTGGCTGCGCAGCAGGCGCACCAGCGCCTTGGCGATGACGCCCACTTCCGCCTTGGGCGCCAGGTGGAAGTAGAGCTGCGCCACCGCCATCACCACCGCGGCGCTGCGGCTCTGCAGCAGGGGTTTGGTGTTGCGCAGCAGCAGCCGGTGGTCG…
NmDTS3_gR17f	GACTGAAGGCGAGGTCCGGGGCGGAGGGGATT	GGCAGGAGGCGAGGTCCGGGCCAGCGCGGTGT	TRUE		8425	LTBP4	0.1	5	23,21,19,4,2	.G.A.G..............C.A.	0	chr19:41119910-41119941	-	chr19	41119910	41119941	CCGAGGCAGGAGGCGAGGTCCGGGCCAGCGCGGTGTCCC	0.188317	GAAGGGGGAGGCCGGGGAAGCAGAGGAGAGGGCAGGAGAAGATTGGGGTAGAGGAGAGTTGGGGAGGCTAGGAGAGGAGGCGGGGGAAAGAGGTAAGGGGAGGGGAGAAGCGGAGGAGGAAAGACAGAGGTGGGAGGCCAATCGGCGAGTCGGGGAGTCGAAGGGAGGAGGGATCAGGCCGGGGCGGGGCCTCTCACCGAGGCAGGAGGCGAGGTCCGGGCCAGCGCGGTGTCCCGGAGGACAGATGCACTCGAAGGAGCCGTCGGTGTTGGTACAGATGCCGCTCTGGCAAAGGTCCTCCTCGCTGCACTCGTCAACGTCTGCGGGACAGGGCGTCCGAAGGCCCGGCCCACCTCCCGCTCCGCCTAACATTCTAGGCCACACCCCTCCACCGCCCCT…
NmDTS3_gR17f	GACTGAAGGCGAGGTCCGGGGCGGAGGGGATT	GGCAGGAGGCGGGGCCCGGGGCCGGCCCGCGA	TRUE		146059	CDAN1	0.1	6	23,21,19,13,10,2	.G.A.G.....G..C.......C.	0	chr15:43028680-43028711	-	chr15	43028680	43028711	CGGGGGCAGGAGGCGGGGCCCGGGGCCGGCCCGCGAGCG	0.0237307	TGTTGAACTTCCTGAGGGAGCAGAGCAGCCGCGTCCTCCCGCAGGGGCCCCCGACCCCCGCCAAGACCCCGGGCGCCTCGGCAGCCTTGCCAGGGAGGCCGGGAGGCCCGCCGCGGGGTAGCCGCGGGGCGCGCAGCCAGCTTTTCCCTCCGACCGAGGCCCAGAGCACCGCTGCCGAGGCCCCTCTGGCCCGCCGCGGGGGCAGGAGGCGGGGCCCGGGGCCGGCCCGCGAGCGTGGAGGCCGCGGCCTGGAGGAGGGGGTCAGCGGGGAGAGCCTGCCCGGAGCCGGGGGCCGGAGGCTTAGGGGCTCTGGCAGCCCCAGCCGCCCCAGCCTCACGCTGTCTGATCCGCCAAACCTCAGCAACCTGGAGGAGTTCCCTCCCGTAGGCTCGGTTCCCC…
NmDTS3_gR17f	GACTGAAGGCGAGGTCCGGGGCGGAGGGGATT	GGCAGGAGGTGAGGGCAGGGGCGGTGGGGTGG		TRUE	1804	DPP6	0.1	6	23,21,19,15,10,8	.G.A.G...T....G.A.......	0	chr7:154061609-154061640	+	chr7	154061609	154061640	AAGGGGCAGGAGGTGAGGGCAGGGGCGGTGGGGTGGGGG	0.054567	CCACCACAGGCAGAGCACAGCTACAGGCCCACACACACTTATGCCGCACTGGAGAAACCGACCTGCCAGCCCAGCTCATCTCCTTGTTTCTTGAATTACCCAGTTCATGTATGAGAACAAGAGGAATGTGATCTGAAACTCCCCAGTTAACAAGCTGTAAAACTGCTTGACGCCTGCCAGGCTGTGCGAACAAACCAAGGGGCAGGAGGTGAGGGCAGGGGCGGTGGGGTGGGGGGTTGCATTCTGGAAGAGTCCCAGGGTTTCCTCTGCATCCCTTCGGTGAGCTTAGTCGCAGTACCTTAGTCACAGCCAGGTAGCTGCCGTTCTCCCATTCCCAAAGGACAAATGTACTAGGATTTGTTAAAAAGGGAAAAATCCTCTGCATCTAGAACCAAATAC…
NmDTS3_gR17f	GACTGAAGGCGAGGTCCGGGGCGGAGGGGATT	GGCAGTAGGCCAGCTCCAGGGCGGGGAAGTTT					0.1	6	23,21,19,14,11,7	.G.A.T....C..C...A......	0	chr15:89985481-89985512	+	chr15	89985481	89985512	GGGGGGCAGTAGGCCAGCTCCAGGGCGGGGAAGTTTGCT	0.0963024	AAGCACTCGGGTAGGGCCTGGTGCCTGGTTCAATACATATTTGTGGATATGATAGAAATGAAAAAAGGAGTCAAGCATTTGGCATCCAGTCATTGCCGGGGCTGGTGCTGGGGTTCTCCTGGTGAGGATTCCAGCCCCCACCCTCCTGGGACAATGCCTGAAAGCCACTGACCCTACTGGAAAAGCAGAAAGGGGCGGGGGGCAGTAGGCCAGCTCCAGGGCGGGGAAGTTTGCTGTGTACAGGCAAGACGATGTCGTCTTGCTTGGGTTCCTGGGTCTCACAGGGTCTGTGGTATGTGGTGCCGTGCGGTCAGAGACCATGGTGGTGGCTGGGACCCTCTAATGTGCTTCTGGAGCCAGGTTTCAGTGGCTTACACGGGGCAGCTGAGGGTGCTCTGT…
NmDTS3_gR17f	GACTGAAGGCGAGGTCCGGGGCGGAGGGGATT	GGCCAGAGGGGAGGTCCGAGGCGGGGAAGAGG					0.1	6	23,21,20,19,15,6	.G.CAG...G........A.....	0	chr19:848839-848870	+	chr19	848839	848870	GGGTGGCCAGAGGGGAGGTCCGAGGCGGGGAAGAGGTGG	0.061251	CCGAAGGGCTGCCAGGCAGGGGGCACAGTCCAGGCAGAGACCTGAGGGCTAGAGGCCAGGGGACGGGGAGGAGGGCAGGCAGGGGAGGGATGTGGGTGCAGGGGAGGGGTAATGGGGTTGGAGCGCTATTTCTCGTAGGAGGGGTAGGCAGGGCAGGAGTTCCCTGGTAGAAGCATGAGCAATGAACTGGGTGGGGGGGTGGCCAGAGGGGAGGTCCGAGGCGGGGAAGAGGTGGGACTCACAGTCCAGCTCAAAGACGGGCAAGTGGCCACTAGAAGGAGGCATTAGCCACAGAGAGGGGACGACCTGCTCCAGGACACGTGTAGAGAAGAAATGAAGCTCATTGCTGGTGTTTTTTTTTTCTTTTTAATATTTTTTTGAGACAGAGTCTCGCTCTGT…
NmDTS3_gR17f	GACTGAAGGCGAGGTCCGGGGCGGAGGGGATT	GGCCCAAAGCGAAGTCCGCGGCGGTGACGCCG	TRUE		7398	USP1	0.1	6	23,21,20,17,12,6	.G.CC..A....A.....C.....	0	chr1:62903032-62903063	-	chr1	62903032	62903063	TCATGGCCCAAAGCGAAGTCCGCGGCGGTGACGCCGGCA	0.645844	CGCACCTGCCTTCTCGCGTCCCGGCGGCGGCAAGACAGGCGCCACGCCCGAGGCACACACGGCTCCCCCTGGCAGGTCGACCAGGGTGCGAGGCCAACACGGTCCCGGGGTCTCCCCGGCAGCTCCTCTCCCGCGCCGGCCGAACTTGCCCCCGCGCCCGGGAGCCGGCCCCTCCTCCCAGGCCCTCCTTACCTGGTCATGGCCCAAAGCGAAGTCCGCGGCGGTGACGCCGGCAAGTCCAACCCGAATGAGTGTGGGTGCGACAGGTGAGTCCCTGCCCCGAGCCCGCCGGGTCCCCGGCCCCAGGAAAATCTGGTCGGCTCGCCCTCCCCGCGGGGGAGTGACCATCCGCTCCCAAGAGCGGGAACCCCGACCGCCGCTCGCTCCCGTCTTGCACCA…
NmDTS3_gR17f	GACTGAAGGCGAGGTCCGGGGCGGAGGGGATT	GGCCGAAGGCGAGCTCCGGGGCCAGGCAGACC					0.1	5	23,21,11,2,1	.G.C.........C........CA	0	chr19:34396934-34396965	-	chr19	34396934	34396965	CCCAGGCCGAAGGCGAGCTCCGGGGCCAGGCAGACCGTG	0.251097	GCGGGCCGCGCAGGGCGGGGGGGGAGGGTGGTGGGGTGGGGGAGCGGGGAGTGCCCGAGGCGGGGGCGACAAGTCTGTTTCCGCCCGGCCGCCGCCTGCTCCAGCTGAAACGAGTCTTTCCGGTGGGACAACCCAGCCCGGCCCGCCCCGCCCCGCCCGGCCTCCCGGAACCGGCCCGGAGACGCGCAAGACCCCGCCCAGGCCGAAGGCGAGCTCCGGGGCCAGGCAGACCGTGGAGTAGCTGCCGAGGCGGGCGAGCCCGAGTCCCGGGTTCCAGCCCGGGCTGCCAGCCTCCTGGCGCTTTTCGCCCCCGACCCCCTCTCCGATCCGGTGGGTCCCCAGGGACACCCTGGCAGGCGATGCTGGAAAAGCTTCTTGGGTGATTCTGAGAATCACGGT…
NmDTS3_gR17f	GACTGAAGGCGAGGTCCGGGGCGGAGGGGATT	GGCCGAGGGCGAGGACGGGGACGGGCCCGACG	TRUE		51341	ZBTB7A	0.1	6	23,21,18,10,8,4	.G.C..G.......A.G...A...	0	chr19:4054300-4054331	-	chr19	4054300	4054331	GAGCGGCCGAGGGCGAGGACGGGGACGGGCCCGACGTGG	0.0193235	GGGGACGAGGGCGACAGCAACCCGGGTCTGTGGCCAGAGCGGGATGAGGACGCCCCCACCGGGGGTCTCTTTCCGCCGCCGGTGGCCCCGCCGGCCGCCACGCAGAACGGCCACTACGGCCGCGGCGGAGAGGAGGAGGCCGCCTCGCTGTCGGAGGCGGCCCCCGAGCCGGGCGACTCTCCGGGCTTCCTGTCGGGAGCGGCCGAGGGCGAGGACGGGGACGGGCCCGACGTGGACGGGCTGGCGGCCAGCACGCTGCTGCAGCAGATGATGTCATCGGTGGGCCGGGCGGGGGCCGCGGCGGGGGACAGCGACGAGGAGTCGCGGGCCGACGACAAGGGCGTCATGGACTACTACCTGAAGTACTTCAGCGGCGCCCACGACGGCGACGTCTACCCG…
NmDTS3_gR17f	GACTGAAGGCGAGGTCCGGGGCGGAGGGGATT	GGCCGAGGGCGGGGGCGGGGGCGGGGGGGGCG		TRUE	729966	LOC729966	0.1	6	23,21,18,13,10,8	.G.C..G....G..G.G.......	0	chr19:18362487-18362518	-	chr19	18362487	18362518	GGGAGGCCGAGGGCGGGGGCGGGGGCGGGGGGGGCGTGT	0.00567151	CATTTATTAAGTGCCTAGTGTATGTCACGGCTGGGCACGCAGCGATGGGCAAAGAGAGAAACTAATACTTGCTGTGGTGGGGAGACAGGTTATACATTATGTATTTGGGCCTGGGCAAAATAGCAGGACTTTGTCTCTACAAAAAAATCTAAAAATGGCGGGGCGCGGTGGCTCAAGCCTGTAATCCCAGCACTTTGGGAGGCCGAGGGCGGGGGCGGGGGCGGGGGGGGCGTGTATCACGAGGTCAAGAGTTCAAGACCAGCCTGGCCAAAATGGTGAAACCCCGTCTCTATTAAAACTACAAAAATTAGCCAGGCGTGGTGGCAGACGCCTGTAATCTCAGCAACTCGGGAGGCTGAGGCAGGAGAATCGCTTGAACCCAGGCGGCAGAGGTTGCAG…
NmDTS3_gR17f	GACTGAAGGCGAGGTCCGGGGCGGAGGGGATT	GGCCGAGGGCGGGGTGCGCGGCGGCGCCGCAG	TRUE		144165	PRICKLE1	0.1	6	23,21,18,13,9,6	.G.C..G....G...G..C.....	0	chr12:42983571-42983602	-	chr12	42983571	42983602	CCGCGGCCGAGGGCGGGGTGCGCGGCGGCGCCGCAGCGC	0.0423784	TAATCCGCCTGCTGCTCTGCCCCACTGGCTGCGCGTGGAGCCGGTCCCAGGCCTGCTCGCAGCCCTGCCCCCGGGCGCGGCCCGAGCCGGGCCCGACCTCGCTTTCAGGGCCGAGCCGGGGTACGCGTGGGCGCGCGCCCAGCGGCCTCGATCCCGCGGCGGCGTCCGCGCTCCGCGTTTTCGCTCGCGCCGGGCCCCGCGGCCGAGGGCGGGGTGCGCGGCGGCGCCGCAGCGCGCGGCTCCGGAGCCCGAGCGCACTCCGCCTGCAGCCCAGCTGCCAGCGCCGTCTCCCGCGGCCGCCGCCGCCCGACAGCGCGCCCGGAACATGCCAGCCTCGCGCAGCCTGCGCTGACTTCCCCGAGACGCGCCGCGGTCGGCACGGAGACTTTCTGGGCTCTG…
NmDTS3_gR17f	GACTGAAGGCGAGGTCCGGGGCGGAGGGGATT	GGCGGAATGCGATTTCCGGGGAGGAGGCGCGG					0.1	6	23,21,17,12,11,3	.G.G...T....TT.......A..	0	chr1:62660419-62660450	+	chr1	62660419	62660450	TTAGGGCGGAATGCGATTTCCGGGGAGGAGGCGCGGGTA	0.722711	TAACTGCGAGGGTTGAAGAAAAGGAATGAGGTGACCTTGGGGTTCAGGCCTGGGTGATGAGGCGCTTTAGTGGTGCCTTTATTCAGATTTGAGTCTGGAGTCGGGTCTGAGGGGTGGGGCTCGTTCAAGCGGAGGCACGGTGGAGACAGAGGGAATTGGACTCAGTCGGGGGGCAGCAATGGAAGTCAGCAATTGCTTAGGGCGGAATGCGATTTCCGGGGAGGAGGCGCGGGTATGTAGACAGAGGGGGTTGGGACACACCAGGAGGGGAGGAGCCAGCCCCAGAGATCGGGAATCCTCTCAGTCCTTAGTTACAAGGCTCCATCCTCACTTTGTTCGCTCCTCAGTCGTCCAGGCGGATTCCTTTTTCGCCAGGTAAGGCTGGCCCGGGTGCATGGG…
NmDTS3_gR17f	GACTGAAGGCGAGGTCCGGGGCGGAGGGGATT	GGCGGAGGGCGCGGGCCGGGCCGGGCCGGGCC	TRUE		3984	LIMK1	0.1	6	23,21,18,13,10,4	.G.G..G....C..G.....C...	0	chr7:73498198-73498229	-	chr7	73498198	73498229	CGGGGGCGGAGGGCGCGGGCCGGGCCGGGCCGGGCCGGG	0.0389088	GCTGCCCCGGGCACCCCCTCCAGGCCCTCGCCCCACACCCCGCGGCCCGCGCACCTTCCTCTCCCATACGTTCTTCCCTCCAGGTGCAACAAAGTAGCGTCAACCTCATGCACTCGACGGGGGGCGGGGCCCGGCGGGGCTGGGGCTGGGGGCGGCCGGGCCCGCGAGCTCGCCCACCGCCGCCGGCCCGGGGAGGCGGGGGCGGAGGGCGCGGGCCGGGCCGGGCCGGGCCGGGGGCGCCTCTCGGACACCGGCGGGGAAACCGGCTCGGCGCCGCGGCGGCTTGGGGAGCGAGCGGAGGGGCGGACCGAGGCGGGGCCTGTGAGCTGCGGCACGGGGGCGGGGCGCGGGCGGCCGGCGGCGGGAACGGCCCTGCGCGGCCCCGCCCCCACCAGAAAA…
NmDTS3_gR17f	GACTGAAGGCGAGGTCCGGGGCGGAGGGGATT	GGCGGAGGGCGGGGCCCGGGGGGGCGGGGCCG					0.1	6	23,21,18,13,10,3	.G.G..G....G..C......G..	0	chr1:36851560-36851591	-	chr1	36851560	36851591	CGCAGGCGGAGGGCGGGGCCCGGGGGGGCGGGGCCGCGG	0.0297268	GCCTCCGTCCCAGCCTCGCCGCAGATATAGATCAGCAGTAAGTACCGCCCCATTAGAGCCTCGGCCTCCAATCGTGTAACAGGTTTCGCCCAGACCCCACCCTGAACCAATCCTCAATCGGACTCTGGCCTCTTGCCTGAAGTCTTCCGCCCATCGTCAAGATGGCGCCCCAATCCGAAAGCCGTGGGGCTGGAGACGCAGGCGGAGGGCGGGGCCCGGGGGGGCGGGGCCGCGGCTAAGGCTGGGGAGGAGGGGGGCGGTGCGTCACTTCCGTTGTCAGGTGGCGGCGCCGCAGCCATGGAGGGAGGCGGCGGCGGCGGCGGCGGCGGCTCGGGTGGCTGCGCTGGGAGGCGGCGGTGAGAGGCTCGCACGCCTCCAGCCCGGCCCCGGCCCCCCGGG…
NmDTS3_gR17f	GACTGAAGGCGAGGTCCGGGGCGGAGGGGATT	GGCGGGAGGGGAGGGGCGGGGCGGGAGGGGAG					0.1	6	23,21,19,15,10,9	.G.G.G...G....GG........	0	chr21:47401507-47401538	-	chr21	47401507	47401538	GAGGGGCGGGAGGGGAGGGGCGGGGCGGGAGGGGAGGGG	0.00793902	CGCGGCCAGGGCAGAGTGGGCCGCCGCCGCCGCCCAGAGACCGAGGCTGCCTTCTGCTCCCAGCCAGAGTGAGAGCGGAGGGCAAGGAGGGGAGGGGCGGGGCGAGAGGGGCGGGAGGGGAGGGGAGGGGCGGGAGGGGAGGGGAGGGGCGGGGCGGGAGGAGAGGGGAGGGGAGGGGAGGGGCGGGAGGAGAGGGGAGGGGCGGGAGGGGAGGGGCGGGGCGGGAGGGGAGGGGCGGGGCGGGGCGGGGAGGAGCGGCCCATGAGTCACCACCTCCTTGCTGGGGTCTCTCCCTCCAGAACCGGCAGCAGCTCCGAGCCCAGGGAGAAGGCGGTTTCCCTGGCTGGCTCGCCGCGGCCTGCAGTTCAGTTCCCGTGTCAGGGAGGAGGAAACTGCAGC…
NmDTS3_gR17f	GACTGAAGGCGAGGTCCGGGGCGGAGGGGATT	GGCGGGAGGGGAGGGGCGGGGCGGGGCGGGGA					0.1	6	23,21,19,15,10,9	.G.G.G...G....GG........	0	chr21:47401488-47401519	-	chr21	47401488	47401519	GCGGGGCGGGAGGGGAGGGGCGGGGCGGGGCGGGGAGGA	0.0058271	GCCGCCGCCGCCGCCCAGAGACCGAGGCTGCCTTCTGCTCCCAGCCAGAGTGAGAGCGGAGGGCAAGGAGGGGAGGGGCGGGGCGAGAGGGGCGGGAGGGGAGGGGAGGGGCGGGAGGGGAGGGGAGGGGCGGGGCGGGAGGAGAGGGGAGGGGAGGGGAGGGGCGGGAGGAGAGGGGAGGGGCGGGAGGGGAGGGGCGGGGCGGGAGGGGAGGGGCGGGGCGGGGCGGGGAGGAGCGGCCCATGAGTCACCACCTCCTTGCTGGGGTCTCTCCCTCCAGAACCGGCAGCAGCTCCGAGCCCAGGGAGAAGGCGGTTTCCCTGGCTGGCTCGCCGCGGCCTGCAGTTCAGTTCCCGTGTCAGGGAGGAGGAAACTGCAGCAGCTGAATCAAACGTCTGA…
NmDTS3_gR17f	GACTGAAGGCGAGGTCCGGGGCGGAGGGGATT	GGCTGAACTCGAGGTCTGGGGAGGGGCGGGCC	TRUE		914	CD2	0.1	5	23,17,16,8,3	.G.....CT.......T....A..	0	chr1:117311322-117311353	-	chr1	117311322	117311353	TTTTGGCTGAACTCGAGGTCTGGGGAGGGGCGGGCCTTT	0.191948	TCGAAGATGCAGAGGTGGCTGTGGCCCACAGCCTCAGGAGGTGACAATGTTCTGCACACAGAAAACACCTCATGGAAGTACGGATATGCACATCAGGAGGGCAGAAATCCACAGTGCTTTTTATTGAAAAAGACAGTTTCTATCTTTTTTAATTAGAGGAAGGGGACAATGAGTTTTCTGCTGCCCCATGGGGAGGTTTTGGCTGAACTCGAGGTCTGGGGAGGGGCGGGCCTTTCTGCTGGTGAACTTGTGTGCCCGACGGAGCAGGAGGCCTCTTCTGAGGCTGGTGCTGAACACGGTGTCCAGGAGGCGGGGGACGATGACTAGGTGCCTGGGAACGATGACCAGGTGGTGGAGGAGGATGTTGGGAAGTTGCTGGATTCTGAGGGGTTGAAGCTG…
NmDTS3_gR17f	GACTGAAGGCGAGGTCCGGGGCGGAGGGGATT	GGCTGAAGGGGCGGGCCGGGCCGGCTTGGGAG	TRUE		2051	EPHB6	0.1	5	23,15,13,10,4	.G.......G.C..G.....C...	0	chr7:142552785-142552816	+	chr7	142552785	142552816	AAGGGGCTGAAGGGGCGGGCCGGGCCGGCTTGGGAGGGG	0.0433843	GGCGCCCCACGCGTGCGATCCTCCCGGCCAAGACCCGCGGGAGGAGGCCGCCCCCTTCCCGGCGCACAGGCGGGGCCCCGGGCGCGCCCCGCGTCTCCCCCGCGCGCCGGGGCGGAGGAGCGGGCGCCGCGCACTCACCGCCTAGGCCGGGAGGGCGGGCTCGGCTCCCCGGAAGAAGGGAGTGGGAAGGCGGCCAAAGGGGCTGAAGGGGCGGGCCGGGCCGGCTTGGGAGGGGACGCGGAGGGGGCGGGCCGGGCTGCGTTCGCTCCAGCCGCGGCTCTACAGCAGCGGGCGGCGGGACCCGGGACCCAGCTTGGCGACGGCGATCTCGACGCGGGCCCCCAGGATCTCCCGGCGCCCCACCTCTGGAGCAGCCCCTGCCGCCAGCGTCAGGTCCAC…
NmDTS3_gR17f	GACTGAAGGCGAGGTCCGGGGCGGAGGGGATT	GGCTGAAGGTGAGGGCAGGGGCGAGTGTGGAG					0.1	5	23,15,10,8,1	.G.......T....G.A......A	0	chr5:175175691-175175722	-	chr5	175175691	175175722	TTATGGCTGAAGGTGAGGGCAGGGGCGAGTGTGGAGGAC	0.0625709	TGGCCAGGCTGGAAAGTTTGAGAGCTGGCAATCAAGCACAGAAGATTGTCCTTGGGCAGGCTAAGTGGGCCATCTGTCCTGGCCGAGTCCCAGGGCTGGGCCCATGGTGGAGGACCAGGACATGGCTGGACCCAGCATGGAGACAAGAGTGTGAGCTGTACAGTCTCACAGGCCCAGGATTGAGTCCAGCTCCCCATTATGGCTGAAGGTGAGGGCAGGGGCGAGTGTGGAGGACATGACAACAATTCATACCTCAAAGGGTTCTTCTAAGAATTAAATGGTCAGAGATGCTTTAATGTCTAACATGTTCTTGGAATCTGCTAATAATTTTTTTTCCCAAATACATAATCAGTAAATGGGTTAATCTGCTGGCAGAGAGAAGCTTCAAACAAGCCAAGC…
NmDTS3_gR17f	GACTGAAGGCGAGGTCCGGGGCGGAGGGGATT	GGCTGAGGGTGGGGGCCGAGGCGGGGTCGGGA					0.1	6	23,18,15,13,10,6	.G....G..T.G..G...A.....	0	chr20:43439397-43439428	-	chr20	43439397	43439428	GGCCGGCTGAGGGTGGGGGCCGAGGCGGGGTCGGGAACA	0.0424548	AGAGTGAATGTGTAGGTGTGGGTGCCTGTTTGAGCTTCTCTGTGGGTGCAGGTGTGAAGCCGAGGGTCTCTGTGTGGGAGGCCGAGTGCCGACCCGCCTGGGCGGGACCCTTTGAGCGCATCCCCTCCGAGCGCGCCAGTGTCTCTGGGAGAGGCCTGTCTGGGTGAGGGACTGGACGCCGGCCTCTCCGCAAGTCGGCCGGCTGAGGGTGGGGGCCGAGGCGGGGTCGGGAACAGCCCTCGGACCAGGGCCCAGACAACCTCGCCCGGCGCCTGCCTCCCCGCGCGCACCTGCCGGGCCCGGGGGCTGCTAGAAGAGGCCGCAGCCCGCGCCCTCCGGGCTCCCACGCCCCGCAGCGGCGCCCCCTCCCCCGGCGGCACGGATTGGCTGCGGCGCCGC…
NmDTS3_gR17f	GACTGAAGGCGAGGTCCGGGGCGGAGGGGATT	GGCTGAGGTGGGGGTCCGGGGCTGGAGGGGCT		TRUE	55643	BTBD2	0.1	6	23,18,16,15,13,2	.G....G.TG.G..........T.	0	chr19:2013638-2013669	+	chr19	2013638	2013669	CTCTGGCTGAGGTGGGGGTCCGGGGCTGGAGGGGCTGTG	0.363917	TTGGAAGGGCCCGGAGATGGGAGTCTGGGCAGGGGTCTAGGGTGGTGGCCTGGTGGCAGGGGATCATAGGATGGGGTGCAGGGGGTAGCAGGGCCCAGGGGAGACAACCTTCTGCAGAGTCCAGGGTCCAGAGCCTGGCAGTGGCGGAGCTGGAGGTGGGTGGTCACTGAAGTGGGAGGTGGCAGGGCCCAGGGGTCTCTGGCTGAGGTGGGGGTCCGGGGCTGGAGGGGCTGTGGATGGTAGTCTATGATCTGGACTGCAGGGCGGGCAGGGGGTATCCCTGGAGGGGAGCAGCATGGTTTGAAGGTCTCTGATCCAGATCATGTGCTGAGCCTGGGGGTCTCCGGTGGGGGTCACTGGGTCTGGAGGCAGCAGGGAGGACGCAGGGAGCAAGGCCTA…
NmDTS3_gR17f	GACTGAAGGCGAGGTCCGGGGCGGAGGGGATT	GGCTGCCGGCGGGGGCCGGGGAGGGGCGGAAA	TRUE		1796	DOK1	0.1	6	23,19,18,13,10,3	.G...CC....G..G......A..	0	chr2:74781769-74781800	+	chr2	74781769	74781800	CAGCGGCTGCCGGCGGGGGCCGGGGAGGGGCGGAAACTC	0.0289601	CTTGGGCATATGACGTCACGCGCAGCCACCACGCCCAGAGGCCAGGGCCCTCGCGCCAAAACCGAGGACTTTCGGTGGAGCCACTGGCGCGCCCCCACGACGGCGGGTAGGGGCCTGGGGTGCTGCAGCTCCCGGCTAATCCGGGGGTCTCCACCATTCCTTCTCGCTCCTCTCCCTCACCCCACCGCGACCCCCCCAGCGGCTGCCGGCGGGGGCCGGGGAGGGGCGGAAACTCCTCCAGGGAACCCGGCCCCGCCTCCCGCCCCGCCTCCCGCCGCAGGGCCAGGAAGCGCGGAAGGAACCGCCGGGGGCCATGGACGGAGCAGTGATGGAAGGGCCGCTTTTTTTGCAGAGTCAGCGCTTTGGGACCAAGGTAGTCTGGCGCATGGATGCCGAACC…
NmDTS3_gR17f	GACTGAAGGCGAGGTCCGGGGCGGAGGGGATT	GGCTGCCGGGCAGGGCCGGGGCGGTGCCGAGG	TRUE		79716	NPEPL1	0.1	6	23,19,18,15,14,10	.G...CC..GC...G.........	0	chr20:57267845-57267876	+	chr20	57267845	57267876	CGCGGGCTGCCGGGCAGGGCCGGGGCGGTGCCGAGGCCG	0.0368453	CGCTAGGCCCAGGGGCGGCGCCGCTGGAGGCCGGGCGCGCGGGCCCTACTCGGCAGGGCCTGCTCGGGGCCGGCTTCGGGCCTGCCCGGCCGGGCCTGCCCGCACCCTTCCGCCCGGCCTGGCCGGCGCCCCCTCGCGCCCCGGGCGGGCCCTGCACGTCTCGCGAGCAGCCCGGAGCGGCGGGGGAGGCGGGGCCCGCGGGCTGCCGGGCAGGGCCGGGGCGGTGCCGAGGCCGGGCCGGAGCGGGGCGAAGGGGGCCGAGCGGCGGGCCGGGCCGGGCCGGGCAGGGCCGGGGCGTGGGCCGGCAGGAAGATGGCGAACGTGGGGCTGCAGTTCCAGGCGAGCGCGGGGGACTCGGACCCACAGAGCCGGCCCCTGCTGCTGCTCGGGCAGCTGCAC…
NmDTS3_gR17f	GACTGAAGGCGAGGTCCGGGGCGGAGGGGATT	GGCTGCTGGCGTGGCCTGGGGCGGAAAGGCCT	TRUE		51087	YBX2	0.1	6	23,19,18,13,10,8	.G...CT....T..C.T.......	0	chr17:7193015-7193046	+	chr17	7193015	7193046	GGTAGGCTGCTGGCGTGGCCTGGGGCGGAAAGGCCTAAG	0.00422134	GCCTTTTCTTTCATCCCACATCTGAGGTCCTCACCTCAGGGGCTGCGGGCTGCCGGGGGCCAGGGGCCTGCTGGGGGCCAGGGGCCTGCTGCCGTCTCCGCTGGAAGTAGGGGCGGTTTCGTGGGCGCTGGGGCTCAGGCCGGGAACCATCAGCGGGACCTTGGCTGGGCTTGGTCTCACCATCCCCACCTTCTGTGGTAGGCTGCTGGCGTGGCCTGGGGCGGAAAGGCCTAAGGCAAGGAACAAGGCTCTGAGGGGACCAGGGAATACTCCCTCCCCAGGGCTCACCCAGCTGCCCCACCCCACCTCCAGGAGCCAGGCTTCCAGCCCATGAGCACTGCCTCCCCGCAAGGCACCTGTCTCGCCAGGAGCCCAGGCTCTGCCTAGAGCTTCACCCTT…
NmDTS3_gR17f	GACTGAAGGCGAGGTCCGGGGCGGAGGGGATT	GGCTGGAGTAGAGGACAGGGGCGGCCTGGAGG					0.1	6	23,19,16,15,10,8	.G...G..TA....A.A.......	0	chrX:1728576-1728607	-	chrX	1728576	1728607	GCTTGGCTGGAGTAGAGGACAGGGGCGGCCTGGAGGCTT	0.210182	AGTAGGGACAGGGGTGGCCTGGAGGCTTGGCTGGAGTAAAGGAAGGACTGGCCTGGAGGCTTGGCTGGAGTAGGTGACAGGGCCTCCTGGAGGCTTGGGTGGAGTAGGGGACAGGGGTGGCCTGGAGCTTTGGCTGGAGTAGGGGCAGGGGCGGCCTGGAGCTTTGGCTGGAGTAGGGGACACGGGCAGCCTGGAGGCTTGGCTGGAGTAGAGGACAGGGGCGGCCTGGAGGCTTGGCTGGAGTAGAGGACAGGGGCGGTCTGGAGGCTTGGTTTGAGTAGGGGACAGGGGCGGCCTGGAGATTTGGCTGCAGTAGGAACAGGGGTGGCCTGGAGGCTTGGGTGGAGTAGGGGAAGGGCTGTACTGGAGGCTCAGGCACCTGAAGCTTCCTACAGGCCT…
NmDTS3_gR17f	GACTGAAGGCGAGGTCCGGGGCGGAGGGGATT	GGCTGGAGTAGAGGACAGGGGCGGCCTGGAGG					0.1	6	23,19,16,15,10,8	.G...G..TA....A.A.......	0	chrY:1678576-1678607	-	chrY	1678576	1678607	GCTTGGCTGGAGTAGAGGACAGGGGCGGCCTGGAGGCTT	0.210182	AGTAGGGACAGGGGTGGCCTGGAGGCTTGGCTGGAGTAAAGGAAGGACTGGCCTGGAGGCTTGGCTGGAGTAGGTGACAGGGCCTCCTGGAGGCTTGGGTGGAGTAGGGGACAGGGGTGGCCTGGAGCTTTGGCTGGAGTAGGGGCAGGGGCGGCCTGGAGCTTTGGCTGGAGTAGGGGACACGGGCAGCCTGGAGGCTTGGCTGGAGTAGAGGACAGGGGCGGCCTGGAGGCTTGGCTGGAGTAGAGGACAGGGGCGGTCTGGAGGCTTGGTTTGAGTAGGGGACAGGGGCGGCCTGGAGATTTGGCTGCAGTAGGAACAGGGGTGGCCTGGAGGCTTGGGTGGAGTAGGGGAAGGGCTGTACTGGAGGCTCAGGCACCTGAAGCTTCCTACAGGCCT…
NmDTS3_gR17f	GACTGAAGGCGAGGTCCGGGGCGGAGGGGATT	GGCTGGAGTAGAGGACAGGGGCGGTCTGGAGG					0.1	6	23,19,16,15,10,8	.G...G..TA....A.A.......	0	chrX:1728541-1728572	-	chrX	1728541	1728572	GCTTGGCTGGAGTAGAGGACAGGGGCGGTCTGGAGGCTT	0.238053	GTAAAGGAAGGACTGGCCTGGAGGCTTGGCTGGAGTAGGTGACAGGGCCTCCTGGAGGCTTGGGTGGAGTAGGGGACAGGGGTGGCCTGGAGCTTTGGCTGGAGTAGGGGCAGGGGCGGCCTGGAGCTTTGGCTGGAGTAGGGGACACGGGCAGCCTGGAGGCTTGGCTGGAGTAGAGGACAGGGGCGGCCTGGAGGCTTGGCTGGAGTAGAGGACAGGGGCGGTCTGGAGGCTTGGTTTGAGTAGGGGACAGGGGCGGCCTGGAGATTTGGCTGCAGTAGGAACAGGGGTGGCCTGGAGGCTTGGGTGGAGTAGGGGAAGGGCTGTACTGGAGGCTCAGGCACCTGAAGCTTCCTACAGGCCTCGGAGTCTCACCGCGGCAGCGGCAGCAGGAGAGGA…
NmDTS3_gR17f	GACTGAAGGCGAGGTCCGGGGCGGAGGGGATT	GGCTGGAGTAGAGGACAGGGGCGGTCTGGAGG					0.1	6	23,19,16,15,10,8	.G...G..TA....A.A.......	0	chrY:1678541-1678572	-	chrY	1678541	1678572	GCTTGGCTGGAGTAGAGGACAGGGGCGGTCTGGAGGCTT	0.238053	GTAAAGGAAGGACTGGCCTGGAGGCTTGGCTGGAGTAGGTGACAGGGCCTCCTGGAGGCTTGGGTGGAGTAGGGGACAGGGGTGGCCTGGAGCTTTGGCTGGAGTAGGGGCAGGGGCGGCCTGGAGCTTTGGCTGGAGTAGGGGACACGGGCAGCCTGGAGGCTTGGCTGGAGTAGAGGACAGGGGCGGCCTGGAGGCTTGGCTGGAGTAGAGGACAGGGGCGGTCTGGAGGCTTGGTTTGAGTAGGGGACAGGGGCGGCCTGGAGATTTGGCTGCAGTAGGAACAGGGGTGGCCTGGAGGCTTGGGTGGAGTAGGGGAAGGGCTGTACTGGAGGCTCAGGCACCTGAAGCTTCCTACAGGCCTCGGAGTCTCACCGCGGCAGCGGCAGCAGGAGAGGA…
NmDTS3_gR17f	GACTGAAGGCGAGGTCCGGGGCGGAGGGGATT	GGCTGGGGCCGAGGCCGGGGGCGGGGCCGGTG					0.1	6	23,19,18,16,10,8	.G...GG.C.....C.G.......	0	chr17:40700651-40700682	+	chr17	40700651	40700682	CCGGGGCTGGGGCCGAGGCCGGGGGCGGGGCCGGTGGGA	0.0309809	GCCAGAGCTCCTCTCCCGCCGCCGCAGGTCTTCCTCACCGCTATGCGCGCCCCGAAGCCGACCCTGCGCTACTTCACAACCAGGCGCTTCCTGCACCAGCTGCTGATGCGCCTGGACGACCCCTTTGGCTTCGACTACGCCGCCGCCATGCACCGGGACGTGTTCGCCGACGATCCCGCAGAGGCCGAGGCTGGGGCCGGGGCTGGGGCCGAGGCCGGGGGCGGGGCCGGTGGGATGGGAGACCCTGAGCTCAGCGATCCTCTGGCCGCCCCGCAAGAAAGGCTCCGTCAGCCACTGTCTCCCGCGCCCTCCTTTGTCTCCTGGGCCTGTGCGGTCCCTGGGGATGGGACGGCGGTGACGGCTGTGGATGGCTAATTAAGACAGATCACGTTAGCCCGT…
NmDTS3_gR17f	GACTGAAGGCGAGGTCCGGGGCGGAGGGGATT	GGCTGGGGGCGGGGCCGGGGGCGGGGCCGCGC		TRUE	56731	SLC2A4RG	0.1	6	23,19,18,13,10,8	.G...GG....G..C.G.......	0	chr20:62371578-62371609	+	chr20	62371578	62371609	GCCGGGCTGGGGGCGGGGCCGGGGGCGGGGCCGCGCCGT	0.00534147	CCACGCCGCCGCAGGTACCGGGCGCCGGTGGGCGGGGGCGCCGACCAAGTTTCTCTCGCTGCAAAGATGGCGTCAGTGCTGCCCAAACTTCGGGCCCCCGGGGGCGGGGCAGCGGGGAGGGCGGCCGCGTCGGTCCGCGCGTGTCCGTGGGTCCCGCCGGGGCTGCGCCGGGCGGCCGGGGAGCCCTTCCCGCCGCGCCGGGCTGGGGGCGGGGCCGGGGGCGGGGCCGCGCCGTCCACACCGGCCGCAGCCGGTTTTCGAGGCGGGCGCCGAGCGGATCCGCGGCGGAGGTTGAGGGACCCCCCTCCCCCGGCCACCGCCTCCGCTGAGTCTGCCCCCTCCCCATCCGCAGGGCTCTTCCGTGGGCGGCGGCTTCGCGGGCTTGGAGTTCGCGCGGCC…
NmDTS3_gR17f	GACTGAAGGCGAGGTCCGGGGCGGAGGGGATT	GGCTGTGGGGGAGGCCGGGGGCGGCCCGGGCT					0.1	6	23,19,18,15,10,8	.G...TG..G....C.G.......	0	chr11:1113729-1113760	+	chr11	1113729	1113760	GTTGGGCTGTGGGGGAGGCCGGGGGCGGCCCGGGCTGAG	0.00684857	TGTGCCACCCTGGATGGCGGCTCACAGAGGGCAGGGCTGTGGGGGACAGAACTTGGGCCGTGGAGAGGCCTCAAGAGGAGGTGAGCTTGGGGCATCTCCTGGGCCCATTACAGAGCATGAGGTTGTGTGCTGGGGGCGGCCGGGGCTGAGACTGCACCGTGGGGCAGCCAGGGCTGAGTCCATCACAGAGCATGAGGTTGGGCTGTGGGGGAGGCCGGGGGCGGCCCGGGCTGAGACTATGCGGTGGAGTGGGCTGAGGCTGCACCGTGCTCAGGGCTGGTTTAAGCTCTGGGTCCCTGTCTTGGATTCCGTCATCTTTGGAGGGGCCTCCTTTCCAGTTTGCAGGGGGCCCCATGGGTTCTGCTCTGCAGGGGCTGTGGGAATGGTAGGTGCCCGCCC…
NmDTS3_gR17f	GACTGAAGGCGAGGTCCGGGGCGGAGGGGATT	GGGCGAAGGGGAGGGGCGGGGCGGGACGGGAC					0.1	6	23,22,21,15,10,9	.GGC.....G....GG........	0	chr3:52444171-52444202	+	chr3	52444171	52444202	ACGGGGGCGAAGGGGAGGGGCGGGGCGGGACGGGACGGG	0.0132099	GCCCCCGGGGCCCCTCAGTCCCACACACAGACAACGGGCCCAGTCGCGTCACCCGCCCGCGCCGGCGGCAGACGTCACCAAGGCGCGACGGCCCTGCTCCGCCTCTGGGCTCGTCTTCCGCCTGTCGGACAGCAGATGCGGGCATGCGCTCGAAGGCGAACGCGCACGCGCGGAGGGACGGGGGCGAAGGGGAGGGACGGGGGCGAAGGGGAGGGGCGGGGCGGGACGGGACGGGGGCGAAGGGGAGGGGCGGGGCGGGACGGGGGCGAAGGGGAGGGTCGGGACGAGGCGGGCGAAGGGAAGAGGGGGTCCGGGCGATGCTGAGCGCTGAGGCTCGAGAGGAGGGGCGGGACGGGCAGTACTAGGCCCGGGTGCTGCGAGGGGAGGGGCGGAGCGGGC…
NmDTS3_gR17f	GACTGAAGGCGAGGTCCGGGGCGGAGGGGATT	GGGCGAAGGGGAGGGGCGGGGCGGGACGGGGG					0.1	6	23,22,21,15,10,9	.GGC.....G....GG........	0	chr3:52444205-52444236	+	chr3	52444205	52444236	ACGGGGGCGAAGGGGAGGGGCGGGGCGGGACGGGGGCGA	0.0132099	CGGGCCCAGTCGCGTCACCCGCCCGCGCCGGCGGCAGACGTCACCAAGGCGCGACGGCCCTGCTCCGCCTCTGGGCTCGTCTTCCGCCTGTCGGACAGCAGATGCGGGCATGCGCTCGAAGGCGAACGCGCACGCGCGGAGGGACGGGGGCGAAGGGGAGGGACGGGGGCGAAGGGGAGGGGCGGGGCGGGACGGGACGGGGGCGAAGGGGAGGGGCGGGGCGGGACGGGGGCGAAGGGGAGGGTCGGGACGAGGCGGGCGAAGGGAAGAGGGGGTCCGGGCGATGCTGAGCGCTGAGGCTCGAGAGGAGGGGCGGGACGGGCAGTACTAGGCCCGGGTGCTGCGAGGGGAGGGGCGGAGCGGGCGAGGGGAAAAGGCGGGGCCGGGAAGTGCTGGGCG…
NmDTS3_gR17f	GACTGAAGGCGAGGTCCGGGGCGGAGGGGATT	GGGCGGAGGCGAGGGCCCGGGCGGGGCCGACA	TRUE		283692	CPEB1-AS1	0.1	6	23,22,21,19,10,7	.GGC.G........G..C......	0	chr15:83316801-83316832	-	chr15	83316801	83316832	GAGGGGGCGGAGGCGAGGGCCCGGGCGGGGCCGACACAG	0.0523563	CTCTTTCGTTAAGAGGGAAACTGAGGCCCAGGGCAGACAGTGACTCGGCAAGGGTCACTTAGGTGATGGCGCGCTCAGGCTTAGGTCTCTGGCCCCCCAGGGGGCAGCTGTGGCTAGCAGCGGCGGCAGTCCCCGCCGGGTTCCGGGTGGGCGGCGGAGCCCTCCTCGGCTCGGCCTGCTAGGAGGGGCGGGGCGCGAGGGGGCGGAGGCGAGGGCCCGGGCGGGGCCGACACAGGTGCTCCGCATCCGGCCGGGGGGCGGCTCCGAGGAGCGGCTCGTAGGAGCTTCATAAGCTGCCGGGGTGCGGGGCTGCGCGCGGCCCGCTGCAAAAATAGTGCCCACGTGCGTGCGCGTCTCTCGCCCGCCGGCTGGCCGGTCAGCCCGTCAGCCCCGCAGGGC…
NmDTS3_gR17f	GACTGAAGGCGAGGTCCGGGGCGGAGGGGATT	GGGTGAAGGGGATGGCTGGGGCGGGGCAGAGA		TRUE	9024	BRSK2	0.1	6	23,22,15,12,10,8	.GG......G..T.G.T.......	0	chr11:1430401-1430432	-	chr11	1430401	1430432	CAAGGGGTGAAGGGGATGGCTGGGGCGGGGCAGAGAAAC	0.0120423	ACTGTTTTAAATGAGCCAAGGACAGGTAAATCGCTAAGGAAACACAGATGACTAACACCTGTGCGAAGGAGCTCCACTCCCACGGCCCAAGCAGCACGACTGAGCACAGGGAGAAGAGGCGGGCACGGGAGCATGAGGATGCCAGCTGCCCCGTCTGCAGCCCCAGCCTCTCCCTGACTCCCCCAGCTCCAGGCTGCAAGGGGTGAAGGGGATGGCTGGGGCGGGGCAGAGAAACAGAGAGGGAAATGCAGGCCCTGAGGAAAGCCAGGCCCATGCCTCCAGGGTCAGACGGCACACACAGATGTGTGTACACACACCCTTACACAGGCACACACATACACACACATCCCTGTACAGGCAGACACACATACATCCCTGCATAGGCAGACACATATGCAC…
NmDTS3_gR17f	GACTGAAGGCGAGGTCCGGGGCGGAGGGGATT	GGGTGAGAGCGAGGTCTGGGGCAGAGAAGTCA					0.1	6	23,22,18,17,8,2	.GG...GA........T.....A.	0	chr20:5329939-5329970	+	chr20	5329939	5329970	CCATGGGTGAGAGCGAGGTCTGGGGCAGAGAAGTCAGTG	0.206145	ATGAGGCCAGTGATTGGCACGTAACCCAAAGGTAGGTATGACCCGCCTTTACAGTTCAATAACTCTGCCCAACGTGACTCAATCAGATCTTCTCTATTGGAAAATTAGAATGTAAAGTATCACACAATATTAGCAGACAGTTGAGGGGCAGAGAAATGGAGAGAAGGCAGTGGGGAAAAGCCCAAAGGAGGAGAAGCCATGGGTGAGAGCGAGGTCTGGGGCAGAGAAGTCAGTGGTGGGGAAGTGGGGGAGGAGCTACGGAGAAAAGCAGAAATGCAGGTGTTCAGTCTGAGCCTGGAAGACTTCTTGGGTTGCTATAGGATTCTCAAGGTGACCAACAGAGACCCGGTGCTGCTGCGGTGTCGGCAACAGGGATGAAGGATACTCCATTCTCTACAA…
NmDTS3_gR17f	GACTGAAGGCGAGGTCCGGGGCGGAGGGGATT	GGGTGAGGGCCAGGGCTGGGGCGGGGTGGGGG	TRUE		6548	SLC9A1	0.1	6	23,22,18,14,10,8	.GG...G...C...G.T.......	0	chr1:27434109-27434140	-	chr1	27434109	27434140	TGCTGGGTGAGGGCCAGGGCTGGGGCGGGGTGGGGGTTG	0.0272149	GTGGTGATGCGCCCCTATGTGGAGGCCAACATCTCCCACAAGTCCCACACCACCATCAAATACTTCCTGAAGATGTGGAGCAGCGTCAGCGAGACCCTCATCTTCATCTTCCTCGGCGTCTCCACGGTGGCCGGCTCCCACCACTGGAACTGGACCTTCGTCATCAGCACCCTGCTCTTCTGCCTCATCGCCCGCGTGCTGGGTGAGGGCCAGGGCTGGGGCGGGGTGGGGGTTGTGGTGTGGGGTGTGTGTGGGGGGTGGTGGGCTGTGGTGCTGTGTGTGTGGTGTGTGCAGTGCACTATGTGGAAGGGCCAGGCTATGTGGTGTGTGCATGTGGTGCAGTGTATAAGTATTGTGTGGAGGGGCTGGGCTGTGGTGTGTGTGTGTATGCGTATTGCG…
NmDTS3_gR17f	GACTGAAGGCGAGGTCCGGGGCGGAGGGGATT	GGTGGACGGCGAGGACCGGGGCTGAGGTGGGG		TRUE	27127	SMC1B	0.1	6	23,22,21,18,10,2	.GTG..C.......A.......T.	0	chr22:45809130-45809161	+	chr22	45809130	45809161	CTGAGGTGGACGGCGAGGACCGGGGCTGAGGTGGGGTGA	0.273808	CCCCAGGGTGGGGGGCGAGGGTTGGGAGCCCCTGAGATGAAGGGCGAGGGCCGGAGCTGAGGTGGGGTGGGGTCCCTCAGGGTGTCGGAGGAGGGTCGGGAGCCAGGAGGTGGAGGGCGAGAGCGGGGCCCGAGGCGGGGCCGAGTGGAAGGGTCAGGACCTCCGAGGTGGGGCGGAGGGACAAGGGTCGGGACCCCTGAGGTGGACGGCGAGGACCGGGGCTGAGGTGGGGTGATGGGCAGGGGCTGGGCCAGGGCCAGGCCGGGATCCGGTCGCGGTCAGGCTCCGGGACTGGAAGGGGAAGGCCGGCCAGGCGCCCGCGGCAGACGCCCACACCCCACAGGCCACGTGTGGCCTGGACGCCTGGGACGGCGGAGGCGCTCCGGTGGCGCCCTGAGC…
NmDTS3_gR17f	GACTGAAGGCGAGGTCCGGGGCGGAGGGGATT	GTCGGGAGGGGAGGACCGAGGCGGGCTTGGGA		TRUE	338917	VSX2	0.1	6	23,21,19,15,10,6	.T.G.G...G....A...A.....	0	chr14:74725171-74725202	-	chr14	74725171	74725202	GGGAGTCGGGAGGGGAGGACCGAGGCGGGCTTGGGAAAT	0.0726778	CATTTCTTGGTCCCCCAGAGCAGCTTTCCGGAGATTTCCCGCAGCTGACAGAGCCGGGAGCCCCTCGCATTGTCCGCCAAGGAGGTCCAGGCCCGCGGGGTAATGGTGCGCCCCAAGCCTGGCGGTTCCCTTCTCGCCCCTCACAGTCCTTAAAGGCTCAGACCCCGGGGGCAGCGAGTCGCCCCAGGGAAGTCGAGGGAGTCGGGAGGGGAGGACCGAGGCGGGCTTGGGAAATCTGTTCATTTCCTCCCGATTTCCTTGCCTGGGTCTGGGCCGGCGCCGCCCTTCCCTCCGGGCCCCCTCCCCCGCGGCAGAGGTATCAGCTTTTAATGAAAAATTGCTCCAGCTCTATTCAGGAGGCGGCAAAAGAAGAGTCACCCCCAGGGGCAGCCCTGGGCT…
NmDTS3_gR17f	GACTGAAGGCGAGGTCCGGGGCGGAGGGGATT	GTCTGAAAAAGAGGCCAGGGGCGGGTTGGAAG		TRUE	85320	ABCC11	0.1	6	23,17,16,15,10,8	.T.....AAA....C.A.......	0	chr16:48213905-48213936	+	chr16	48213905	48213936	CTTAGTCTGAAAAAGAGGCCAGGGGCGGGTTGGAAGACC	0.116172	TAAGATGCAGTGGACTAAAGATGGGTGGAGAAGTGTGTTCCAAACAGAACAGCCTATGTAAGCCCTGAAAGCAGCAAATTCTCAGAATACATCCAGGCACCCACAAGCCATTTGGCTATGGCTGAAACAAAAGGGTGTAGGAAGGAGGGGAAGCCCTCTGTAAGTCAGAGAAGGTGGGCACCATGATGAAATGGTGCTTAGTCTGAAAAAGAGGCCAGGGGCGGGTTGGAAGACCACTTTTCCTCCCATCCCTCAGTGTATCACACCCTGCGGGCTGCCTTGCCAGCATCATGTTCAGGTGTCTGGTGGTCTTATGCTTCAGGGAAGCTTGGTTAATCCAAACCAACCACATTAATTCTACTCCTCTTGCCAGAGCTTGGTTTAGGTGTGGGCTCATGA…
NmDTS3_gR17f	GACTGAAGGCGAGGTCCGGGGCGGAGGGGATT	GTCTGCGAGCGAGGGCCGGGCCGGGCGCGGCA		TRUE	80139	ZNF703	0.1	6	23,19,18,17,10,4	.T...CGA......G.....C...	0	chr8:37554511-37554542	-	chr8	37554511	37554542	GAGGGTCTGCGAGCGAGGGCCGGGCCGGGCGCGGCAGCT	0.271059	GAGGAGGGCGGCGGGTCCGGCTTGCCGATCTGCGAGCAGGTCTGAGCCAGCAGCGCCAAGGGGCTCTTCTTGGCGTCCAGCTGTGGGAGACAGAAGCAGGGGGAGGGAGAAGGAGTGAGACTCAGAGGCCTGCGGGGCGAGCGGGGGCGCCCGGGGAGCTGGGCGGCGGCGCCACGGGGCGGGGCGGGCCTGGGGAGAGGGTCTGCGAGCGAGGGCCGGGCCGGGCGCGGCAGCTGGCGGAACTGCGCCCACACTGCCGCTGGGTCCCGGGGTGCGCCGCAGGCCCTGCGGAAGGAGTTCACCCAGGACCCCTGCGGGAGAAGGTGACGTCTCTGGAGTCGGGGCTGTGACTCGCCACTTCCCTCTAATGTCCCCCTCCTCCAGGCCCAGGAAAAAACT…
NmDTS3_gR17f	GACTGAAGGCGAGGTCCGGGGCGGAGGGGATT	TATTAAAGGTGAGGTCAGGGCCGGATGTGGTG		TRUE	2534	FYN	0.1	6	24,22,20,15,8,4	T.T.A....T......A...C...	0	chr6:112129013-112129044	+	chr6	112129013	112129044	CTGCTATTAAAGGTGAGGTCAGGGCCGGATGTGGTGGCT	0.177099	AGGCTTGGGTGCTATGTTATCAGGTTCTGCATCCAGTCAACTACAAAAGGTTAATCATTGCAAGAGCCTTAGAGGCATCCTAAGTGTCTCCAAATGAATAGGTTGGGAGGTGAGGCCTGGAACCTGCATTTTCATAACTTCCCCAGGGGGTTCTGAAGCACCCCCAGGTTTGGGGACCACACTGGTATAGAACACCCTGCTATTAAAGGTGAGGTCAGGGCCGGATGTGGTGGCTCATGCCTGTAATCCCAGCACTTTGGGAGGCCGAGGTGGGCAAATCACAAGGTCAGGAGTTCAAGACCAGCTTGGTCAACATAGTGAAACCCCATCTCTACTAAAAATACAAAAATTAGCCAGGTGTGGTGGCATGCACCTGTAGTCCCAGCTACTCGAGAGGCT…
NmDTS3_gR17f	GACTGAAGGCGAGGTCCGGGGCGGAGGGGATT	TCCTGAGGGCCAGGTCGGGGGCAGGCATGGAG	TRUE		3054	HCFC1	0.1	6	24,23,18,14,8,2	TC....G...C.....G.....A.	0	chrX:153214431-153214462	-	chrX	153214431	153214462	GCGTTCCTGAGGGCCAGGTCGGGGGCAGGCATGGAGGGG	0.0307964	CTCTTTCTCTCTGTTTTTAAAATAATCTAAAGAAAGCACATTTTACCATTGCTGTTGGGAGGAAGCAGAGGCAGATGGGAAAGCAGAGAGAGGAGCGCGCTTCCTTTCCTCCCCGCTGCCGCCCACCCTGGGGAGAGACTTTTGCGGGGAGGGAAGGCGGAGCTGAGGACAGCCAGCTCCGCCCTCCCAAGGCTGTGCGTTCCTGAGGGCCAGGTCGGGGGCAGGCATGGAGGGGAGGAAAGGCGTCCCTCTTGGCCCTCCCCAGAGTGGCTTTCCTGGCACCCTGGCCTGGGTGTCTGGTTCTGTTTTCTTTTCTTCCCCTTGTGTTTCCAGTCACCTAACTTCCCTTCCTCAGGCTCCCCCGGCCCACCCTGCTCAGTGACCCCACAGGAAGCTTAC…
NmDTS3_gR17f	GACTGAAGGCGAGGTCCGGGGCGGAGGGGATT	TGAAGAAGCCGAGGTCCGGGGTGGCTAGGGAA					0.1	6	24,23,22,21,16,3	TGAA....C............T..	0	chr5:171209583-171209614	-	chr5	171209583	171209614	GTTTTGAAGAAGCCGAGGTCCGGGGTGGCTAGGGAAGGG	0.593061	TCTGATGCCCCTTACGCAGCCCGTTACATAGTAAATGTTCAGTAAAAATACCTGTTGAAAGGATGAATAATGAACGGTCTCAAACTGCAGGCTCTGAGAGGCCAGGAACTTTGTCTGGTGAATACATTTTTGTATTCACAGTACTTGGCTCAGTAAATATTTGCCGAATGAGTAAAGCAGGTGGTATGATTTTTACGTTTTGAAGAAGCCGAGGTCCGGGGTGGCTAGGGAAGGGTATCGGAATTAGTGGGTGTCATGAACGAAGTACCTACTGTGCGCCTGACCCAGGGTAAGTCCCTTCCACACGTTATTTCATCTAATTCTCCTAACTGCCCGGCAAGGCCGGCACTGTTAGTTTCTGTTGGGAACGTTACTCTCCTTACCCAGTGGCACATACCC…
NmDTS3_gR17f	GACTGAAGGCGAGGTCCGGGGCGGAGGGGATT	TGAGGAAGGCGAGGTACGGGGCGAGGGCGGAG					0.1	6	24,23,22,21,9,1	TGAG...........A.......A	0	chr19:54413044-54413075	+	chr19	54413044	54413075	TCCCTGAGGAAGGCGAGGTACGGGGCGAGGGCGGAGGAC	0.163556	AACAAGGGACCCGAGTGGCTCCAGGGGTGGTGAGATCCTGGCGGTCGGGACGCCCGAATTCGAGCGGCTATGGGGGATGCAGGGACACCTGGGCCTGGCGATCCCGGAGGACGGGGTCCGAGGGTCCCGGAGTGGGAAACTGCACTCCTCGCGTCCGAGTCGCAGCGAGCGTGGGCTGGGGAGGGCAGAGGCCGGGTCCCTGAGGAAGGCGAGGTACGGGGCGAGGGCGGAGGACCCAGGCCCGGCCAGAGCAGGATGTGGGTCTGGAAAGGGGTCCCAGAAAGGGGGAGTTACGGTCTCCCGAGAGATGGAGGAGAGATGGAGTTTGGGCTTAAGACTTGCAGAAGGGGACCCCGGAGATTCAAATGCCTGAATCCGGGAAAGGGTGGGAGAAAGAGG…
NmDTS3_gR17f	GACTGAAGGCGAGGTCCGGGGCGGAGGGGATT	TGCGGAAGGTGAGGTCCGGGTCCGCCCAGCTG	TRUE		125058	TBC1D16	0.1	6	24,23,21,15,4,2	TG.G.....T..........T.C.	0	chr17:77924186-77924217	-	chr17	77924186	77924217	AAGCTGCGGAAGGTGAGGTCCGGGTCCGCCCAGCTGGCC	0.085462	GCTGAGATCCTGACCTTTGCCCAGTTTTCCTCCCGTCCAGCAGGTCGCCCCCGATAAGACATGCATGCAGTTCTCCATCCGCCGCCCCAAGCTGCCGTCCTCCGAGACGCACCCCGAGGAGAGCATGTACAAGAGGCTCGGCGTCTCCGCCTGGCTCAACCACCTGAATGAGCTGGGCCAGGTGGAGGAGGAGTACAAGCTGCGGAAGGTGAGGTCCGGGTCCGCCCAGCTGGCCCCGCGGAGAGCCGGCCGGGAACCGGGAACGAGCGAGAGGGAAGGAGGGCCGGGGCCTGGCCGCCCGCCCGCACCCACGGGCCACCTCCTCGTGAGGGCCCCGTTTTCTTGTGTGAGGCTCTCTGTGAACACACCGATAAAGCAATCAAAGCTGCTGCGTTGAAA…
NmDTS3_gR17f	GACTGAAGGCGAGGTCCGGGGCGGAGGGGATT	TGGTGCTGGCGAGGTCCGGGGTGGGGTTGTAC		TRUE	54788	DNAJB12	0.1	6	24,23,22,19,18,3	TGG..CT..............T..	0	chr10:74110641-74110672	-	chr10	74110641	74110672	GTTCTGGTGCTGGCGAGGTCCGGGGTGGGGTTGTACCCT	0.107328	GCCTCAGTTTCCCCAGCATACAAAGAGAGGATTGGCTGGGATGATCCTGAGGTTCCTTGCAGCTCAGGCTATCCAATGTTCTGTGAAATGGTTGACTCTGGGCTAAGTCATGAAGGCCAAGCTGGGAAGGCCAGCCCACAGGAAAAGGAGACGGATTGCTGAGGGATTCTGCATTCAGAGTCCAGGAGTGAGAGATGTTCTGGTGCTGGCGAGGTCCGGGGTGGGGTTGTACCCTTCAAGTCAGTCAACCTTCATGAGCCCCACTGTGCACTTAGCCCCCTTCCATTCACTGTATTTCACAGAATCTTATTTACCCCTCAGAGCACTCCTATGAGAGCAGAGATCGTCTCTCCACTCAGGAACCAGCTAACCTGGCAAGGCCACATGGCTAGCCAGCAA…
NmDTS3_gR17f	GACTGAAGGCGAGGTCCGGGGCGGAGGGGATT	AAATGGAGGAGAGGTCCAGGGCAGCTTGGCAT					0	6	24,22,19,15,7,2	A.A..G...A.......A....A.	0	chr1:38126044-38126075	-	chr1	38126044	38126075	AGAGAAATGGAGGAGAGGTCCAGGGCAGCTTGGCATGGT	0.0735202	CTCCCCAGGAGGGTCGGGAAGGAGCTTTTCTCATTATTGTGGTTATTAAAAAATAAATGAGCCAGAGACAGAGACACAGAGGGAGAGACAGAGAGGCTGAGAGACAGAGGCAAGCAAAGAGAGACAAAGAAAGACAGACAGATAGAAGACGGAGCTGGGAAGACAGATACAGAAGGAGGTAGACACAGAGAGGCCGAGAGAAATGGAGGAGAGGTCCAGGGCAGCTTGGCATGGTGGGAAAAACAGGTTTGGGGACTTTCAACTGCATTTAAAGTCACGCCTGGTACCCAGTCGTGTGGGCTTGGGCAAGCTACTTCATCTACTTGAGCCTCCGTTTCTCGTCTGCAAAATGGAGTAATAATCCTTACTTTGTAGTATCAGAAGCATAGACAGAGAGAC…
NmDTS3_gR17f	GACTGAAGGCGAGGTCCGGGGCGGAGGGGATT	AACAGATGGCGAGTTCCAGGGAGGTGGGGAGG		TRUE	23129	PLXND1	0	6	24,21,18,11,7,3	A..A..T......T...A...A..	0	chr3:129296449-129296480	+	chr3	129296449	129296480	AAGTAACAGATGGCGAGTTCCAGGGAGGTGGGGAGGGGG	0.350685	ACCCACCCAGCCCCCTGGCTGATCCTGGAGGCGCTTGCCCCAACTCCTGCAGGGTGGGGCTTGAGGGCTGAGGGCAGGCCCCACCCTAGCCCTCCCAGAGCTCCAGCCCCTGCCACGAGGCTTCCCGACACATCCCAGATGCCCGGCACGTGGCCACCACGTGTGACAGCTCTCACGGGCCTCAGCTCCTCCATGGAAGTAACAGATGGCGAGTTCCAGGGAGGTGGGGAGGGGGGTGGCTGGCACGCCTCCAGGACTCGTCAACGCTTCCCACCCAGGACGCGCCTCCAGGAGGGGTCCAGAAAGGAGCTGCGTCCCCAACCCCCAGCCCAGATGGTGGGGGCGGGGCTAGTTGCAAAGACGAGCACTGGTTGGGGAGTCCAGAGCTAAGCACAAGTC…
NmDTS3_gR17f	GACTGAAGGCGAGGTCCGGGGCGGAGGGGATT	AACTCAAGGCGGGGTGCAGTGCGGGGAGGGAG		TRUE	111	ADCY5	0	6	24,20,13,9,7,5	A...C......G...G.A.T....	0	chr3:123070923-123070954	+	chr3	123070923	123070954	CTCCAACTCAAGGCGGGGTGCAGTGCGGGGAGGGAGTGG	0.0103511	CTGACCCAGGCAGTCGGTCTAGGAAGAGATGGGACTTTCTTCCTTCTCAGAACCACCAAACCCCAGAACTCAGAGAGGGGAATAGCCAGGTGTGGGGTGTTTCAGGGGATGACAGCTCCTGTCTCCTCTTCTTCTCCCTCATCCCTCCCCTGCGGAGCACCTTAATCCCAGTTAGGAATGCTGGCTTCTCTCCTTACTCCAACTCAAGGCGGGGTGCAGTGCGGGGAGGGAGTGGTGAGCAGTGTGGGGAAGGAGTGGGGGCCGTGTGGGGAGGGAGAGAGGGACCCTCTGGCTGCTGGGCTTGTTTGCAAACCACAGGGACGCCACATGGCTATGGGCACCAGGCCTTGGGCACGGGCTGGGTAGAACTCACTTCCCACAGGGCCTGGAATGCTGGAC…
NmDTS3_gR17f	GACTGAAGGCGAGGTCCGGGGCGGAGGGGATT	AACTGAAAGCGGGGTCCGGGGTACACTCGTGT		TRUE	4726	NDUFS6	0	6	24,17,13,3,2,1	A......A...G.........TAC	0	chr5:1806936-1806967	+	chr5	1806936	1806967	AAAGAACTGAAAGCGGGGTCCGGGGTACACTCGTGTCAT	0.367896	GAGAGAGGAAAACTACCAAGACCCTCCAAACAGAAAACAAGCGTGGGTGACGGCGTGGAGCAACTGAAACTTTGTGCCTTGCTGCTGGGAATGTAAAATGGCACAGCCGTGAAGGAAAACAGCGTGTGGGTTCCTCAAAAAGTTGAAACTAGGACTTCCATCCAATCCAGCGGTTCCACTTCTGAGCGTGTGCCCAAAAGAACTGAAAGCGGGGTCCGGGGTACACTCGTGTCATAGCAGCATTATTCATTATAACTCAAATCTGGAAGCAGTTTGGGGGTCCATTGTCAGCTGAACGGATAAGCAAAATGTGATCTGTCCATGGACAGTGGAATATTATTCAGCCTTAAGGAAGAACGCTTGACACGCCCCACAACACGGATAAGCCTGGAGGACGTT…
NmDTS3_gR17f	GACTGAAGGCGAGGTCCGGGGCGGAGGGGATT	AACTGAAGGAGACCTCAGGGCCGGGCGCGGTG					0	6	24,15,12,11,8,4	A........A..CC..A...C...	0	chr19:17457489-17457520	+	chr19	17457489	17457520	ACCCAACTGAAGGAGACCTCAGGGCCGGGCGCGGTGGCT	0.173461	ATGGTTAACTTCCCCTGACTGGGGTGGAAACTGAGTCTCGAAGAGAATCAGGATCTTTTCTGGAATCAGAAAAAGATCTCCACCTCCAGTGGTTGAATATACAAACTCTGATTTCAGTGGACACAGAGCCTGGGAGGCATCCGCGGCAGAGAGAGGGCACGAAAAGGGCCTAAGGAGGCCCGCAGAGTTTCTGACCACCCAACTGAAGGAGACCTCAGGGCCGGGCGCGGTGGCTCACGCCTGTAATCCCAGCACTTTGGGAGGCCAAGGTGGGTGGATCACCTGAGGTCAGGAGACCAGCCTGGCCAACGTAGTGAAACCCCGTCTCTACTAAAAATACAAAAATTAGCCGGGCGTGCTGGTGCATATCTGTAATCCTAGCTATTCGGGAGGCTGAGG…
NmDTS3_gR17f	GACTGAAGGCGAGGTCCGGGGCGGAGGGGATT	AACTGAAGGCAAAGTGGGGAGCGGATGGGCAA					0	6	24,14,12,9,8,5	A.........A.A..GG..A....	0	chr17:40251186-40251217	+	chr17	40251186	40251217	TACTAACTGAAGGCAAAGTGGGGAGCGGATGGGCAACTC	0.0734985	CCCTCCTCCGCCCCCAGCGCCAGCCCAGGTCCCCCAGCTGTCACTGTTTAGCCCTGGAATGACAGGCGTCCTGACTCCGTGAGTCTAGCCACATTCAAGGCCTTTGAGCTTAGCACCCCTGAGCCCCTGCCCCCTCCCTCTGCCCCCAGTCGCTAATTTTATTGACCTGTAAAAGGCACGTTGCTGGCAGGCAGTATACTAACTGAAGGCAAAGTGGGGAGCGGATGGGCAACTCTCCCCCCGGGAAGGCAGCTGGAGATGGGACAGGAGGGAGGAGGAAGGAGACTCCTGGATCCAGGGCCAAGGACACTTTGAGAGGAGGAAGAGGGGGGCCTTGGGAAAGAGAAGTACACTGTCTATGGGAGATGGTAGCCAAAAAGACGGGAACGGGAATTTCAG…
NmDTS3_gR17f	GACTGAAGGCGAGGTCCGGGGCGGAGGGGATT	AACTGAAGGCAAGCTCCAGGGAGACTCAGCTG					0	6	24,14,11,7,3,1	A.........A..C...A...A.A	0	chr4:103097877-103097908	+	chr4	103097877	103097908	CTTCAACTGAAGGCAAGCTCCAGGGAGACTCAGCTGAAT	0.302613	CAAAGGGAAAATTAAATTTCAATGCAGTGACAACAAGGACTCAGCCAATCAATCCTACAGGAGGCTCTGAAGTTGGGATGGTGCTTCAAAGGGTCTCAAATTGGGATAAGGGGACCTCTCAGGCTTTTATATTCTTACATTGAATCCTCTTTGGAAGGTGGGAGTGGTGCGAGGTGACCTTAGGCCAGGTGACTCTCTTCAACTGAAGGCAAGCTCCAGGGAGACTCAGCTGAATGCTGTTAACCCCTAACACTCCCAGCAGCTCCAAGAGGAGGGTTTAGGTGGTACACCATGACATCCACTACAGATGACACACGCATAAGCATCATAAATCTAGCAAAAGTGTGGAAGGACTTAATGCAGAAAACTATAAAATGTTATTGAAAGAAATCAAAACAA…
NmDTS3_gR17f	GACTGAAGGCGAGGTCCGGGGCGGAGGGGATT	AACTGAAGGCCTGGGCTGGGGCTGAGCAGGGC		TRUE	10134	BCAP31	0	6	24,14,13,10,8,2	A.........CT..G.T.....T.	0	chrX:152971533-152971564	-	chrX	152971533	152971564	TGGGAACTGAAGGCCTGGGCTGGGGCTGAGCAGGGCCAG	0.0249157	CCTGGGGGGAGAATGATCCCGGGTCATCCAGCAGGAAGAGAGAGGACCTAGAAGGTGTGAAAAAGAACTATCGGGCTGGGGGTGCAGTGGGAGGAGTATGCCCGGGGTGCTGTGGGGGTGGGGAGCGCCTGTGAGGGTTGGCAAGAGGAAGGGGAACCGGGGCCTGGCAGAGGGGAGCCCCAGACTGTCTCAAGGCTGGGAACTGAAGGCCTGGGCTGGGGCTGAGCAGGGCCAGGCTTTCGGACACACACAGCGTGGATCTTGCGCTGGACTTTGTGTATGCCCTGGCCTATCTTGGAAGCCCTGGTTCTCAATAGCCGGGAAGGGCCTGGGACGGTCCGAAAAGAGCTGGGCCTCTGCTGCACTGCCGCGGAAGCATTTGTGTTAGCTATCTCCCTG…
NmDTS3_gR17f	GACTGAAGGCGAGGTCCGGGGCGGAGGGGATT	AACTGAAGGCGGGGTATGGGGTGAAAGTGTGC		TRUE	5954	RCN1	0	6	24,13,9,8,3,1	A..........G...AT....T.A	0	chr11:31997778-31997809	-	chr11	31997778	31997809	TCACAACTGAAGGCGGGGTATGGGGTGAAAGTGTGCTAG	0.0453393	AGGTGTGAGCTATGGCACCTGGCCCCTCAGAAGTATTAAATCATTTAATTTTCACTAGAGTGCTATGAAGTAGGCATTATGATTACCCCTACTTTCTAGATGAGAAAACCGAGGCACATGGAGGCTAGATCATTTGTCCAGAGTCACAAAATTTGTGAATGAGAGAGTTGGGGATTTATTCCAAGAAGTTGAGAAATCACAACTGAAGGCGGGGTATGGGGTGAAAGTGTGCTAGAGGGATGTAGCGGGTAGGGACCAGAGATGCTGTTAATCATCCTGTAATGCACAGCACTTTCCCCCTCTCCAACAACAAAGAATTATCCAGACCCAAATGTCAATAGTGCCAAGGTTGAGAAACCTTCCTTGTAATCCCACCCTGCACCTCATACTAAAGTCGAG…
NmDTS3_gR17f	GACTGAAGGCGAGGTCCGGGGCGGAGGGGATT	AACTGAAGGGGAGGAGTGGGGAGGGGTGGTGC		TRUE	259217	HSPA12A	0	6	24,15,10,9,8,3	A........G....AGT....A..	0	chr10:118541006-118541037	+	chr10	118541006	118541037	TAAAAACTGAAGGGGAGGAGTGGGGAGGGGTGGTGCAGG	0.0147572	AAAACAGAAAAAAAAAAATGGATTTCCTCTGGATTCACTCTCTCTACTCCCCAATCAGTGCCAATGATGATGATGATGATGATGATGAATGCCGCTCGGTCAGGCCTCAGTGATTTCACCCTGTACATTCTCAGATGGTCCTCTGGCTCTCTAGTTTACCCCTGGGGGAAGCACTTGTCTCAATGAAATGTTGCAATAAAAACTGAAGGGGAGGAGTGGGGAGGGGTGGTGCAGGAGCCCCACAGCCCTGGGTCCAAGGTGAGGCCAAGGGCAGCCTCTGCCACAGCCTGTGTCGGTTTCTCAGGAAGCCTTTTTCTCTGCCCATCCGTGGTGTGGTGATTGCTTAATTGTCGCTAAAAGGATCAAATTCAAAGCACTCGGCCTCTCTCCTTCATTCTC…
NmDTS3_gR17f	GACTGAAGGCGAGGTCCGGGGCGGAGGGGATT	AACTGAAGTCAAGGTCCTGAGCTGTAATGGAA					0	6	24,16,14,7,5,2	A.......T.A......T.A..T.	0	chr1:88465135-88465166	+	chr1	88465135	88465166	CAGAAACTGAAGTCAAGGTCCTGAGCTGTAATGGAATCC	0.431771	AACATGGAGAAAAATGACTGAAAGGTTTTTATAGGCCATTTCTGAAAGTAGCATGGAATGTGTCTATTTATATTTCCACTGGGGAGATGGCAGTCACTTGGCCACACTAAGTGCAGGGATCCTTGGAAATGTAGTCTAGCTGTGTGTTCAAAGAAGGAGGCAGCAGAATGGGGCACTCAGTGAACAGTGTCTGCCACAGAAACTGAAGTCAAGGTCCTGAGCTGTAATGGAATCCATTCACTGTAGCTCCAAAAACGATCAACTCCAGAAACAAATTAACAAACTTGCATTTATTAACTCTGCAGGGGTTCTTTCATAACATTCCCATAATCTTTGTAACATCTCTGTGAGATAAGCATTAATGTTTCCATGAGGAAAATGTAGGTCTGAAAGTCTTTA…
NmDTS3_gR17f	GACTGAAGGCGAGGTCCGGGGCGGAGGGGATT	AACTGCAGGCGAGTTCTGAGGAGGGGTGGCTC		TRUE	26074	CFAP61	0	6	24,19,11,8,6,3	A....C.......T..T.A..A..	0	chr20:20276106-20276137	-	chr20	20276106	20276137	GGAAAACTGCAGGCGAGTTCTGAGGAGGGGTGGCTCCTG	0.0599841	GGATATTCAGCAGTATTTCAGAATTAAAATATATGTAGATATATACACAGTGAAGAATGTGACCGCCATGTGTATTTCTAAATTAAACACAAGACTTGAAAGACCATTTGAGTTTGGAAACAGCAGCTTTAGGTTTGGCTTCTGAACCCAGGGGTACATGTCCCCGTCACAGTAAGGGATGATTGGTGAAAAAGCTGGAAAACTGCAGGCGAGTTCTGAGGAGGGGTGGCTCCTGCACCACGGCAGTAAGGCTGCTGTCTGGGAGAGGACGCACCACAGACTCTGGCACAGTTTTATCTGCCAGGCTTCCCCAGGCCTCCTCCTCCTTTTAGGTTTCATTGTTGGAAGTGATTAAGAAAGGGAGCCCAGGTGTCAAGGGGGCACACCTTGAGATCCACC…
NmDTS3_gR17f	GACTGAAGGCGAGGTCCGGGGCGGAGGGGATT	AAGTGAAGGGGAGGTCCGGGTCCAGGGAGCAC		TRUE	64077	LHPP	0	6	24,22,15,4,2,1	A.G......G..........T.CA	0	chr10:126183226-126183257	-	chr10	126183226	126183257	AAGGAAGTGAAGGGGAGGTCCGGGTCCAGGGAGCACCTT	0.180164	CCCTTTGCAGGACTCAGGGATACTCCCAGCCCCAGCCTGCTCCACAGGGACTCACAGTCTGGTGGGGAAGCAAAGAAGCCCACAGACAAACTTTAAAGGGCAGGACCCAGGGGAGGGGCAGTCTGCTTGAACAGGGCGGGGGACAGGCTGGGTTCAGGGAGGCAGCAGAGGCATGGAAAGCTGAGACCTGAGCTAAAAGGAAGTGAAGGGGAGGTCCGGGTCCAGGGAGCACCTTGGAATCCACTGAGCACCCTGCTGAGGACCAGGGTGGCCACGCCACCACAGGCAAGGCCCTCTGCAGGCCCTCAAAGGCCATGACCCTCGTCCCCTCCTGCCCACCTGTGCCAGGAGAAGGAGGGCATCGAGGTGGGTAGGGAGGGCCTCCCTAATGAAGTGATG…
NmDTS3_gR17f	GACTGAAGGCGAGGTCCGGGGCGGAGGGGATT	ACCTGGAGGAGAGGTCCGGGGGTGGAATGCTT	TRUE		414260	LINC00619	0	6	24,23,19,15,3,2	AC...G...A...........GT.	0	chr10:44340826-44340857	-	chr10	44340826	44340857	AAGTACCTGGAGGAGAGGTCCGGGGGTGGAATGCTTTGG	0.143168	CACATACCTGTGGAACTTTGGGGAGCCAAGGGTCAGAATCCACCATACCCACATCTCTTCTTCCACATCTCTTCTTCCTGTTTCCAGAGCAGCAACCAAGGCTCATACCAGCCTCTCACCCACTTCAGACACACCCCTTGCCCTCACCTGTGGGGCAGGTTTCCCAGGCTCTGGGGCCACTGCCCGTCTGGACAGGAAGTACCTGGAGGAGAGGTCCGGGGGTGGAATGCTTTGGCCAGAGGAGCAGGCTGGCTCCACGCTTGTCTGCTGGGGGCGGGATGATTCCTTTGGACTCATGGCATCTGGCCTCTCTGGCAGCAGATTCTCCCTTTTCTAAGCCTGCCCTACCCCCTCATGATTCTCTGGATTTCTCACGTTGCACCTGCCTCAGACCACAGG…
NmDTS3_gR17f	GACTGAAGGCGAGGTCCGGGGCGGAGGGGATT	AGCTGAAGGCAGGGTCCGGGGGGAGGAAGGAG					0	6	24,23,14,13,3,1	AG........AG.........G.A	0	chr1:5842809-5842840	+	chr1	5842809	5842840	CCACAGCTGAAGGCAGGGTCCGGGGGGAGGAAGGAGGGA	0.106998	GAGTTTTGCCATGTTGGCCAGGCTTGTCTCGAACTCCTGACCTCAGGTGATCCTCTGGCCTTGGCCTCCCAAAATGCTAGGATTACAGGCATGAGCCACCACATCAGACTGTTTGTTTGGTTTTTGTACCAGATGATGCTGGAAGTCAGGAAGCCGGAGCAGCCCCTACAGCCAGAATCCACACCCCAGCTATAACCCACAGCTGAAGGCAGGGTCCGGGGGGAGGAAGGAGGGAACATCATCAGGGAAGGGGCATTTTGAGGGACCCAGCCTGATGCCAGACATTTCACAGTAGAAATTCATTCCTTGAAACAACCTAAGACTTATGAATGGATAGACAAAGTATGGCCCATCCATATAATGGAATATTACTCAGCCATCACGGAAGGAAATTCTGAT…
NmDTS3_gR17f	GACTGAAGGCGAGGTCCGGGGCGGAGGGGATT	AGCTGAAGGCAGGGTCCTGGGAGGGAGGGAGA		TRUE	54795	TRPM4	0	6	24,23,14,13,7,3	AG........AG.....T...A..	0	chr19:49714157-49714188	+	chr19	49714157	49714188	CTTCAGCTGAAGGCAGGGTCCTGGGAGGGAGGGAGAGAG	0.0537298	GCCCCTGCAGGGGTTTACCTTTCTAAGGAAGCCGAGCGGAAGCTGCTAACGTGGGAATCGGTGCATAAGGAGAACTTTCTGCTGGCACGCGCTAGGGACAAGCGGGAGAGCGACTCCGAGCGTCTGAAGCGCACGTCCCAGAAGTGAGAGCGGGGCCTGGTCGGGGATGGGGCTTCTGGCCTGGGGCGGATCCTGACTTCAGCTGAAGGCAGGGTCCTGGGAGGGAGGGAGAGAGGGAGGAGGCCCGGGAAGCAGGCAGAGCCCTGGGGGTGGGTGGGCTGCGGGTGCCCCCGGTAAGAGGCCCTCCCTTCTCAGGGTGGACTTGGCACTGAAACAGCTGGGACACATCCGCGAGTACGAACAGCGCCTGAAAGTGCTGGAGCGGGAGGTGAGGCCTTG…
NmDTS3_gR17f	GACTGAAGGCGAGGTCCGGGGCGGAGGGGATT	AGCTGAAGGCCAGGTCTGGGAAGGGCTGGAAT					0	6	24,23,14,8,4,3	AG........C.....T...AA..	0	chr19:1259696-1259727	-	chr19	1259696	1259727	TTGGAGCTGAAGGCCAGGTCTGGGAAGGGCTGGAATGTC	0.0483384	TGGAGGTGGGACCCCAGAGAGGACTCAGTCCTGGTGAGGCTCACGGGGAGCTCCAGGCTAGGGACAGAGAGAGGGAAGGGTGGGGTCTGCGGGACGGGGTGGACAGGGGTGGAAGGCGCAGGCTGGGGAAGTTCCCAGACAGCAAGGGACAGCCGGACCAGGGGTGTTCCTAGACAGGGGGCAAAGGCCGGGAGGTTTGGAGCTGAAGGCCAGGTCTGGGAAGGGCTGGAATGTCAGGAGGTGTGGCCAGAGAGGCCCCCCAGGGCTGGGTCAAGCCAGGCCTGTATCACCTGCCAGCCCAAGGTACCCTGCGGAGTCCTAGGTCCTCCCAGTCGGCCTGGTGATCTCCCTGCAGCAAGCCACACAGATGTGAGACTCCAGGAAGGGGAGCAGGTGGGT…
NmDTS3_gR17f	GACTGAAGGCGAGGTCCGGGGCGGAGGGGATT	ATCTGAAGGTGATGTGCGGGGTGGAACAGTGA		TRUE	1600	DAB1	0	6	24,23,15,12,9,3	AT.......T..T..G.....T..	0	chr1:58604817-58604848	-	chr1	58604817	58604848	AAGAATCTGAAGGTGATGTGCGGGGTGGAACAGTGAGAG	0.0284965	GAACTGCAAGTCAGTTAAACCTCTTTCCTTTATAAATTGCTCAGTCTCGGGTATTTCTTCATAGTAGCATGAGAATGGACGAATACAGTAAACATCATGGGTGGCAGAACCAATAATGTATTTTGATCACATTGGCCATGGGGAGCCCATGAAGTATCTTGGGGCAGGGGAAATGATGACATTATGGTTTTGACGGAAGAATCTGAAGGTGATGTGCGGGGTGGAACAGTGAGAGGTTTTCGTGCTCTGGTCTCTCTACCTAGAAATGAAATGAAGTAGGAGCTGCCAGGTCTATAATACTGGCTGAGATCTCATGAAGGAAAAAGCCCCAAATTACACACCTTGATGGTGGAGTTTAAGCTAAGGGAAATATATTTCTCTGGAGAAGGACCAGCCCAA…
NmDTS3_gR17f	GACTGAAGGCGAGGTCCGGGGCGGAGGGGATT	CAATGATGGCAAAGTCCTGGGCGGTCTGGGCC	TRUE		57453	DSCAML1	0	6	24,22,18,14,12,7	C.A...T...A.A....T......	0	chr11:117391854-117391885	+	chr11	117391854	117391885	AGTGCAATGATGGCAAAGTCCTGGGCGGTCTGGGCCTTG	0.0530163	AAAAAGATTAAAAAGATTTAAATATAAAAAAGGGCTTCCACACAGGGCCCTTAGGGTGAGATGGTGCACCGGCCTGGTGTGTAGTGAGCGCTGGTTTAATGCCTCCTGGCATTGCTCCCACCTCAGCAGAAGGGAGGGAATGAGCTCGGCAGCCCTGAACCCGCCCCCTGTGTCCTGGCGCCCCAGCTCACCCTCAAGTGCAATGATGGCAAAGTCCTGGGCGGTCTGGGCCTTGCGGGTAGCGAAGCACTGGTAGGCCCCGGAATGGCTCTTCTGGGCCGAGGTGATGAGCAGCGTCTCGTTGCTGAGCCCGCGGATGGAGATGGCCTCGTCAGGCAGCACCAGCTCCGTGTTGCGATACCAGCGGATGGTGAACTCTGGGGAGCCCGTCAGGGCACA…
NmDTS3_gR17f	GACTGAAGGCGAGGTCCGGGGCGGAGGGGATT	CACAGAAGGCGAGGTCTCAGGGGGACAGGCGC		TRUE	22941	SHANK2	0	6	24,21,8,7,6,3	C..A............TCA..G..	0	chr11:70424520-70424551	+	chr11	70424520	70424551	TTGGCACAGAAGGCGAGGTCTCAGGGGGACAGGCGCATC	0.0557339	GGTAGGACTCGAATCCCGGCAGGATGCCTGCAGGGCACACTGTACTTCCCAGAACCACAACAGGCTGCAAGAAACAGAGACTCCTGCTCCCCCAAGACAGGAGGAACGCAGATTGCTTTTGAACTTTTATTCCAGCCCCGCAAGAGTGGGTTTCAGGAATGGCACCTTCCCTGCTCACCTGAGGATGGTGATGTTGTTGGCACAGAAGGCGAGGTCTCAGGGGGACAGGCGCATCACGACGCACAGCCTTCCCATCCTGGACCACAGCATTGCACGGCCCAAGAGCTCGTGGCCACGACGGGCTCCGGAGGCCCACATCCTTCATTTGCACCATTCTGGTACTGACAGTGGTTCCTCCCCTGTGGAGTAGACAGCGTGTCCCCGAGAAGGTGGGGGGCC…
NmDTS3_gR17f	GACTGAAGGCGAGGTCCGGGGCGGAGGGGATT	CACAGAAGGCGGGGCGCGGGGAGGGTGGGGAG	TRUE		3964	LGALS8	0	6	24,21,13,10,9,3	C..A.......G..CG.....A..	0	chr1:236687174-236687205	+	chr1	236687174	236687205	CAGACACAGAAGGCGGGGCGCGGGGAGGGTGGGGAGACC	0.00914663	CTCCCACCCCACTCCGCCTTCCGGGCAAAGGCAGCCAGATCCACCCAGGACACATTCTTTGTCCTTATCCCTCTGTGCTCGTCCCACAGCAAGCCAGTCGCGGTCCAAGGCTCCAGAGGCTGTGCAGGAGGCCGAGCTGGGTGGCGATCAGCGGCGGGTCCCTGTCCAAAACCCAGCAGAGCCGCCAGGGACGCCCCAGACACAGAAGGCGGGGCGCGGGGAGGGTGGGGAGACCACAGCAGTGAGGCGCGCGAGCCGGGAAGTGAACGAGGACTGACTCCTGTCGCTTCCCGTAGCCGCCCACGGACGCCAGAGCCGGGAACCCTGACGGCACTTAGCTGCTGACAAACAACCTGCTCCGTGGAGCGCCTGAAACACCAGTCTTTGGGTGAGTCGCGC…
NmDTS3_gR17f	GACTGAAGGCGAGGTCCGGGGCGGAGGGGATT	CACAGAGGGCAAGGTCAGAGGCGGGAGTGGCT		TRUE	111	ADCY5	0	6	24,21,18,14,8,6	C..A..G...A.....A.A.....	0	chr3:123049047-123049078	-	chr3	123049047	123049078	AAGGCACAGAGGGCAAGGTCAGAGGCGGGAGTGGCTGCC	0.0622951	AGGTGTTCCGCTTAGAGAGAATCACCCTGCCTGTGAGCCATAGCAAAAAGGCACTTTGGCCAATTCATGGCTATCACTGGCCACAGAAGGAGCCCTGGTCATTGAAAAACATGGGTGGTGCAAGCTTATGTGACAGCCAAGGGAGCAAGTCAGAGACTTTGGGCTTTAGAAATAGCTTGGGCAGGGGCAGAGAAAAAAGGCACAGAGGGCAAGGTCAGAGGCGGGAGTGGCTGCCAGGAAGGCAGCCGGGTCCGTTGGTTTGGCTCAGTTCTACTTGCAGCACTTGCCAAGTGTCCCCAGCAAGCCTGAGCTAGACAATCAGTCTCCCCGGAAGCACAGAGCCTTAAGGGAGAGAGACCAGGACTCCTGGTGCTCAGATACAAGGCACGTCATGTGGAC…
NmDTS3_gR17f	GACTGAAGGCGAGGTCCGGGGCGGAGGGGATT	CACAGATAGCGAGGTCCCGGGGGGGGGGGGTC		TRUE	10811	NOXA1	0	6	24,21,18,17,7,3	C..A..TA.........C...G..	0	chr9:140324284-140324315	+	chr9	140324284	140324315	CTGCCACAGATAGCGAGGTCCCGGGGGGGGGGGGTCCCT	0.179627	CCTGCAGGTGCCACCCCGCCCCCAGACTGGGCCATGGCCACAGCCACAGCCTTGCAGCCTCCCAGAGTCCCTGCGTCTCTCTGCGTCCTTTCATGCCTTTGTGTCTCCCTGTGTCCCTGCCACAGACAGCGAGGTCCCGGGGGGGTCCCTGCGTCCCTGCCACAGATAGCGAGGTCCCGGGGGGGTCCCTGCGTCCCTGCCACAGATAGCGAGGTCCCGGGGGGGGGGGGTCCCTGCGTCCCTGCCACAGATAGCGAGGTCCTGGGGGGATGCCTGTGTGCCTGCCACAGATAGCGAGGTCCCCGGGGGGGTGCCTGTGTCCCTGCCACAGACAGCGAGGTCCCAGGGGGGTGCCTGTGTCCCTGCCACAGGTAGCGAGGTCCCGGGGGGGGTGCCTGT…
NmDTS3_gR17f	GACTGAAGGCGAGGTCCGGGGCGGAGGGGATT	CACAGATGGAGAGGTCAGGGGAGGCCTTGCTG					0	6	24,21,18,15,8,3	C..A..T..A......A....A..	0	chr19:29749631-29749662	-	chr19	29749631	29749662	TGACCACAGATGGAGAGGTCAGGGGAGGCCTTGCTGAGG	0.0251529	AAGCACTTACTGTGCACCATTTGGGGGACAAGATACTGCAGAGAACAAGACAGACAAAGCTCCTGCTCTCATTGAGCTTATAAACTACGGAGAGGGTGAATCACAAGTAATGAAACAGCTAGATTATTTTACAAAGCAATAAGCACTGTGAAGAAAATGAAACAAAGAAATGAAGAGAGAGCCTGGGGATGGAGGGTGACCACAGATGGAGAGGTCAGGGGAGGCCTTGCTGAGGAAGGTGCCATGAATGTCAGAAATCATGCGGCCCTGTGCAGGGAAGAGCATCGCAGGCCAAAGGGCAACGTGCAGCCTGAACCAGCAGAACCACTGGGGACAATAAAGGAATGGGTGAGAGTCCAGGTGGCAGAGTCACAGTGAGAGAGACACAGAGTATTCTGA…
NmDTS3_gR17f	GACTGAAGGCGAGGTCCGGGGCGGAGGGGATT	CACATAAGGCGAGGTACGGGGAAGAGATGTGG					0	6	24,21,20,9,3,2	C..AT..........A.....AA.	0	chr5:73788841-73788872	+	chr5	73788841	73788872	GAGACACATAAGGCGAGGTACGGGGAAGAGATGTGGAGC	0.0805647	ATGCCAATCAAAAGCCCTGGGTTGTTTTACCTGAGCTTCTGAGCAACCACCTATAAATCGGGGGTTTTCATGGCTCCCTTCTTGAGTTTGATTAATTTGCTACAGCAGGTCTTAGAACTCAGGGATACACTTACTTACATTTATCATTTTATGATAAAGGATATTGCAAAAGATACAGATGAATAGCCAGATGGAAGAGACACATAAGGCGAGGTACGGGGAAGAGATGTGGAGCTTCTTTTCCCTCTCCAAGAGCACCATCCTCCAAGAACCTCCACAGATGCAACTGTCAAGAAGCTCTCCAAACCCAGTTCTTTTGGGTTTTTATGGAAGTTTCATTACACTGGCATCATTGATTAAATCATTGGCCATTGATGATCAACTTAACCTTCCACCCGT…
NmDTS3_gR17f	GACTGAAGGCGAGGTCCGGGGCGGAGGGGATT	CACTCAAGGCCAGGTCCCTGGTGGGAGGGTGG	TRUE		146206	RLTPR	0	6	24,20,14,7,6,3	C...C.....C......CT..T..	0	chr16:67681004-67681035	-	chr16	67681004	67681035	GCCACACTCAAGGCCAGGTCCCTGGTGGGAGGGTGGGAA	0.0533369	TCATGTGCAGAATCTGTTCTGAGACCTCAAGGCTCTGAGAAGCAGAGGGCGGCGGCTCACGGGCTGCACCCTGGCCCTCAGCGGGCTGCACCCTGGCCCACACCCTTGGCCCCTCCCTGCCCTTACCCCGAACCCCCTCACCAGCTTCATGTCCACACAGGAGAGGCACCGGAACCACAGGTTGTAGGACAGGGCAGCCACACTCAAGGCCAGGTCCCTGGTGGGAGGGTGGGAACAGAGGCAGAGCTCAGGGCCCTCCAGCCAGGTCCCAGGCCCAGCAGCCCCTCCATGGAGAAACTGAGGCCCAGGGATATGGGCCCCGGGATCTTCCTCCTCTCCCATCCTGGCAGGCCACACACCGACTGCCGAGGTGGCTGAAGTCTCCCAGGCTGAAATGGC…
NmDTS3_gR17f	GACTGAAGGCGAGGTCCGGGGCGGAGGGGATT	CACTCAAGTAGAGGGCCGGGGAGGACTGGAAC		TRUE	51131	PHF11	0	6	24,20,16,15,10,3	C...C...TA....G......A..	0	chr13:50070704-50070735	-	chr13	50070704	50070735	CACCCACTCAAGTAGAGGGCCGGGGAGGACTGGAACGAC	0.342722	CTTTCCCTGAAGACTGGGAGTCAGGAGTCTCTCATCTGTACCTCTGTGGTTCTGACCTCCTCATTAAAGTTGCCTAGTAGAGTCTCTAGGGCAGGGTCTGCCTAACTCATCTTTGTATGCTCAGGACCTTGCCCTGAGCCTGGCACACCGTTTGGAGCTATACACACACGCAAGGGCAGGAACCCATCAGAAGACCCACCCACTCAAGTAGAGGGCCGGGGAGGACTGGAACGACTGGAGAAGGGGAGACGGGTTCCAGTCACGTCCTCCGTGAACGTGAGACCCAGCTCTTCCCTCAGGGCCGCCCCCTGCCTCACCGCATCAGGGCGCCCCTCCACTGTCCTGGTTTACCGGTGAGCGGAGGGGCGCTAGGAGAGTTGACATCGGTTGTGGTGGAAG…
NmDTS3_gR17f	GACTGAAGGCGAGGTCCGGGGCGGAGGGGATT	CACTGAAGGCAGGGCCAGGCGCGGTGGCGCAT		TRUE	8871	SYNJ2	0	6	24,14,13,10,8,5	C.........AG..C.A..C....	0	chr6:158488331-158488362	-	chr6	158488331	158488362	TCAACACTGAAGGCAGGGCCAGGCGCGGTGGCGCATGCC	0.00511208	TGGACAAGAATCATTTATTCTTCAGATCCTAAGTTCTGGGGCCATTCAATAGTGTATCTTACAAGATAAAAGGTGAGGTGTCAACATTTGGAATTATTTTATTCCTAAATAGCACATGAATTATTTTGTGACTACTTAAAGCAGATTAATAGAGTTGGTTTGGGGAGAGGCAGGGATGAGCTGTTCTTGGTCAATATCAACACTGAAGGCAGGGCCAGGCGCGGTGGCGCATGCCTGTAATCCCAGCACTTTGGGAGGCTGTGGCAGAGGGATCCCCTGAGGTCAGGAGTTCGAGACCAGCCTGGCCAACATGGCAAAACCCCATCTCTACTAAAAATACAAAAATTAGCTGGGCGTGGTGGTGGGCGCCTGTAATCCCAGCTACTCGAGAGGCTGAGG…
NmDTS3_gR17f	GACTGAAGGCGAGGTCCGGGGCGGAGGGGATT	CACTGAAGGCGAGGACCGAACAGGTCGAGGGC					0	6	24,10,6,5,4,3	C.............A...AACA..	0	chr1:15853264-15853295	-	chr1	15853264	15853295	ATCGCACTGAAGGCGAGGACCGAACAGGTCGAGGGCGTC	0.15886	GCCGCGTCCGCGGTTCCGCGCGTCACGCCGGGAAGGAGTTACCGGGAAAGTACACCGGCCCAACCGGCTGCAGCTCCGTGCTCCAGTTAGTTCGCCGGGCCGGGAGCTTCCCGTCCACACCAGCGCTCGCCTGGGCCTGGGGAGGGGAAAGAGGAGGGGACAAGCCCGAGGGGAGTCACGTGACGCTTAAAGGTCTATCGCACTGAAGGCGAGGACCGAACAGGTCGAGGGCGTCTACTGGGCGAATCTATTTTGACCCTTGCCACTCGCCGTCTAGGCGTGGACCTGGGGTGGTTGCTATAGAAACGAGGCGCGCTCTTTGGTTGCAGCCAAAAGGCTGATCGTGACCAAAGAGGCCAAAACGTGCCTCCTAGCGAGGCGAAGTCGCTATGCATGATG…
NmDTS3_gR17f	GACTGAAGGCGAGGTCCGGGGCGGAGGGGATT	CACTGAAGGCTGGGCACGGGGTGGTGCTGCCC		TRUE	2869	GRK5	0	6	24,14,13,10,9,3	C.........TG..CA.....T..	0	chr10:121087001-121087032	+	chr10	121087001	121087032	AGTCCACTGAAGGCTGGGCACGGGGTGGTGCTGCCCAGA	0.0104556	AGGAGGCCTGGGTGCCTGGGCGAGAGCGCCCAGGGGACAGGCATGATGTGAGGCCCCACTCCAGAGTGTTTGGGGTCCCGGCCCTTCTCCCCTCTGTGCCCTGGGGTGGGTCCTTCCCCATCACTGCCTGAGGGCTCCCCATCCGCTTATTATTGTCAGAGGTCATGGACGTGCTGAACACGTTTAAGAAGACTCAAGTCCACTGAAGGCTGGGCACGGGGTGGTGCTGCCCAGAACTCCATAGGCCCAGCTTTTCTGGGGACTTCTGCCCAGGGCCTCGGGTGAGCTGCCCCGTGCCTGCCCTGGAATTCAAGGCCACATGTAGCCATTTATTCAGCTTTTCTAAATGGCCTCTTCACGGTCTGTCCCCACCAGTTTCCAGGGCCGGGGGGACTTACC…
NmDTS3_gR17f	GACTGAAGGCGAGGTCCGGGGCGGAGGGGATT	CACTGAAGGCTGGGTCATGGGCTGACTTGAGT		TRUE	1730	DIAPH2	0	6	24,14,13,8,7,2	C.........TG....AT....T.	0	chrX:96597267-96597298	-	chrX	96597267	96597298	ACACCACTGAAGGCTGGGTCATGGGCTGACTTGAGTACT	0.0175556	GACTAACTCATTTCATCTTCACAACAGCTTTCTGAGATAAAAAAATAATTGCATAAGGTCACACAGCTAGTATGTCACAAAAATGGAAATAAACTGAGTGTGCCTCCAGAACCCATGTTCTTAACCAGTAAGCTATACAGTTCTTAAGAAATATTTGTTGAAGGAGTAAAGGCTCATTCTAACACTGCATAGGATGACACCACTGAAGGCTGGGTCATGGGCTGACTTGAGTACTTAAAAACCTGAAATCCCTTTTATGAATCTTAAACCAATTTCACAGCAAAACTCATTTACTGAGAATATTTTTACAGTACTATTTCATTGTATTTGAGAACGCATTTTAATCCCCTCGTTTCATCAATCTGAACATCTTAAATACATTTTAATAACAAGGTTGGC…
NmDTS3_gR17f	GACTGAAGGCGAGGTCCGGGGCGGAGGGGATT	CACTGAAGGTGAGGGGCTGGACGGGGGTGGGT		TRUE	100499467	LINC00673	0	6	24,15,10,9,7,4	C........T....GG.T..A...	0	chr17:70584273-70584304	+	chr17	70584273	70584304	CAAGCACTGAAGGTGAGGGGCTGGACGGGGGTGGGTGCT	0.00352608	GGGGGCCCAGACCAGTGGAGGTAAACCAGAAAGGCTTCCTGGAGGAGGAGAAAGAAAAAAACACTGTGGTTGGGTAAGCTTCAGTGGGAAAATGTTCAATTAAGGCTTTATCTGGCCAAGAAGTCAGTCAACTTCCTGTTTTCTTAAAGTGCCTGTGTCAGAATGGCCTGGGTGGCTTGTTGAAAATGCAGACCCCCAAGCACTGAAGGTGAGGGGCTGGACGGGGGTGGGTGCTGAGAATATTCATTTATAACGCGTTCCGCAAGCAATTCATTCTTATGCAAACCACAATTTGAACACCAGGGGACAGGTGGGGCAGTCCTAAAGTGAACAGTCTGCACTGCACTGGAGTAGATTCTAGAAAAGCTGCAGCGTCTGAGTAGGGAGGACCCACCAGGA…
NmDTS3_gR17f	GACTGAAGGCGAGGTCCGGGGCGGAGGGGATT	CACTGAATGCCAGATTCAGGGCGGGTTTGCCA					0	6	24,17,14,11,9,7	C......T..C..A.T.A......	0	chr15:70935958-70935989	-	chr15	70935958	70935989	TTACCACTGAATGCCAGATTCAGGGCGGGTTTGCCATCC	0.247013	ACTCTGCTACTTCCCCTTAGAATATATTTGTGTAGCATGAACTAAGGGTTTTAATTACAAAAATAGTCGTCTGATTTAAGAAGAAAAGTAATTATTGGAAAAATATTAGGTAACTCAGGAATCACTCAAAAGATGGAAAGACTGTATGCAGGCTATCCAGCCAAACCGTCAGAAGGGCTCGGTGGAGATGCCATTGTTACCACTGAATGCCAGATTCAGGGCGGGTTTGCCATCCAGGCTATTCCTCGGCCATGTGGCTTATACACTAATTGCAAAGGAGGCTGGAGAAGTGGGTTCTGGGCATTATCAGCACAGCTTCATAAGACTCATAAGGTGGGAATACTAAGATTCATAAGGTGGGAATTTCCTAATTACACAAGTGGGCTCAAGCTTTGGGAA…
NmDTS3_gR17f	GACTGAAGGCGAGGTCCGGGGCGGAGGGGATT	CACTGAATGGGAGGTCCGGGGGAAACATGTGG		TRUE	51481	VCX3A	0	6	24,17,15,3,2,1	C......T.G...........GAA	0	chrX:6452913-6452944	-	chrX	6452913	6452944	GTACCACTGAATGGGAGGTCCGGGGGAAACATGTGGGGG	0.391844	GAAGTATGTGAGATGGAAAAGTTGTTTCATGGCATCCAAGAAGTGAATGATCCTCAAGGTGTAGCAGAGGAATCTGTAGGAGAGAGGGATGATTGACGTCTTCGTATAGCCCTCCATCCATCCCAGTTAGCATGGAGGGATTTTAGGTAGGTCATACAGAAACTGGGTAATGATGGCAGGTGTGGAGGAACAGAATGTACCACTGAATGGGAGGTCCGGGGGAAACATGTGGGGGAAATATCCTCCCGTGCCACGTGATCTGCCAAAATTGAACACGGGGAGTTTAGGAGGGGTGACATGTCAGTTTGGGAACTATCTTTAGGGGTGCTAACCCAAATCTCCCTTTCTCCAATTAGAGCACCCTGCCTTCCTCATTAGATGTCACCCCCCCCCGCCCCC…
NmDTS3_gR17f	GACTGAAGGCGAGGTCCGGGGCGGAGGGGATT	CACTGAATGGGAGGTCCGGGGGAAACATGTGG		TRUE	26609	VCX	0	6	24,17,15,3,2,1	C......T.G...........GAA	0	chrX:7810837-7810868	+	chrX	7810837	7810868	GTACCACTGAATGGGAGGTCCGGGGGAAACATGTGGCGG	0.391844	GGCTGGTCTCAAACTGCCGACCTCAGGTGATCCAGCCACCTTGGTCTCCCAAAGTGCTGGGATTACAAGCGTGAGCCACTGTGCCTGGTCAACTGACGTCTTCATATAGCCCTCCGTCTATCCCAGTTAGCATGGAGGGATTTTAGGTAGGTCATACAGAAACCGGGTAATGATGGCAGGTGTGGAGGAACAGAATGTACCACTGAATGGGAGGTCCGGGGGAAACATGTGGCGGAAATATCCTCCCGTGCCACGTGATCTGCCAAAATTGAACACGGGGAGTTTAGGAGGGGTGACATGTCAGTTTGGGAACTATCTTTAGGGGTGCTAACCCAAATCTCCCTTTCTCCAATTAGAGCACCCTGCCTTCCTCATTAGATGTCACCCCCCCCCCCGCCC…
NmDTS3_gR17f	GACTGAAGGCGAGGTCCGGGGCGGAGGGGATT	CACTGAATGGGAGGTCCGGGGGAAACATGTGG		TRUE	51480	VCX2	0	6	24,17,15,3,2,1	C......T.G...........GAA	0	chrX:8139062-8139093	-	chrX	8139062	8139093	GTACCACTGAATGGGAGGTCCGGGGGAAACATGTGGCGG	0.391844	GAAGTATGTGAGATGGAAAAGTTGTTTCATGGCATCCAAGAAGTGAATGATCCTCAAGGTGTAGCAGAGGAATTTGTAGGAGAGAGGGATGATTGACGTCTTCGTATAGCCCTCCATCCATCCCAGTTAGCATGGAGGGATTTTAGATAGGTCATACAGAAACTGGGTAATGATGGCAGGTGTGGAGGAACAGAATGTACCACTGAATGGGAGGTCCGGGGGAAACATGTGGCGGAAATATCCTCCCGTGCCACGTGATCTGCCAAAATTGAACATGGGGAGTTTAGGAGGGGTGACATGTCAGTTTGGGAACTATCTTTAGGGGTGCTAACCCAAATCTCCCTTTCTCCAATTAGAGCACCCTGCCTTCCTCATTAGATGTCACCCCCCCCCCCCGCC…
NmDTS3_gR17f	GACTGAAGGCGAGGTCCGGGGCGGAGGGGATT	CACTGAATGGGAGGTCCGGGGGAAACATGTGG		TRUE	425054	VCX3B	0	6	24,17,15,3,2,1	C......T.G...........GAA	0	chrX:8433086-8433117	+	chrX	8433086	8433117	GTACCACTGAATGGGAGGTCCGGGGGAAACATGTGGCGG	0.391844	GAAGTATGTGAGATGGAAAAGTTGTTTCATGGCATCCAAGAAGTGAATGATCCTCAAGGTGTAGCAGAGGAATTTGTAGGAGAGAGGGATGATTGACATCTTCGTGTAGCCCTCCATCCATCCCAGTTAGCATGGAGGGATTTTAGGTAGGTCATACAGAAACCGGGTAATGATGGCAGGTGTGGAGGAACAGAATGTACCACTGAATGGGAGGTCCGGGGGAAACATGTGGCGGAAATATCCTCCCGTGCCACGTGATCTGCCAAAATTGAACATGGGGAGTTTAGGAGGGGTGACATGTCAGTTTGGGAACTATCTTTAGGGGTGCTAACCCAAATCTCCCTTTCTCCAATTAGAGCACCCTGCCTTCCTCATTAGATGTCACCCCCCCCCGCCCCC…
NmDTS3_gR17f	GACTGAAGGCGAGGTCCGGGGCGGAGGGGATT	CACTGACTGCGAGGGCCGGGCTGGGCTGGGCC					0	6	24,18,17,10,4,3	C.....CT......G.....CT..	0	chrX:152889817-152889848	+	chrX	152889817	152889848	AACTCACTGACTGCGAGGGCCGGGCTGGGCTGGGCCACC	0.355314	TGGCAACCATGGGACACTCATTTGGTGAGAAAAAGCCCCTTGAAACACACAAGTGGTGGGTGCCGTGGATCAAGGGCCGCCAACCACAGTCAAGCCCCAGGGCCGCTGGCTGGGCAGACTGGACCCCACAGAACCAAGCCACATGGAACACCCCCTGACCTGGAGGACAGGTCCCTGTCAGAACTGGCTCAGGAGGAACTCACTGACTGCGAGGGCCGGGCTGGGCTGGGCCACCGGGAGGAAGGCTGGGGACACAGCCAAGGTGGGGGAGGGACAGGCAGACTGGAGCCCCCTCCAGCTACACCCTCTTGCTCACAGGACCGTGCCTCCTAGCCAGACTTCTGGAAAGTCTTCTTGACAGTCACCTGCCCCAACCAGGTGTCCCCCCCTTCTCCTTCA…
NmDTS3_gR17f	GACTGAAGGCGAGGTCCGGGGCGGAGGGGATT	CACTGGAGGCGAGGGTGGGGGCGCTGGAGGGA		TRUE	3222	HOXC5	0	6	24,19,10,9,8,1	C....G........GTG......C	0	chr12:54425460-54425491	-	chr12	54425460	54425491	GAGGCACTGGAGGCGAGGGTGGGGGCGCTGGAGGGAATC	0.0323455	GCAATTTCTGAGCTACCAAGAGGAATGGGGCGGACCTGGGGGGTGGGCAGGGCAGGCGCCTGGGTAGCCTTCGCAGGGTATCTGCAGCCATTCGGCCCCATCCTCTTCCCCCGTAGCCCCAAGTCTCATACTTCCCTGCCTGCTTCTTCCCAGGAAATCTCCGCCCCGCCAGGAGAAGGCCCCCTCCTCACTGGTGGAGGCACTGGAGGCGAGGGTGGGGGCGCTGGAGGGAATCTGAAGGGCCCGGAAAACTCTGGCGGATTTTTTCCCTCCGGAGACCCTCCTCAACACCTCTCCCTGTAGGCCCACTCAGGTTTCTCTGGCCAGGCTTGGAGAGAGAAGGCCAGGGTTGATAAATGGTTAGGGTCCGGCTGCGCTCCTCACCCGCCTCTTCACCCG…
NmDTS3_gR17f	GACTGAAGGCGAGGTCCGGGGCGGAGGGGATT	CACTGGAGGTGAGGGTCGGGGCTGGGTCGTCT					0	6	24,19,15,10,9,2	C....G...T....GT......T.	0	chr15:74027966-74027997	-	chr15	74027966	74027997	TGGTCACTGGAGGTGAGGGTCGGGGCTGGGTCGTCTGAG	0.0219821	AGCACGTATGAGATAAGCAATCTTACTTATGTCTAAGTAGCTTCCAGATGAGGAAACTGAGGCTCTGGGAAGTGAAGTAACTTGCCTAAGGAAACACAGGATGGGCTATGGAACCAGGATTCAACCACAAACACAGTGACTTAGCATCATCTACTGCAAACATCCACTGCAGTTAAAATGCCTGGAGTGGGTGGCCTGGTCACTGGAGGTGAGGGTCGGGGCTGGGTCGTCTGAGAGCCAGGCGGGTCTTCGGGGTGAGGGGAGTGTTGGGGTGAGGAAACATGTGAACATGCCTCAGTCTTTGGAGAACTTAGTTACTGTTAACCTGAATGTCACCACCCCTGACTCGGAGACTGGCACCAAATGGATTATGGGTTCAATAAATGTTTGTTGAATGAA…
NmDTS3_gR17f	GACTGAAGGCGAGGTCCGGGGCGGAGGGGATT	CAGGGAAGGCGAGGAGCGAGGCGGGGCAGCGC					0	6	24,22,21,10,9,6	C.GG..........AG..A.....	0	chr17:32907052-32907083	+	chr17	32907052	32907083	CCCCCAGGGAAGGCGAGGAGCGAGGCGGGGCAGCGCGCC	0.0234459	CGCGCCCGCGTCTCACCGCCCGCAGCCCGGACTGGCGCGGCGATCCGCTCGCCCAAACTGACTCGGAGGGAGCGGGAGCCGATGCCCGGCAGCATCGAGACAGCGGGCGAACGGGCGTCCGGGGACAGGGTGGGGGCGGCGGGGAGGAGGCGTCGGAGACTCTGAACCCCAGAAAAGTTCAAGGTTTGTGCAGGTTCCCCCAGGGAAGGCGAGGAGCGAGGCGGGGCAGCGCGCCTCTCTGCCGAGACAGCGAGACCTTAGCGGGGTGGCCCGGAGCTGCCGTGAGCTGCAGGAGCCCCTCTGCATCTTACAGCGTTTATGGTCATCAAGCTGGAGTCGACGTCCTGGGCAGGAAGGGCTCGGGGCAGGGCGCATTAGCCGGCTTTCTCGCTCCCTCGC…
NmDTS3_gR17f	GACTGAAGGCGAGGTCCGGGGCGGAGGGGATT	CAGTGAAGGTGAGATCTGGGGCTGAGTAGGCA		TRUE	1727	CYB5R3	0	6	24,22,15,11,8,2	C.G......T...A..T.....T.	0	chr22:43025368-43025399	-	chr22	43025368	43025399	GTGACAGTGAAGGTGAGATCTGGGGCTGAGTAGGCACTG	0.212705	CCCTGGCCCGGGCTCCTTCCTTGCTGGGGCGCCCAGGCCTGGCCTCAGGAGCCCGTCTTTGGCTGGAGGACGGACACTGGACACATAGTCATGGGGAAGCCAGTGCTCCCTGCAGGGGACAGGTACCTGCGACCGAGCTTCCAGAAGGGCCACCAGGGATGGGTGGGGTTGGCTGGTGAGAGTGGCTCCCTAGCAGGTGACAGTGAAGGTGAGATCTGGGGCTGAGTAGGCACTGACCAGGTGAAGAAGGAAGAAAAGGAGCTTCAGGTGCAAAGGCCCTGAAGTCAGCAGCAGGCTCAAGGATTGAAGTGGCTGGAGGGTTGGGGCAAGGGGTGGGAGAGGTCAGTGGGGCCAGACGGGGCCTTGGAGGCCCCAGTAAGGTTTGGGGCTTTGTCCAGA…
NmDTS3_gR17f	GACTGAAGGCGAGGTCCGGGGCGGAGGGGATT	CATAGAAGGAGAGGTGCGGGGAGGAAGGGGCT					0	6	24,22,21,15,9,3	C.TA.....A.....G.....A..	0	chr16:66125947-66125978	+	chr16	66125947	66125978	AGCCCATAGAAGGAGAGGTGCGGGGAGGAAGGGGCTTTA	0.0629056	GACTCTGCCTTTCATTTAGGTGAGGGGGAGTCCAGAGGAACAGAAGTGGCTCTATTGAAGTGCCACGTCTGAACCAGATGCTGAGTGTTAACAGAGCAAATGCCTCTTGGAAAGGAGTTGAAAACTCAGCCAGAGAGAGAGAGAGAGAGAGGGAAAGTGCTTTGCATTTGGGTGGGCTCAGTGCAGAACATGCTGGAGCCCATAGAAGGAGAGGTGCGGGGAGGAAGGGGCTTTATGTGGCTGCCACTATTGGTGCTACCCCAGAACCCCTCAGCCCACTCTGGGGGTCATTTGCCAGTATTCCAATGCATGCCAACATCTTTTTCCATCTCTCTGCCTGAGGGCTTTTGCTGGCTGCAGGAGTGGGCTTGGCCCACTTAAAAAGACAAGCTAAAGTAC…
NmDTS3_gR17f	GACTGAAGGCGAGGTCCGGGGCGGAGGGGATT	CCCTGAAAGCGAGGTCGGGCCCGGCTCGGGCC					0	6	24,23,17,8,5,4	CC.....A........G..CC...	0	chr12:42983693-42983724	+	chr12	42983693	42983724	TCGGCCCTGAAAGCGAGGTCGGGCCCGGCTCGGGCCGCG	0.0308486	TCGGGCGGCGGCGGCCGCGGGAGACGGCGCTGGCAGCTGGGCTGCAGGCGGAGTGCGCTCGGGCTCCGGAGCCGCGCGCTGCGGCGCCGCCGCGCACCCCGCCCTCGGCCGCGGGGCCCGGCGCGAGCGAAAACGCGGAGCGCGGACGCCGCCGCGGGATCGAGGCCGCTGGGCGCGCGCCCACGCGTACCCCGGCTCGGCCCTGAAAGCGAGGTCGGGCCCGGCTCGGGCCGCGCCCGGGGGCAGGGCTGCGAGCAGGCCTGGGACCGGCTCCACGCGCAGCCAGTGGGGCAGAGCAGCAGGCGGATTATGCGCAGGGAGAAAAAAGTTCACCAACCGCGGTCCAGAGTCGCAAGTGCGGCTCGCTCGGAGCCTCTGCCCCGCCCCCGATTATAAGCC…
NmDTS3_gR17f	GACTGAAGGCGAGGTCCGGGGCGGAGGGGATT	CCCTGAAGGTGAAGTCCAGGGTGGGCCCGGGT	TRUE		348303	SELV	0	6	24,23,15,12,7,3	CC.......T..A....A...T..	0	chr19:40006458-40006489	-	chr19	40006458	40006489	TCTGCCCTGAAGGTGAAGTCCAGGGTGGGCCCGGGTGAG	0.152656	TTGGGAGAGGCATGTGTGAGGTCCTCACCAGTAGGTCACTCGAATCAGGACCCTCTTGTCCAGCGCGAAGTTCTCGCTGGAGGAGGGGAAGGTTTCCGTACAATTCTGTAAGGAGATGGCCGACGGGATGGTCCCCAGGATGGGCGAGGGGACAGGACTGGGAATGGGGGGATCCGCCAGCCCGATGGCCGACGGGTCTGCCCTGAAGGTGAAGTCCAGGGTGGGCCCGGGTGAGTTCGCGGCCAGCGGGGTGCGCGTGGGAAGGGGCCCCGGGGCGGGCCCGGCCTCGCTGGAGACCGACGGGATGAGCTTCAGGCTCGGCGCCGGCTCAGGGTCCTCCTCGGGCAACAAAGGCAGCTCCGGAGCAGGTTCCGGGGGCGGATCCAAAGGTAGGGCCGG…
NmDTS3_gR17f	GACTGAAGGCGAGGTCCGGGGCGGAGGGGATT	CCCTGACGGCTAGGTGCGGGGTGGTTGGGAGC					0	6	24,23,18,14,9,3	CC....C...T....G.....T..	0	chr14:103550672-103550703	+	chr14	103550672	103550703	AGCGCCCTGACGGCTAGGTGCGGGGTGGTTGGGAGCGGG	0.0223246	CCCCGCGGTGGGCGTGAGTGCGAGGGAGGCCGGGAGAGCGCGTGTGGGCGGGGAGCGCGAGAAGGAGAGCGAGCCGGGAGAGCGCGGAGCCAGCGGAGCGCGGAGGCCCCAGCGCCAGCACCCGCGCGGGCGGTGAGCGTGAGTGTGGCGCAGGGTCGCCCCTCCCCAGCCTGGCCCCGGCAGTGCGGGCCCCGGGAGCGCCCTGACGGCTAGGTGCGGGGTGGTTGGGAGCGGGAGGAGCATGGGGGGGGATTTGGGAGTTTTGAGTCGAGCTCCTTGGGGAACGGGACGGCGTGGGTTCGCGGGGTCAGCCCGGCTGTGGAACGCCATGCCTCCGCGCGCTTGTGTCCCCGGGGCTGTGCCCAGCAAGACCTGGGATCCCGCGGCGCTGGGGGTGGT…
NmDTS3_gR17f	GACTGAAGGCGAGGTCCGGGGCGGAGGGGATT	CGCTGTAGGCGAGGTCCGGGACCCCCGGGCCC					0	6	24,23,19,4,2,1	CG...T..............A.CC	0	chr6:90062783-90062814	+	chr6	90062783	90062814	TGCCCGCTGTAGGCGAGGTCCGGGACCCCCGGGCCCTCG	0.118299	CCTCGGGTAGTCGCAGGCCCAGCCCTGCCGCGGCCGCCCGGCTTGCGTCACCCGCCCTCGTCCGGGATTTGTGAAGTTGCCCTGACGTGGCAGTAGCTTCGTGGCGGTCGGTCACTACCCAGCCGCCGCCCGCCCGGCGAAGCCGGCTTGGGGAGGTGCAGGAGCGAGCGGCGTCCTCGTCCTCTCGTCCCGGCCCTGCCCGCTGTAGGCGAGGTCCGGGACCCCCGGGCCCTCGAGAGCTCGGAGGGGGCGCCGGGCTCCGGCTGCAAAGCTGTCCGCAGCCGGCTGCCCGCGCGCGGTCCCGCAGGGTCTGGGAAAGGCTTTGTTTTTAGATTCAGTTGCTGTTGCGAGGGGCGGGGGTTAAGTGAGGAGGGGGAAAGCCAGTGACAAGGAAATGGA…
NmDTS3_gR17f	GACTGAAGGCGAGGTCCGGGGCGGAGGGGATT	CTCTGAAAGCGAAGTCAGGTGCGGTGTTGTGT		TRUE	6483	ST3GAL2	0	6	24,23,17,12,8,5	CT.....A....A...A..T....	0	chr16:70455716-70455747	-	chr16	70455716	70455747	TGGACTCTGAAAGCGAAGTCAGGTGCGGTGTTGTGTGTA	0.148371	CCCGTAATTCCAGCACTTTCGGGGGCTGAGACGGGAGGATTGGGGTCAGGAGTTCAAGACCAGCCTGGGCAGCATAGCAAGATCCTAGCTTTACAAAAACAAACAATAACAACAAACAAAATGGTAATTCATAGGCATGAGTTAACCACATATGGGGTGGGGATGCCCTAGCCTCACAATGGCCCTATGAGGGCTTTGGACTCTGAAAGCGAAGTCAGGTGCGGTGTTGTGTGTACCTGTGGTCCCAGCTGCTCAGGATGCTGAGGCTGAGGCAGGAGGCCAAGACTGCAGTGAGCCATGATCCTAGCACTGCACTCCAGCCTGGGCTGGAGTAAGACCTTGTCTCAAGGAGGGGTGGGGCTTGAAAGCGGGCCCTGGGCCCCACCTCCTCACATCCCC…
NmDTS3_gR17f	GACTGAAGGCGAGGTCCGGGGCGGAGGGGATT	GAACGAATCCGAGGTCCTGGGAGGAATTGGGA					0	6	22,21,17,16,7,3	..AC...TC........T...A..	0	chr10:102976061-102976092	+	chr10	102976061	102976092	GACAGAACGAATCCGAGGTCCTGGGAGGAATTGGGAGAC	0.490005	ATCCTCGGAGGTTGCCAAACACCTGGGAAGGGGGTAGGTGGAGCTTGAAAGGACTCTGGGTCTCTCTTTGGGAATGCAAAGTCCCCTCAACTCTCCTGGCCCTCCCATCCGCCCCCCACCCGCGCCAGCGTGTGGTAGCCCCGAGCCTAGCACGCTGAGATGTGGGAAGGTGTGGGTCTGCCCAGTGGGTGGCCCCGACAGAACGAATCCGAGGTCCTGGGAGGAATTGGGAGACGTGAAGAGTTGGGTATCTGCCGCCCCAAGGTGGGGCCATCCGCTTGGCAGTTTCGGCTCTGCGGGCGGCGCGGCCTCGCGCGGAATCTAGCCAGCCCCTGAGAGTCCCCGCCCCCTCCCCGAGGCCCAAGGTATTAGTGCTGCTTGATCAGACCTCATTTCCTG…
NmDTS3_gR17f	GACTGAAGGCGAGGTCCGGGGCGGAGGGGATT	GAAGGAAAGCGAGGTCTGGGTTGGCGGAGGGG		TRUE	6687	SPG7	0	6	22,21,17,8,4,3	..AG...A........T...TT..	0	chr16:89598588-89598619	+	chr16	89598588	89598619	TAGAGAAGGAAAGCGAGGTCTGGGTTGGCGGAGGGGTTT	0.185659	AGACGCTGCTGGCCAAGGCGGTGGCCACGGAGGCTCAGGTGCCCTTCCTGGCGATGGCCGGCCCAGAGTTCGTGGAGGTCATTGGAGGTAGGTGCTGTGGTTGGGGGCTGTGGGTGGGCTTGGCTGACTACCTGGCTCCTTTCACACATCCTTCCTCTGGTGTCTGGACTGAAAGGGACACGGGTGGGTGGGGGAGTAGAGAAGGAAAGCGAGGTCTGGGTTGGCGGAGGGGTTTTGTCTGCGAAGCACATGATGTTTGCTTCAAAGCCACCGTCACTTGTGGCCTGGGGGGCCAGCACGGTGCGTGTGAACCCTGAGGGGTGGCCAGGGGCCCCCGCGAGCAGCTGCCGTGTGTCTGTTTGTAGGGAATGGAGCTGGTAGCTTTAGTTGTCCTTGGTG…
NmDTS3_gR17f	GACTGAAGGCGAGGTCCGGGGCGGAGGGGATT	GAAGGAAGCGGAGGTGCCGGGCGGGCGCGGGG					0	6	22,21,16,15,9,7	..AG....CG.....G.C......	0	chr19:42387164-42387195	+	chr19	42387164	42387195	AGGGGAAGGAAGCGGAGGTGCCGGGCGGGCGCGGGGCGC	0.0955909	CACGGGGAGCAGGGCTTGCCCCCCAGCACCTCCGGGGAGGTGACCCCAGCCGGGAGATGCGAGTCCCGCGGAGCCCGCGCCCGGCGGACGGACCGATGGACAAAGCCGGGGAGAGCTCGGGCGCGGCCGGGGCGGGGGCCGGTGCCCGCAGGGACCCGGGCGCAGCGGGGAAAGGAGGGGCGGGCAAGCGGCGAGAAGGGGAAGGAAGCGGAGGTGCCGGGCGGGCGCGGGGCGCGGGCAGGAAGCGGGGAGGGGCGGCGGGGCGGGGGCCTCCGGAAAAACGCCCCGACTTCCTGCCCCGCCAGAGCCAGGAAGCGGGAGCCGGGACCCAGGGCCCGGGATCGCCGAGCCCGACCTCGGGCGCCCCGCCGGTCACCTCCGCGCGGACACCAGGTACTC…
NmDTS3_gR17f	GACTGAAGGCGAGGTCCGGGGCGGAGGGGATT	GAAGGAAGGCGCGGCCCGGGTGGGGGTAGCGG					0	6	22,21,13,10,4,3	..AG.......C..C.....TG..	0	chr14:19889783-19889814	-	chr14	19889783	19889814	CGAGGAAGGAAGGCGCGGCCCGGGTGGGGGTAGCGGCAG	0.00957869	TTTGTTCATGGGTCCGGGAAGCAGAGGCCGCCGCCGGCCACCGTCGTGGGCGAGAAGAAGGGCACGAGGCGGCCGGGGCTCCTGCCCGGAACCACATGTGCGCGCCGGGCCCGCTTCTTCATCGCACTTGCGGCCCCGGCTGCCCGGGGCCTGCGAGTTTCCAGCCAGGGCCCGGGACTCTGGCGCGGTCCGGCCGCGAGGAAGGAAGGCGCGGCCCGGGTGGGGGTAGCGGCAGGCCTGCGGCTCCGGCCACGGGGCGGGGGCAGAAAAACGACCCCGGCGCTGTCCGGGCATCCAGCTCGGTTCCCGCTGCAGCCAGGAGACTCCCGGGAGCGCTCTAGGAACCACAGAGCCCTGGAAGTCACCTGGCAGCCTCGCGGCGCTAAAGCCGGCGGAGCC…
NmDTS3_gR17f	GACTGAAGGCGAGGTCCGGGGCGGAGGGGATT	GAAGGAAGGCGTGGCCCGGGTGGGGGTAGCGG					0	6	22,21,13,10,4,3	..AG.......T..C.....TG..	0	chr14:19685574-19685605	+	chr14	19685574	19685605	CGAGGAAGGAAGGCGTGGCCCGGGTGGGGGTAGCGGCAG	0.00957552	TTGTTCATGGGTCCGGGAAGCAGAGGCCGCCGCCGGCCACCGTCGTGGGCGAGAAGAAGGGCACGAGGCGGCCGGGGCTCCTGCCCGGAACCACATGTGCGCGCCGGGCCCCGCTTCTTCATCGCACTTGCGGCCCCGGCTGCCCGGGGCCTGCGAGTTTCCAGCCAGGGCCCGGGACTCTGGCGCGGTCCGGCCGCGAGGAAGGAAGGCGTGGCCCGGGTGGGGGTAGCGGCAGGCCTGCGGCTCCGGCCACGGGGCAGGGGCAGAAAAACGACCCCGGCGCTGTCCGGGCATCCAGCTCGGTTCCCGCTGCAGCCAGGAGACTCCCGGGAGCGCTCTAGGAACCACAGAGCCCTGGAACTCACCTGGCAGCCTCGCGGCGCTAAAGCCGGCGGAGCC…
NmDTS3_gR17f	GACTGAAGGCGAGGTCCGGGGCGGAGGGGATT	GAAGGAAGGCGTGGCCCGGGTGGGGGTAGCGG					0	6	22,21,13,10,4,3	..AG.......T..C.....TG..	0	chr22:16157476-16157507	-	chr22	16157476	16157507	CGAGGAAGGAAGGCGTGGCCCGGGTGGGGGTAGCGGCAG	0.00957552	TTGTTCATGGGTCCGGGAAGCAGAGGCCGCCGCCGGCCACCGTCGTGGGCGAGAAGAAGGGCACGAGGCGGCCGGGGCTCCTGCCCGGAACCACATGTGCGCGCCGGGCCCCGCTTCTTCATCGCACTTGCGGCCCAGGCTGCCCGGGGCCTGCGAGTTTCCAGCCAGGGCCCGGGACTCTGGCGCGGTCCGGCCGCGAGGAAGGAAGGCGTGGCCCGGGTGGGGGTAGCGGCAGGCCTGCGGCTCCGGCCACGGGGCAGGGGCAGAAAAACGACCCCGGCGCTGTCCGGGCATCCAGCTCGGTTCCCGCTGCAGCCAGGAGACTCCCGGGAGCGCTCTAGGAACCACAGAGCCCTGGAACTCACCTGGCAGCCTCGCGGCGCTAAAGCCGGCGGAGCC…
NmDTS3_gR17f	GACTGAAGGCGAGGTCCGGGGCGGAGGGGATT	GAAGGAAGGGGAGGGCAGGGGAGGGGAGGCGA					0	6	22,21,15,10,8,3	..AG.....G....G.A....A..	0	chr14:36663954-36663985	+	chr14	36663954	36663985	AGAGGAAGGAAGGGGAGGGCAGGGGAGGGGAGGCGAGGA	0.0124389	ATTGGTCCAGAAGTGGACATCTGATAGAGAGATTAGCCAATGAGCAGCAAGAGGAGAAGACAGTGTAGAAGCCAAGAGAAGAAGAACGGTAGAGTACAGAGGGGAGAGGGGGAGGGGAGAGGGGGAGGGGAGAGGGGAGGGGAGAGGGGGAGGGGAGGGGGAGGGGGAAGGGAGGGGAGAGGGGGAGGGGGAAGGGAGAGGAAGGAAGGGGAGGGCAGGGGAGGGGAGGCGAGGAAAAAAGAGAACATGAACTCTGAATTTCACAGCGATAAGCAGCAGGTGCAGCACTACCTCTGGAGCAGCCTTAAGTGATTGTCTTTATGAGCCTCTTCCTTTCAGGTAGCCTGAGGGGCTTTCATGGAATGAAATGAACCGTCTCTACATAGAGATAATTATGGT…
NmDTS3_gR17f	GACTGAAGGCGAGGTCCGGGGCGGAGGGGATT	GAAGGAAGGGGAGGTGCAGGGAGGCGCAGCAG					0	6	22,21,15,9,7,3	..AG.....G.....G.A...A..	0	chr17:41775366-41775397	+	chr17	41775366	41775397	AAGGGAAGGAAGGGGAGGTGCAGGGAGGCGCAGCAGAGG	0.0296373	ATATAACTTCTTTTGCTTCTTTCTTTTCCACATTCTACATATTTTTCACAATGAGGATGTGTCACTTCTATAGTTAAAAATGGAAATCTTCATTTAAAAGAACAATCAGACACAAGGCAAGGTATGCTTACCTTCCCAATGACCAAGGAGCAGGGAGACATTGGTCGTGGAGGCCATAGGTGACCAGCCTTGAGGGAAGGGAAGGAAGGGGAGGTGCAGGGAGGCGCAGCAGAGGCACCCGAGTGTGCTCTACGAATGTAAGTCTGCCAGCTGCTCCTCTGTGCCTAGCACCCTGGAAAGCGCCCGCACACAGTGGGCCCTCAGCAAACTCCCACTGAGCAAAGGGCCCTGTGAGTAAGGACCTAGAAGCAGGGTGTGCTTGAGGCATGGGGTGGGAGG…
NmDTS3_gR17f	GACTGAAGGCGAGGTCCGGGGCGGAGGGGATT	GAATAAAGGGGAGGCGTGGGGCGGACAGGGAA		TRUE	6196	RPS6KA2	0	6	22,20,15,10,9,8	..A.A....G....CGT.......	0	chr6:166977967-166977998	-	chr6	166977967	166977998	AAGAGAATAAAGGGGAGGCGTGGGGCGGACAGGGAATGT	0.015574	GTGTATTTGGAAAACAGCTGTTTTTACAGCGTCTGAATGAGAGCTCCTACAACAGAAATAGTCAAAAAGCTTCACATTAAAGAGCAAGTGCAAGATAGATGCCTAGAAGAGGGCCCTAGAAAAGGGAAATTCAGACTGAAATCTGTCAACTGTCATTGTCATTTGCTTCAGAAACTCTTTAACATTGGAGATGAGAAAGAGAATAAAGGGGAGGCGTGGGGCGGACAGGGAATGTCTTCAGGGTAATTTGGAAGAGCGGCACAGAAGCTGCTTGTGAGTGGCAGGCCCTCTGCAGTGCAGAATGTTTAGGCTGAGGGGGAATCTGCCCCAGAGACTGGTGGGGAGAGGGAGGCCCCTCCAGTGTCCGACTGACACTGGGAACCCTGGAAACAGGTGGGC…
NmDTS3_gR17f	GACTGAAGGCGAGGTCCGGGGCGGAGGGGATT	GAATGAAAGCAAGGTGGGGGGCAGAGAGGGGA					0	6	22,17,14,9,8,2	..A....A..A....GG.....A.	0	chr16:14447888-14447919	+	chr16	14447888	14447919	AGGGGAATGAAAGCAAGGTGGGGGGCAGAGAGGGGAGGG	0.0995753	AGTAGAAGGGGGAGGGAGAAAGGGAGAGGGAGGAAGGGGGAGGAAGGAAAGCAGGGGGAGGAAGAAGAGGAGGGAGAAAGTGGGGAGAGGAGGGGGAAAGTGGGGAGAGGAGGGGGAAAGGGGGGAGAGGAGGCAAAGAAAGGGGAGGAGGGGGAGGGAAAGAAAGGGGAGGAGGGGGAGGGAAGGAGGAAGGGGGAGGGGAATGAAAGCAAGGTGGGGGGCAGAGAGGGGAGGGGGAAGGGGAAGAAATGGGAGGAGGGGGAGGGGGAGGGGCAGAGGGAGGAGGGAAGGAGGAAAAGAGGGGGAGGGAAAGAGGAAAAGAGGGGGAGGGAAAGAGGAAAAGAGGGGGAGGGAAAGAGGAAAAGAGGGGGAAGAGGGGAGAGGTAGAGGGAGGAGGAG…
NmDTS3_gR17f	GACTGAAGGCGAGGTCCGGGGCGGAGGGGATT	GAATGAAGCAGAGGTTAGGGGCGCACTTGGAA		TRUE	23545	ATP6V0A2	0	6	22,16,15,9,8,1	..A.....CA.....TA......C	0	chr12:124206498-124206529	-	chr12	124206498	124206529	GGCAGAATGAAGCAGAGGTTAGGGGCGCACTTGGAAGTG	0.397842	TTCCAAAAATAATGCTGCCTAGAGAGATCTGCATGCAGTGACAAAATAAACAACAACCTCTTCTATTTCTTAGTGACTTAAAAAATAAATAAATAGAATGAACAACAACCTGGATAAACCTTTTCTGAAATTCCACCCATTTTTTTCATTTCTAATATTCTAGTGAAAGAACTTTTGAGTCGCAGCCATCTACAGGGGCAGAATGAAGCAGAGGTTAGGGGCGCACTTGGAAGTGCAGGAATTACCCAAGTGATAGACCTACAATAGCCCCTATGGGAGCTGGCAACATGATTTCTCGCAGATGCCCTCAGAAAGAAAAGGGCATCCATCAGTCCAACAAGAAAATCACAACCACTACCAGGAAACCCACCCAGCACCAAGAGCCAGGCTCTCTTGCAG…
NmDTS3_gR17f	GACTGAAGGCGAGGTCCGGGGCGGAGGGGATT	GAATGAAGGCAAGGTCCGTGTGGTGTGGGTGG		TRUE	84059	ADGRV1	0	6	22,14,6,4,3,1	..A.......A.......T.TG.T	0	chr5:90182986-90183017	-	chr5	90182986	90183017	CAGGGAATGAAGGCAAGGTCCGTGTGGTGTGGGTGGTAG	0.181053	AGAATACAGTCTGTTGGAGAGATGGGAGGATTAAATAGAGTGAAATAGAGTGATGAAGCCCTCCATAAAAGGCGACATTTAACCTGATCCTTGAAGTGAGAGAAGGAACCTCTGATACAAACAGCCAAGGATCAGTGAAAAGAGCATGCCAGGCAGAGACCACGGCACCCACAAAGGTTCCAAGGCACGACAGCTTCAGGGAATGAAGGCAAGGTCCGTGTGGTGTGGGTGGTAGATTGGTGATATGGACCGGAGCTGGTGATACAGTCTTAACAGCCATATTATGATGTGGAATTGATCTTGAAGAGCAGTGGAAAGCTGTAAAAGGGTATCAATAGAGGACACGCATGACATCTTTAAAAGATGACACTGGCTCCTAACTAGAGAGCAAACTGGTTG…
NmDTS3_gR17f	GACTGAAGGCGAGGTCCGGGGCGGAGGGGATT	GAATGAAGGCTAAGTAAGGGGCGACAAAGCAG					0	6	22,14,12,9,8,1	..A.......T.A..AA......A	0	chr2:105303341-105303372	+	chr2	105303341	105303372	TGCTGAATGAAGGCTAAGTAAGGGGCGACAAAGCAGCCC	0.122697	CATAAGCTGAAGGATCGTCTAGGGAGTGCAGGCCAGTGAGAAGAGAGGAGCCCAGGATAGACCCCAGGGACCCCAGGGAGCCCCCTGCTCATTCAGGAGCAGCCAGCCTGAGTGAGGCCAGCAGGAGAGGGTGCTGTGTCCAAGGCCAGGAGTTTCAGAAGGAGGGAGCTTCCCGAGCTTCCAGAGTTGCTGAACGTGCTGAATGAAGGCTAAGTAAGGGGCGACAAAGCAGCCCAACCTGTGGCAGCCTTGACAAGAACACAGGGAGTGCAGCGAGGGGCAGAAGCCTGGCCCCCCTGGGCCCAGGAGGAGCCCGCATGGAAAAAACGGGTCCAGTATGGTCAGTGCCACCCGCAGGGCTGCCTGCTCTGATACCCTGTGCTAGGAAGTCAGTGCCCC…
NmDTS3_gR17f	GACTGAAGGCGAGGTCCGGGGCGGAGGGGATT	GAATGAAGGCTAGGGAAGGGGCTGGGGGGTGG		TRUE	2253	FGF8	0	6	22,14,10,9,8,2	..A.......T...GAA.....T.	0	chr10:103530981-103531012	-	chr10	103530981	103531012	GGAAGAATGAAGGCTAGGGAAGGGGCTGGGGGGTGGTGG	0.028193	CCCAGCAGGCAGGTGGGGTCCGCGGGACCTAGGGAGTGGCTTGGGCTGGCTGGACTCCTCCAAGACAGTCCTGGGCTCTGATCCCAACAAGGTAGGCAGAAGGCCACAGGGCCATCTTGGGGTTACCTCACGATTGGGTGCAGGAGTGAGGGAGAAGGAAGCTGTTTGAGAGATGAAAACTATAAAAGGCGAAGGAGGAAGAATGAAGGCTAGGGAAGGGGCTGGGGGGTGGTGGTTGGTAAATTCCATATATCTTTTTAACAAATCGCCAAATTGCTTTGCTATTATGTCCAATTACATGGTACCAGCATTTGGAATGTTCAGTAAGCCGCAGGCCCAGCCCCTCGGCCGAGCTCTGAAATGGCTCCATTAGTCACGGCTCCTCTCCAGCCTCGAGCT…
NmDTS3_gR17f	GACTGAAGGCGAGGTCCGGGGCGGAGGGGATT	GAATGAAGGGGAGGGGAGGGGAGGAGATGGAG					0	6	22,15,10,9,8,3	..A......G....GGA....A..	0	chr5:33481188-33481219	-	chr5	33481188	33481219	AGAGGAATGAAGGGGAGGGGAGGGGAGGAGATGGAGGGG	0.0100085	AAGGGAGGGAATGAAGAGGAGGGGTAATGAAGAGGAAGGAGAATGAAGGGGAGGGGATGGAGGCGAGGGGATGAAGGGGAAGGGGAATGAAGGAGGGGATGGAGGGGAGGGGATGAGGGGAGGGGGAATGAAGGGGAGGGGGAATGAAGGGGAGGGGAGGAGCTGGAGGGGATGAAACGGAAGGAGATGAAGAGGAAGAGGAATGAAGGGGAGGGGAGGGGAGGAGATGGAGGGGAGAGGATGAAGGGGAGGGGATGGAGAGGGAATGAAGGGGAGGGGAGGGGATGGAGGGGATGAAGGAGAAGAGGGATGAAGGGGAGGGGAAGAGGGGGGGTGAGGATGGAGGGGAGGGGATGGGGGGAGGGGATGAAGGGGATGGGATGAAGGGGAGGGAAGGGG…
NmDTS3_gR17f	GACTGAAGGCGAGGTCCGGGGCGGAGGGGATT	GAATGAAGGGGAGGGGAGGGGAGGGAAAGGGA					0	6	22,15,10,9,8,3	..A......G....GGA....A..	0	chr7:89955951-89955982	+	chr7	89955951	89955982	AGGGGAATGAAGGGGAGGGGAGGGGAGGGAAAGGGAGGG	0.00940821	TACAGCAAACATCTTTCTTATGGTAAAATACTAAAATAATTCTCTTTTAATTTAGGAGCGAGAAAAGATGTGCATCATCTCTGCTAACATTTAAAATAATACCTGCAAAGAAAGGGTTAGAAAAAAGTGGGGAGTGGTATAAGGAAAAGAAAGAGAGAAAAAGAGAAAGAGAGAGGGAAGGAAGGGAAAGGAGGGGAGGGGAATGAAGGGGAGGGGAGGGGAGGGAAAGGGAGGGGAGGGGAGGGGAGGGCCGGGCAGGGCAGGGAAGGAAAGGGAAGGATCACAACTGGATAGCCTAGCAGAGAGGCAGCAAAGCTCTTGGTGAGCATGGAGCTTAGAAATCAACTGCCTGGGTTTAAGTCCTCCCTTCTGTGTTCAGATGGTAATTTGTGGCTTTGA…
NmDTS3_gR17f	GACTGAAGGCGAGGTCCGGGGCGGAGGGGATT	GAATGAAGGGTCGGTTCGGCGCGGCCAGGAAA					0	6	22,15,14,13,9,5	..A......GTC...T...C....	0	chr3:57742909-57742940	-	chr3	57742909	57742940	GCATGAATGAAGGGTCGGTTCGGCGCGGCCAGGAAAGTC	0.00748801	ACTGGCAGCTTTCAGTCCATCTTCTTCTCTGGGAAGAAAAGGCTCAAACATCGGGCAGCTTCGGCCAAGAAAACTCCTGGAACACAGTTTGGGGACTGGAGGTATCCAAGCAGATGAGTCACACGCCAATTCTTGTGTTTGGTTTGAGATCGCGGCCGCTTTTCCCCCTTGGTGGCGGAAACGTTGCAGCACTGCAGCATGAATGAAGGGTCGGTTCGGCGCGGCCAGGAAAGTCCTTTTGGGCCGAAGGAAGGTGTGGCTGGGCACCTCTGGGCAGCCACCGCCAGTCCTCGCCCGGAGTGAAGGGGCGAGAGGTGACGGAGACGGAGGGGCTCTAGACGGCCGGCGGGACAGTCTGCATCGCCCCTGCTGAGCGGAGGCCGCCCCGGGAAGGGGGAC…
NmDTS3_gR17f	GACTGAAGGCGAGGTCCGGGGCGGAGGGGATT	GAATGGAGGGGAGGGCAGGGGAGGGGAGGGGA		TRUE	8801	SUCLG2	0	6	22,19,15,10,8,3	..A..G...G....G.A....A..	0	chr3:67696500-67696531	+	chr3	67696500	67696531	AGGGGAATGGAGGGGAGGGCAGGGGAGGGGAGGGGAGGA	0.0171152	AACAACAGGTAAGAGAGTACAAGCAGAAGCTGGGGACAAAAAGCAAAGGATAAAAAATAGTTCCTTATAAAAATGTGAAGAGATCTCCATTGATAAGGAGAAAACCTTAATATTTTCTGGTAAAGCTATAATGCTGATCCCTACTTCTATTCAATGCTGTGGGCAAGCCAATCAATGCTGTGGGCACGGGGAAGGGAGGGGAATGGAGGGGAGGGCAGGGGAGGGGAGGGGAGGAGAGGGGAGGGGAGGGGAGAATATGGTGCCCTAAATGGATCAGGCCACTCCCCAGACACTGTACCCAGAGCCCTGAGCCCTGCTTCAGGCAGGGAGGAAAGCATGGTGCTGTTCCTCTCCACAGGCCTCCCGACTTCAGCCACAGACAATAAGATGGGGGTGGAT…
NmDTS3_gR17f	GACTGAAGGCGAGGTCCGGGGCGGAGGGGATT	GACAGAAGGAGAGGCCAGGAGGGGGCAGGCCC					0	6	21,15,10,8,5,3	...A.....A....C.A..A.G..	0	chr17:64901124-64901155	+	chr17	64901124	64901155	CCATGACAGAAGGAGAGGCCAGGAGGGGGCAGGCCCCGG	0.040548	CAGGAGGCTCTGGCTGATAATTAAGCTACAAACATGTACAGAGGCATGGCTGTAGCCAGAGAACATTGTAGATCATTAGGAAATTTCACCTTCTCTAGCTAAGGAGAAGAAAAATGTGGAGAATCTAGCAATCGCCTCCAAAAGCTTTCGCTTAGTGCCAGTACAATCTAAGAACAAGGAAGGGGTCAGAGAAGGGCCATGACAGAAGGAGAGGCCAGGAGGGGGCAGGCCCCGGGCACAGGGTTTGAGCCCCTGTGTCTGGGACTGTGGGAGAGGACTCGCTGATAGCAAGTTACTGCTGGCAGAGTTCCCATTTTTTCAGCTCTTGCCCCTGGATCTGGGAATGTGCTGCTCACTTCCTGTAGTCTTTCTGCCTTTGAGAATGAATTTCTAAACAGT…
NmDTS3_gR17f	GACTGAAGGCGAGGTCCGGGGCGGAGGGGATT	GACAGAAGGAGAGGCCAGGGACGGCAGGGTTG		TRUE	26047	CNTNAP2	0	5	21,15,10,8,4	...A.....A....C.A...A...	0	chr7:147277382-147277413	-	chr7	147277382	147277413	GAGAGACAGAAGGAGAGGCCAGGGACGGCAGGGTTGCAC	0.0262246	GGGTTAATTCTGTGAAGATGCTGAACCCAATTAAAAAAAATTTCAGCATTTAAGTATGGACTGTCAAAACATAAGTCTCAATTTTTTCATCTGTAAAACTAGATGTGACTAGGTAATTAATATTCTCTTCAGCTCAAAATTCAGTGAGGGTGTAATAGCCATTACCTGAAACTTAGGACTAAGAGCTTGGTAAGGTGAGAGACAGAAGGAGAGGCCAGGGACGGCAGGGTTGCACAGAGAACTCACAGGGGTGGGAGGAGTGGTCATTTTAGAATGTCTTGGGACAGCTTGTCTTCTTTGAGGGAAGGAATATAAAACATAGTAATTGTTCATTAAATATTAAATCAGAGTTATAGTTGGAAGGACAGAAAAAGGAGACTGTCTAAAGGACAGATGTGG…
NmDTS3_gR17f	GACTGAAGGCGAGGTCCGGGGCGGAGGGGATT	GACAGAAGGAGAGGCCAGGGGAGGAGCTGCAG	TRUE		9912	ARHGAP44	0	5	21,15,10,8,3	...A.....A....C.A....A..	0	chr17:12888031-12888062	-	chr17	12888031	12888062	TAAAGACAGAAGGAGAGGCCAGGGGAGGAGCTGCAGCTG	0.0350845	TCATAAAAAAAAGTGAGGGAGCCTGTGGCTTGGTTACCTGTAGACATGCTTTCCCCAGGGGACATGCCATCTAGCATGGGGGCCTCCGTGGACTGTGGACTAGAGGCCGAGAGGTTTACTGTGGGAGGCTGAGGAGGCGGCAGAGTAGGTCTCTGTCGCGGCTTAGGAGTGGGCCGCGATTTGCTCAAAGTGCTTGTAAAGACAGAAGGAGAGGCCAGGGGAGGAGCTGCAGCTGGGGAGAGCTGGCCCGAGGCCAAGGAGTACCCCTGAGGGTAGCTCAGTCCATAGGGTGACGGGGTGCTGGGCGGGGTGGGGGACAGGCTGACTGGGGACGGCTGGCCAGCGGACTGGTCTGCCATAGCCCCCGGCTGGCCAAAGGGGACCTTGGGTGGAATCGGT…
NmDTS3_gR17f	GACTGAAGGCGAGGTCCGGGGCGGAGGGGATT	GACAGAAGGAGAGGGCCGGGCCACTGCGGCAG		TRUE	148870	CCDC27	0	6	21,15,10,4,2,1	...A.....A....G.....C.AC	0	chr1:3680188-3680219	-	chr1	3680188	3680219	GAGGGACAGAAGGAGAGGGCCGGGCCACTGCGGCAGCTG	0.355468	GTACTGAGCGCACGGCCACCTTGTCGGTCATGGCTTGTAGCTGCTGCCTCCGCTCTCGGAGCTCCTTCTGCAGCGTCTCATTTTCCGTATTGATCTTTCGCAGCTGGGTTTCTTGGAAATCCACTTGTTGTTGTAAAGACGCAATCACTCCTGGGCACAGAGGCAGAGGCGGTGAGCAGGAGCAAGCAGGGGCAGTGAGGGACAGAAGGAGAGGGCCGGGCCACTGCGGCAGCTGGGAGGGCTCTGCCAGCCTGGGTGAGGCTGCCGACACCTGCCCCTGCTCCAGCTCACTGACCAGAGCAGGCAGCGTCTGGGCGTCCCAGCTCCTGGGCCGGGAACCACTGAGTGGCCAAAGCCCAGTGCCCCCCGCCGAGGCCCTACCTGTTGCAAGGGAGTATC…
NmDTS3_gR17f	GACTGAAGGCGAGGTCCGGGGCGGAGGGGATT	GACAGAAGGAGTGGTCAGGGGTGGCTCAGCCT					0	5	21,15,13,8,3	...A.....A.T....A....T..	0	chr2:43355905-43355936	+	chr2	43355905	43355936	CCTGGACAGAAGGAGTGGTCAGGGGTGGCTCAGCCTCTG	0.044439	ATCAGAAAAGAGCCCCTGGCAGCTGTGCGAGGATGGCCTCGGAGTTCTGATTGGTTCCGCTGGCTGTTCTTAAGGAAAGAGATGAGGATCTAAATTACTATAGAAACTGAGGGGTGGAGAGGAATGAGGAAGAGGGGATGAAGCCTTAAGACACCAAAGCGTTAGAACTCACCAGATGAGAGGGCCAATAAGATGCCCTGGACAGAAGGAGTGGTCAGGGGTGGCTCAGCCTCTGGTGTGGATGATGGCTTACAGTGTGACTGTGAGCTAAGATGTAGCATTCAAGTGGAGGAATGTGCTGGTGAGAGAAAGACAAGTTTGGTTTGGGACAAATGAGTGTGAGGTATGTATGGGCTATGGAAGTGGACGGGAGCTTTGAGCTCAGAGTTAAAGAGGGAT…
NmDTS3_gR17f	GACTGAAGGCGAGGTCCGGGGCGGAGGGGATT	GACAGAAGGCAAAGCTCAGGGCGGTAATGTGA		TRUE	346007	EYS	0	6	21,14,12,10,9,7	...A......A.A.CT.A......	0	chr6:65427383-65427414	+	chr6	65427383	65427414	ATCTGACAGAAGGCAAAGCTCAGGGCGGTAATGTGAGTG	0.0712688	TGGTCTCTGTTCAGTGAAACCTGTCTGCTAATGTTAATCTTTATTTGCAGCTGCTCCCCATTGCTCATATCACCACCTCAGCTCCACCTTAGATCATCAGGCATTAGGTTATCATAAGGAGCTTGCAGCTTAGGTCCCTCACACACACAGTTCACAATAGAGTTTGGGCTCCTATCAGAATTTAATCCTGCTACTGATCTGACAGAAGGCAAAGCTCAGGGCGGTAATGTGAGTGATAGGGAGTAGCTGTACATACAGATGAAGCTTTGCTTGCTCACTGATCACCTCCTGCTGTGCAGCCTAGTTCCTAACAGGCCACGAACTGGTACCTAAGAGGCCATGAACTGGCACCCCTAGTTTAAGGAATATAGAGTTTTTCCTGCTTACTTCAAAAAGAGT…
NmDTS3_gR17f	GACTGAAGGCGAGGTCCGGGGCGGAGGGGATT	GACAGAAGGCGTGGACTGGAGCAGGAGTGGGA					0	6	21,13,10,8,5,2	...A.......T..A.T..A..A.	0	chr2:101413198-101413229	-	chr2	101413198	101413229	AGAAGACAGAAGGCGTGGACTGGAGCAGGAGTGGGACAG	0.0337107	AATTGCCAAAGACTAGAAGGCATATTCTGAAAACAATGGCTAGATTCATCAGGACTTGCAACAGACCAGCCATGAGGAAGGGAGAGGGAACAAGGTGGGGCGATTCTTTGGGCTCATGGAATGCAGTACTCCATTGACAATTTGATGAATAAATGAACCACAGCAGACAGAAGGTAGGTGCCGTTGTCTGAAATGAAGAAGACAGAAGGCGTGGACTGGAGCAGGAGTGGGACAGAAGACATGAGCTTTATTTTGGAGATACTGATCTCAAGTCTCTAGAAAGATGACACTGGGAGGTGGAAATGCAAAACTGAGATTTAGCAGTGAGGTCGGGGGTGAGGGTACCAGTGCAGAAGGCATCTACGGGAAATAACAGTTGAAATCATGGGAACTGATGCA…
NmDTS3_gR17f	GACTGAAGGCGAGGTCCGGGGCGGAGGGGATT	GACAGAAGGCTAGGTTGGGGGCAAGGATGGGA					0	6	21,14,9,8,2,1	...A......T....TG.....AA	0	chr7:65576735-65576766	-	chr7	65576735	65576766	TACAGACAGAAGGCTAGGTTGGGGGCAAGGATGGGAAGT	0.0484995	TAATCCCAGCTACTCGGGAGACTGAGGCAGGAAAATTGCTTGAACCCAGGAGGCGGAGGTTGCAGTGAGCCGAGATCACGCCACTGCACTCCAGCCTGGGTGACAGAATGAGACTCCTTCTAGAAAAAAAAAAAAAAGAATACATATGGTATGATTCACTTTATATAGAATGTCCAAGAAGAGGCCAATCTATGGATACAGACAGAAGGCTAGGTTGGGGGCAAGGATGGGAAGTGATTGCTAATAAGTAGGGAGTTTCTCTTTGGGAAACAGAAATTGTCTAAAATTATTATAGATGGTGGTGGTGGTTGCACAACCCTGTGAATATACTGAAGACACTGAGTTGTATACTTTAAATGGCATATTGTACAGCATATTAATCCTATATTAATAAAGCTG…
NmDTS3_gR17f	GACTGAAGGCGAGGTCCGGGGCGGAGGGGATT	GACAGAAGGCTGGGTCTGGGTCTGGGAGGGGG					0	6	21,14,13,8,4,2	...A......TG....T...T.T.	0	chr3:124797795-124797826	-	chr3	124797795	124797826	CAATGACAGAAGGCTGGGTCTGGGTCTGGGAGGGGGTCG	0.0232935	TGACCCAACTCTCTATTGACAAGAATGGATCAACATCCTGTTGCATCCACGCAATGGAATCCTAGTGAGTATTAAAGTAATGACACAGGAAACCATGTAGCTGAATTTTAAAGCACTGGGTAAGTAAAGGAAGCCAGGCACAAAAGATGAAATACTTGAAGTTTTATTTGTTTGACCTCCAGGAAAGGCAGTAGCACAATGACAGAAGGCTGGGTCTGGGTCTGGGAGGGGGTCGATTGCCAAGGGCATGACACAACTTTTTGTGGTGAGGAAATTCTTCTTCTTCTTCTTTTTTTTTTTTTTTGAAATGGAGTCTCGCTCTGTCACCCAGGCTGGAGTGTAGTGGTGCGATCTCGGCTCACTGCGACCTCCGCCTCACGGGTTCAAGTGATTCTCCTG…
NmDTS3_gR17f	GACTGAAGGCGAGGTCCGGGGCGGAGGGGATT	GACAGAAGGGAAGGACAGGGGAGGCAGCGTTT		TRUE	3068	HDGF	0	6	21,15,14,10,8,3	...A.....GA...A.A....A..	0	chr1:156719368-156719399	-	chr1	156719368	156719399	CCAGGACAGAAGGGAAGGACAGGGGAGGCAGCGTTTCTT	0.079663	CCTTGGGGAGTGGGTGTTAGCTGGAATGTGGGTTGCAGGGAACCCCTTCTGCATCCGGTAAGAGAGAAAAGGGGCAGGGACACAGCAGGACCCACACTGGCCCCTGTGAGGAAGACCTCAAGTTTCTGGTGGCCTTTGGAGTAAGGGCAGTCCCTAGGACTAGGGATCCCATCCATTTTCTCTCCACTTTGGGCCTCCAGGACAGAAGGGAAGGACAGGGGAGGCAGCGTTTCTTCCTCTGTTGAGGCCTGGACCTTTTAGATAAAGTTAGAACTGGGGTAGGGAGATCAGCCTGGATCTCAAAGAGGTGGGGCCCCACACTTTGCCTGTCTCTGGCTCTTGATTGTGATACTTGCAGGGATGGCTACACCCAAGGCTGTTACCTCCCAGACACAGTCC…
NmDTS3_gR17f	GACTGAAGGCGAGGTCCGGGGCGGAGGGGATT	GACAGAAGGGCAGCTCCAGGGCAGGCAGGTTG					0	6	21,15,14,11,7,2	...A.....GC..C...A....A.	0	chr1:1833256-1833287	-	chr1	1833256	1833287	TTGGGACAGAAGGGCAGCTCCAGGGCAGGCAGGTTGGAC	0.0894159	TCCGCCCAGTGAGCAGCTGCACTGTGGGAGTGCAGCTCCAGCCTGGGAGGACCCCTGGCCCTTCCCCTCTAGGTGCCTCTCTATCCTGAGAGAGCCTTGACCAGGTCCCCTGCTTCCAGGGAAGGCTACTCATGGCCACCCACTGCTGGAAAGGGCCCTGCTGGCATCTGCCTGTCAGTGACCTCCAGCTGCTTCTTTGGGACAGAAGGGCAGCTCCAGGGCAGGCAGGTTGGACTCTGGGTCCATCTCTGGGCTGCCCCTTACCTGGCAGGGCCCAAGAGGGCAGTGGGCAGGGGGCTCGGGAAGGCTCTGCCCTCCGCAGCCCCTTAGCTGGGCACCTCTAGGGGCCTCGCAGTCAGGAAAACCTTGGTGGCTGGACCAGCCACCCACCAGCTGAGG…
NmDTS3_gR17f	GACTGAAGGCGAGGTCCGGGGCGGAGGGGATT	GACAGAAGGGGAGGCCCTGGGCACACGAGGTA		TRUE	2059	EPS8	0	6	21,15,10,7,2,1	...A.....G....C..T....AC	0	chr12:15866590-15866621	+	chr12	15866590	15866621	CAGGGACAGAAGGGGAGGCCCTGGGCACACGAGGTATAA	0.0487364	AGCTGTGGCCAACACTGGAGCTATGGGGATAATCACTGGAGTCTCTTCAGCACTTAAGTATAGATTGAAATTGGTAACAAGATGCCTCTTGAAGGAGAAAGAACAGAAGAAAGTGCTCCCTCAAGAGAGAAAGCACTCTGCTGGATTTCCAGCCCCATTAAACCTTCACAACTCTAAAGCAGTCCTGATACTTATGCAGGGACAGAAGGGGAGGCCCTGGGCACACGAGGTATAAAGTTGGTACTGAGATTCTTCCAGAAAACCAGGGCTGTCTTCAAAGGTCTATCCTCATAGTTAAAAAATGGTGTCGGGGAGGAGAAATTCACTCATAGTCATATTAAGACTTAAGAGAGCTTGTCTCTGAGAATCTGGGTGAAGAGGACAGGGGAAATGCTATAA…
NmDTS3_gR17f	GACTGAAGGCGAGGTCCGGGGCGGAGGGGATT	GACAGAAGGGGAGGGCTGGGGTGGATGGGGGA		TRUE	463	ZFHX3	0	5	21,15,10,8,3	...A.....G....G.T....T..	0	chr16:73074445-73074476	+	chr16	73074445	73074476	GGGGGACAGAAGGGGAGGGCTGGGGTGGATGGGGGACAC	0.0232896	GAGGGGGTAGAGGGGAGGCACATGATAATTAACTCTGCAAGTTGATAGTATTTGCATATAAATGCCTCCACAAATCACTACAAACAAGCCAGGACAAGTCAGGCCTATTAGCATACACAAGCCAGCCGGGGAAGGCCTCTCTAGGTGGGTCATTGAGTAGGCTGCTCACTTGGAGGGCCGCCTGCCAGCCTGGGGAGGGGGACAGAAGGGGAGGGCTGGGGTGGATGGGGGACACTGTAACTATTTCAGACTCTTTCACTTCTGAACACGGTTGCAAAGATGTCAAAAGGAGTTGGCTCTATTTCCACCCCATGGGGAAGAAGAGAATTGCTGGACCTTTTAGTTTATTTCTTCCAAGGTGGTAAGAAACGAAAGGTAGCAGAGGCCATCAGTAGCAAA…
NmDTS3_gR17f	GACTGAAGGCGAGGTCCGGGGCGGAGGGGATT	GACAGAAGGTGAGAGCCTGGGCAGAATGGAAT	TRUE		1992	SERPINB1	0	6	21,15,11,10,7,2	...A.....T...AG..T....A.	0	chr6:2838092-2838123	-	chr6	2838092	2838123	GACAGACAGAAGGTGAGAGCCTGGGCAGAATGGAATCAT	0.163198	ACAATTTCTGTTGCTTTTTGGGATTTTAGAAAACAATTTCTATATGTAGTAGGAGTTATATATATATTTCCTTTTCCTTTTTTTTAATAGGAGTTCTTGGTTTCGACTCAGAAAACATATGGTGCTGACCTGGCCAGTGTGGATTTTCAGCATGCCTCTGAAGATGCAAGGAAGACCATAAACCAGTGGGTCAAAGGACAGACAGAAGGTGAGAGCCTGGGCAGAATGGAATCATTATGCGCTGGTCATGTCATTCGTTTCCTCAGTCCGCCTTCCCTACCTGCAGTTATTCCCTCCCCAGCTCCCACAGTCCTGGCGCACATCGTGGTTACAGTCAGAGGACGCTGCCGGTGCGTGAAGTCTGCACTGCACGTTGCTGGACAGCTCTCACATGTTCGA…
NmDTS3_gR17f	GACTGAAGGCGAGGTCCGGGGCGGAGGGGATT	GACAGAGGGAGAGGTCCAGGGAGAGGCGGGGA					0	6	21,18,15,7,3,1	...A..G..A.......A...A.A	0	chr20:24360005-24360036	-	chr20	24360005	24360036	GTTGGACAGAGGGAGAGGTCCAGGGAGAGGCGGGGAGGT	0.199397	CTAAAGCACTTAACATTCAGTTCACTTTCATCACCCGTAAAATGGAAGTTAAACTCAGGTCAAGATATCAAGAGGGAATGAGAGAGAATGTATAATTTGGGGGCAGAAAATAGGCTAAGAATATGCTGGCAAAAGAAAAATAGCAGAGAGTTTGGCAAGAGGCAAGAAGGGAAGTAACTGAGTCCAGGAGAATGGTGTTGGACAGAGGGAGAGGTCCAGGGAGAGGCGGGGAGGTAAGGAGAGGCTGTAAAACTCAGAGAGGCTTCTGAGAAAGGAGAAGTGACAGACCTTGAAGTGAGATTACACGCTGTGAAGAAAAGAAGGGGAGGAAGGTGGTGGAAAGACAGCTAGAAAGTGGGGTGGGAAATGGTTAAGAGAGAGACAGAACCATAATTAGGA…
NmDTS3_gR17f	GACTGAAGGCGAGGTCCGGGGCGGAGGGGATT	GACAGAGGGGGAAGTCCAGGGCAGCGAGGTGT					0	6	21,18,15,12,7,2	...A..G..G..A....A....A.	0	chrX:9285907-9285938	-	chrX	9285907	9285938	CGGTGACAGAGGGGGAAGTCCAGGGCAGCGAGGTGTCCT	0.132535	TATTTCTGGTTCATTCAAAATCCAGAGCTTGGAGGAAGCCCCGGTTTAGAGCTGTAGACTCGATGTCATCTGTGCAGGTCAAGGGGCCCAGGGAAAGTGAGGAATGGGTCACAAGAAGGGGAGCAGGGGAGCTCCTCAGGAAACACCAGCATCCCAGGCAAGAGAGAAGGACCCCAGGGGACCTAGAAGAAAGGGCCGGTGACAGAGGGGGAAGTCCAGGGCAGCGAGGTGTCCTCGGAGAGCACCGAGAGAGACTACAGGTGCCTGCCACCATGCCTGGTTAATTTTTGTATTTTTTTTGTAGAGGTGAGGTTTTGCCATGTTGCTCAGGCTGGTCTCAAACTCCTGAGCTCAAGTGATCCACCCGCCTCGGCCTCCCAAAGTGCTGGGATTACAGGT…
NmDTS3_gR17f	GACTGAAGGCGAGGTCCGGGGCGGAGGGGATT	GACAGATGGAGAGATCTGGGGCTGGTGTGGGT		TRUE	219931	TPCN2	0	6	21,18,15,11,8,2	...A..T..A...A..T.....T.	0	chr11:68825185-68825216	+	chr11	68825185	68825216	CTGAGACAGATGGAGAGATCTGGGGCTGGTGTGGGTGCA	0.168654	CTCTGGCTGCAGGGCCAGCGTGTGGGGCTACTTGCTGCTCACCCGCCCGTCTATCTTGCAGGGTTACCTGTTCGGGTGGGCCCATTTCCAGAAAAACCTTTGGCTGCTGGGCTACCTCGTGGTGCTGGTGGTGTCTCTGGTGGACTGGACCGTGTCCCTGAGTCTCGTGTGTCATGAGGTAGGTGGTGAGGCAGCCCTGAGACAGATGGAGAGATCTGGGGCTGGTGTGGGTGCAAGGCCCACGGGGGTGCTGGGATGGAGCCCTGAGCCCGCCAGCCATCCTGCCCACCCGCCCAGCACTGCCCACCTCCCATGGCACTTCCTTCACTTGTTGGCTGGGGATCCTTGTTCCTGTCTCACAGATGAAGACATGGAGGCCTGGACGGGCACAGGGTTCCT…
NmDTS3_gR17f	GACTGAAGGCGAGGTCCGGGGCGGAGGGGATT	GACAGATGGCGGGGTGGGGGGTGGGGCTGGGG		TRUE	57666	FBRSL1	0	6	21,18,13,9,8,3	...A..T....G...GG....T..	0	chr12:133107285-133107316	+	chr12	133107285	133107316	AAGTGACAGATGGCGGGGTGGGGGGTGGGGCTGGGGGGT	0.00989465	CTCCTGTGGCCACCCCAGCTGGTCTGAGGTCCCCAGGGCACCTGGGTCTCTCTGCCCTGAGCCACTGGGTGCCCTTCTGCTTCTGGGTCTCCACTCATTATTCAAGTCTTCTCCCCAGAGCACTCTGTGTTTCCTGAGAAAGCCCGTTATTAACTTGCCAGCTGCTTGCAGCTTAACCCCCACAGCCGAGGCACACAAGTGACAGATGGCGGGGTGGGGGGTGGGGCTGGGGGGTGGGGGGAGGGGGAAGGGGGGAGGGGCTGGCCTGCTGCACTGGGGATGGGGTTCCCCTCCAAGCCGCAGGAGCCTGGGAGGACCCTGAGGGCTGCAGAGGGTCCTGTGCGTGTGCACTGGGCCCCAGCACACACATACCTGTTTCAGACCCTGGTGCATACAGAT…
NmDTS3_gR17f	GACTGAAGGCGAGGTCCGGGGCGGAGGGGATT	GACAGATGGGGAGGGCGGGAGCGGGGAAGCGT		TRUE	79161	TMEM243	0	6	21,18,15,10,8,5	...A..T..G....G.G..A....	0	chr7:86839377-86839408	+	chr7	86839377	86839408	GGGGGACAGATGGGGAGGGCGGGAGCGGGGAAGCGTGTG	0.0181812	AGAGAGCAAGAGACAGTGAGAGCGTGAGAGACAGTGAGAGAGTGAGAGACAGAGAGAGAGGACAGTGAGAGAGAAACAGGAGGGGGACAGAGAGACAGAGGAGGGGGAGGGGGGACAGAGAGAGAGACAGAGGAGAGGGAGGGGGGACAGAGAGAGAGGAGGGGGAGGAGGTGACAGAGAGACAGAGGAGGGGAAGGGGGGACAGATGGGGAGGGCGGGAGCGGGGAAGCGTGTGGGAGCGGGGAACTGCCACATGCATTTAAACCATCTGATGTCATGAGAACTCGTTCATGAGACAGCACTGGGGGATGGTGCTAAACCATTAGAAACTGCCCCCATGACCTGATCACGTCCCTCCCTGCCCCTCAACATGTGGAGATTACAATTTGACATGAGATT…
NmDTS3_gR17f	GACTGAAGGCGAGGTCCGGGGCGGAGGGGATT	GACAGCAGGCCAGGCCCGGAGCAGCAGGGGCA					0	6	21,19,14,10,5,2	...A.C....C...C....A..A.	0	chr1:153367170-153367201	+	chr1	153367170	153367201	GAGGGACAGCAGGCCAGGCCCGGAGCAGCAGGGGCAAAT	0.0804043	CTTCCCCAAACACCTGCTGAGCGTTTATGGGGACACTGAGGTCCTGTCTCGGCGGAGAGTACAAAACAAGCACAGTGTGGCAGAAGATGCCCTTCCACAGGAAAGAATGCAAAGGGGAATGGGGTGCAGACATCTCCCAAGGAATGGAGGGCCCAGCTAGGTCCTGAAAGGCAAACTAAGCTGATGGCAAGTGTGGGAGGGACAGCAGGCCAGGCCCGGAGCAGCAGGGGCAAATTCTGCCCCAGAGCCTGACTGATGAGAAACAAGGTCTCCAGCTCAGCTCCAGGGACAATCCACCATGTTTGGCGCAAAGGACCAGGTGGGGAGGGAACCAGACCAAGTTTCTTAAGTGACCCTGCAGTCCTGTGCGCAGGTGGTATATCACCCCCCAACACTCTT…
NmDTS3_gR17f	GACTGAAGGCGAGGTCCGGGGCGGAGGGGATT	GACAGCAGGCCAGGTGCGGAGCCGTGAGGGTC		TRUE	83696	TRAPPC9	0	6	21,19,14,9,5,2	...A.C....C....G...A..C.	0	chr8:140989277-140989308	+	chr8	140989277	140989308	GGTTGACAGCAGGCCAGGTGCGGAGCCGTGAGGGTCAGG	0.0361835	ATCGCAACGCGTCTCTGCTCCGTCCAGAGCACTCTGGTTTTTTTCCACAGATAACCTGAGTTGCTTTCTTCATAGACGGGCAGAGACATCTGGGTGGGCTTCACAGGAGAGATGTGTGTGTGGGACTCGGTGGCCGGGCTCCCATCCCCAGGAGGGGAGTGAAGAGTTCTTGCCCGCAGACCAACTGGGGCGCCGTGGTTGACAGCAGGCCAGGTGCGGAGCCGTGAGGGTCAGGTCTGACAGGAATGCAAGCACCACAAGAGAATTAACCACTGGTGTCAGGACTTGGTGTCTCTTCCTGGTGACCTGAAGGTTGACCACCACCCTGTCCCTCTGAAAAATCTCCTGCTGGGCCAGGCTTGGCTTAAGAACCGTGTAGGTGGTGAGAGCCTGGGAGTG…
NmDTS3_gR17f	GACTGAAGGCGAGGTCCGGGGCGGAGGGGATT	GACAGCAGGCGGTGTGCGGGGAGGCTGAGCCT					0	6	21,19,13,12,9,3	...A.C.....GT..G.....A..	0	chrX:134186447-134186478	+	chrX	134186447	134186478	TCAGGACAGCAGGCGGTGTGCGGGGAGGCTGAGCCTGTT	0.0092855	GGCGGAGCCATGGGGGAGAGCCCAGGCGCTTGCGCGAGCTCCGCCCACAAAGACTTGTGGTCACTAGTGCGCTGGTGCGTCACAGGGCGCGGAAGGGCAATGCCAGGAGTTCTGGGGTGGGTCTCATACTGTGGAGGAGGCCGTGTAGCCTCAGAGGAGTAGGGCGGAGATTATGCGAGGCGCGCCAGTGGGGCTCTCAGGACAGCAGGCGGTGTGCGGGGAGGCTGAGCCTGTTGCCCCTGGAGAGCAGAAGATCCATGTTCTGGAGATCGATGCGGCCTCCTGCCGCACTCCTGACCCCTCACTCTTTAGTCCTTGGACATTGCTTTCAGAACCCTGGGCTCTGGACGCCACTTGAGTAGAGTTCTGTGAACACATTTTTTTTTGCTTCTTCGTATA…
NmDTS3_gR17f	GACTGAAGGCGAGGTCCGGGGCGGAGGGGATT	GACAGCAGGCTAGGACAGGGGAGGGGCGGGAG					0	6	21,19,14,10,8,3	...A.C....T...A.A....A..	0	chr8:10458698-10458729	+	chr8	10458698	10458729	AGGGGACAGCAGGCTAGGACAGGGGAGGGGCGGGAGGAG	0.0380293	AAGGGGCTGGGTGCTCCACAGGGCAAAGGCCCTTTAGCCCAGGCTGGTGTGAGCCTGTGGGTGCTGTGCCCAGGACGGGCATGGAGTACTCCCTAGAGCAAAGGCCCTGCAGGCCCAGGCATCTGGTGCTGGAGTGGTGGCTTCCTGGACACTGGGAGCTGCTATGCTGGGGCAAGAGGAAGATGGGTGAAGAGGGAGGGGACAGCAGGCTAGGACAGGGGAGGGGCGGGAGGAGAGAGAAGGAGGAGGAGGGGAGGAAGGGAGGTAGGGAAATGGGGTAAGCAGAACCCAGGCTGAGGGGCTGGCCCTGGCTGGGGGTGGTGAGAGGCCCTTGGGCAGTTGCAGGCAGAAGCAGCATGGCGAGCTTTCTCTTTTCCAGAGGCAAGTGGTGGCAAGTGG…
NmDTS3_gR17f	GACTGAAGGCGAGGTCCGGGGCGGAGGGGATT	GACAGCAGGGGATGTCAGGGCCGGCTGAGAAG		TRUE	55295	KLHL26	0	6	21,19,15,12,8,4	...A.C...G..T...A...C...	0	chr19:18770110-18770141	-	chr19	18770110	18770141	AGGGGACAGCAGGGGATGTCAGGGCCGGCTGAGAAGCCA	0.0260635	AGGCGGTTCTGACGCGCGCAGTCCCTCACTTCCCCTCAAAGAGGAGAGCACTTCCACTTTCAAAGCCAATTTTGGTTTTATTGTCCATGTGGCTCGAAGGAGCACAGCAGCACAGCACAGCTGGTTGGCTCCCACCCCGGCTGATGCGATGCCGCCCCAGGGTCTCAGTGCATGGGTGGGGAAGAGGCTGTACTTCAGGGGACAGCAGGGGATGTCAGGGCCGGCTGAGAAGCCACTGCCCAATCCCTAGCCTCTCTCCCAGCCAGTCCCAGGCTGGCAACTGGACCAAGACCATCCTGAGAGCCTTGTCTGAGATCCAGCAAGAGAGGGAAACAGAGACTCGGAGAGGGAGTGACAGAGACTTGGAGGGGACAGAGACCCAGAGAAGAACCGGGACCC…
NmDTS3_gR17f	GACTGAAGGCGAGGTCCGGGGCGGAGGGGATT	GACAGCATGCGAGCTCGGGGGTGGGCTCGGAG	TRUE		113540	CMTM1	0	6	21,19,17,11,8,3	...A.C.T.....C..G....T..	0	chr16:66612952-66612983	-	chr16	66612952	66612983	GGGTGACAGCATGCGAGCTCGGGGGTGGGCTCGGAGGCA	0.180817	TGGCCCCAGGTCTGTAAGCCGCCGCTCCGCTGCGGGGTCGGGGGGCTGCGAGCACCGGGTCACGGCCCTGAGCTCCGCGGGCGCAGCGCCAAGCGCAGGAAAATACAACGCGACTTTCACACAAGGCAACGAGAGGAAGCAGGTGTTCTCGATAAAAGCAGCAGCCCTAATTTTATGGTCACATTTAGGCTGGAATGGGTGACAGCATGCGAGCTCGGGGGTGGGCTCGGAGGCAGCGATTCGACAGACACGTGCATCTGCTAGGGCGCCGGGCTGGCTTCAGGCGGGCCTCTGCGGGGCGTCGGGGCCGGTTTCGGGGTAGGCGTCCTTGGCGGGGGAAAGCTTCCTTTCAACTTCGACTCCCAGGAATCTTTTCAAGTTGGTCCTCATCTTCGTGGT…
NmDTS3_gR17f	GACTGAAGGCGAGGTCCGGGGCGGAGGGGATT	GACAGGAGGGGAGGTCCTGAGGGGTCTGGGGT					0	6	21,19,15,7,5,3	...A.G...G.......T.A.G..	0	chrX:43137210-43137241	-	chrX	43137210	43137241	GGGAGACAGGAGGGGAGGTCCTGAGGGGTCTGGGGTCCC	0.0732344	AGAAGCGGACCATGTTGGCTCAGATCAAGCGTGGTGTCCATGGCCTGCACTCTTAGGAGAAGTGGCTGTACTGAGGACAGTGGTGGAGGCCGAGGTGGTTGAGGGGGCACACCCCAGTGTCCACCTTCGGGCACAGCCTCCCTCCATAACTGAGTGGTCCGCAGATTTGCACTACGGGTTCCCCAGCTCCTTTCCAGGGAGACAGGAGGGGAGGTCCTGAGGGGTCTGGGGTCCCTCACTGGGCATCCCCTGCAGAGTCATTACTGCTCCCTGGGCCAGGCTGCCCTGGGAGCCCCCTCCTTCCCCGCCCCTCCGCCGCCCGCCCCAGTCAGCCGGACTCTCAGGCCCTGAGCCTGCCTCAGGTCTTTCTTGCTGCAGCCTGCTCCAGCCCAGCCCCCA…
NmDTS3_gR17f	GACTGAAGGCGAGGTCCGGGGCGGAGGGGATT	GACAGGAGGTGAAGGCCGAGGCGGGATAGTGG		TRUE	9448	MAP4K4	0	6	21,19,15,12,10,6	...A.G...T..A.G...A.....	0	chr2:102319638-102319669	+	chr2	102319638	102319669	CAGTGACAGGAGGTGAAGGCCGAGGCGGGATAGTGGCAG	0.179639	TGGGAATGGTAGAAAGGTTAGGGAGTAGTGGGAATTTCAAGGAGGTATTATTTGGACTTGAGGAGAGACATCTTCTTTAAGCATTGAGGAGTCACTGAAAGATTTTGTTGGAATTGGGGATCCCTTAGAGTAGGGGACTTGATCCAGATGTGTGTTGGGAAGGAGCTGGTAAAATGGTTGGCCTTGGGCAGTGGTCCAGTGACAGGAGGTGAAGGCCGAGGCGGGATAGTGGCAGTGGTGGTAGAGAGGAGGAGAGGTTGGGGTGGATACTTGGGCATTACTCTTTGCTAGGTTTAACATGTTGAATTCACTCGTTCTCTGCAGGCTTTGGTATGTCCCTTTAAGTGGGTACACGGTTTGCCCACAGTATTAGGAGGAGCTTTGGGATTCCCAGCACTT…
NmDTS3_gR17f	GACTGAAGGCGAGGTCCGGGGCGGAGGGGATT	GACCAAAGGAGAGGTCCCAGGAGGGGCAGAGG					0	6	21,20,15,7,6,3	...CA....A.......CA..A..	0	chr10:8482363-8482394	-	chr10	8482363	8482394	GGGAGACCAAAGGAGAGGTCCCAGGAGGGGCAGAGGGGA	0.10621	TACTGAGCGAGAACAGAAAAATGGTTATGATGGTGTTTTCTAAAGGATGCAGAGGGTACCTTAGTGTAGTGAGGAGTGGGGTGGGAAGGAGGCAGCTGGAAAGAAAATGCATGATAGAGGGGCAGAAAATCAGAAGAGTAAAGAAGTGACACAACTCAGGGAATGAACCTAAAATATTAGAATAAGGAGACGGAGAGGGAGACCAAAGGAGAGGTCCCAGGAGGGGCAGAGGGGAAGAACATGATAAGGACAGAGTCAGAGGGGGTGAGAGTTCTCTGGGGTCCGCTCTGTGTAAGTCACCGTCGTTTTATGGGTCAGCCTGGCTAGGCTATAATGCCTAGTTGTTTGGTCAAATACCAGCTTAGCTGTTGCTGTGAAGGTGTTTTTCAGATGTGATGA…
NmDTS3_gR17f	GACTGAAGGCGAGGTCCGGGGCGGAGGGGATT	GACCCAGGTCGAGGTCCGGGTGGGGCCGGTGA	TRUE				0	6	21,20,18,16,4,3	...CC.G.T...........TG..	0	chr16:28415040-28415071	-	chr16	28415040	28415071	GGGAGACCCAGGTCGAGGTCCGGGTGGGGCCGGTGAGGG	0.274177	GTTCCCTCAGGCTTGTCCCCGCCCCCTTATGGCGCGAAGGCCACTGGGAGTTGTAGTCTCCCAGTGTAGTTAGTCGGCGCTTCCCGGAAGTGACGCGAGGACCCGCCTTCTCTCTCGGCGTTTCCGCTGTCAGGGCCCTGCGGTGTGACTCGCGGGCTCAGCTGGTTGGTATTTTTTGGGCCTCGTGCTTCGTGGTGGGAGACCCAGGTCGAGGTCCGGGTGGGGCCGGTGAGGGGTTGGGCGTCGGGAGGTGTTGGCTCGGGCCTCTTCGCGTGGCCGGTGACGCCTTGGCTCCCCCGCAGGTCCGGCCGTAGCACCTCCGCGCCGTCGCCATGTCGCGGTTTTTCACCACCGGTTCGGACAGCGAGTCCGAGTCGTCCTTGTCCGGGGAGGAGCTCG…
NmDTS3_gR17f	GACTGAAGGCGAGGTCCGGGGCGGAGGGGATT	GACCCAGGTCGAGGTCCGGGTGGGGCCGGTGA	TRUE				0	6	21,20,18,16,4,3	...CC.G.T...........TG..	0	chr16:28722876-28722907	+	chr16	28722876	28722907	GGGAGACCCAGGTCGAGGTCCGGGTGGGGCCGGTGAGGG	0.274177	GTTCCCTCAGGCTTGTCCCCGCCCCCTTATGGCGCGAAGGCCACTGGGAGTTGTAGTCTCCCAGTGTAGTTAGTCGGCGCTTCCCGGAAGTGACGCGAGGACCCGCCTTCTCTCTCGGCGTTTCCGCTGTCAGGGCCCTGCGGTGTGACTCGCGGGCTCAGCTGGTTGGTATTTTTTGGGCCTCGTGCTTCGTGGTGGGAGACCCAGGTCGAGGTCCGGGTGGGGCCGGTGAGGGGTTGGGCGTCGGGAGGTGTTGGCTCGGGCCTCTTCGCGTGGCCGGTGACGCCTTGGCTCCCCCGCAGGTCCGGCCGTAGCACCTCCGCGCCGTCGCCATGTCGCGGTTTTTCACCACCGGTTCGGACAGCGAGTCCGAGTCGTCCTTGTCCGGGGAGGAGCTCG…
NmDTS3_gR17f	GACTGAAGGCGAGGTCCGGGGCGGAGGGGATT	GACCGAAGCAGAGGTCGTCGGCGGCCCAGGTG	TRUE		9610	RIN1	0	6	21,16,15,8,7,6	...C....CA......GTC.....	0	chr11:66102224-66102255	+	chr11	66102224	66102255	CATGGACCGAAGCAGAGGTCGTCGGCGGCCCAGGTGGGG	0.184905	CCGCACTCAGCATGGCCCGGGCCCGGCTCAGCGCCTGACGGATGCCCTGCAGCTCCTGGGGCTCGGGCCCAGCCCGCACCTGGGTCAGTAGGTCCTGCACCAGCTGGCCCGCGGCTGTGTGTCGGTCCTGCATCAGTGCTGCCGCAGCCCGGCCCACCTGCCGCTCCGGTGCCAGTAGGGAGCAGAAGGCGGCGCTCATGGACCGAAGCAGAGGTCGTCGGCGGCCCAGGTGGGGTGAGGTCGCTGGGCTCCCCCGGGACCCTGGCACCCCCTCCTCCTCGGAGCTGCTGGGGGAGCCGCAGTCCACCTCTTGGAGGGAGGGCATAGGCGGAAGGCTAGGGCCACTGCCTGCTGGCACGCGGTACCCCACTGAGCTCTCCCTCCGTAGCAGCTGGCAAG…
NmDTS3_gR17f	GACTGAAGGCGAGGTCCGGGGCGGAGGGGATT	GACCGAAGCCGGGGTCCCGGCGGGGAAGGAAG		TRUE	59335	PRDM12	0	6	21,16,13,7,4,3	...C....C..G.....C..CG..	0	chr9:133541907-133541938	+	chr9	133541907	133541938	GCAGGACCGAAGCCGGGGTCCCGGCGGGGAAGGAAGGGC	0.328858	AATGCTTTGAGAATTCGCGGAGAGACTAAAAACCCACTTCTAAAAATGATCCCCAACGCACCACTCGCTTTCCAGGGCACGGAGGGTCTCCAGGTTGCAAACAGAGGAGAGGTCGTTGAGCCTCCGCACATCCGACTTCCTCCACACCCGGGTGGCTTCTCTGGATTTGGGGCCGACTTGGGTTTGGCTGGTCTGGGCAGGACCGAAGCCGGGGTCCCGGCGGGGAAGGAAGGGCCGGGCCTCGGCTGCCTCGGGCTCTGACCGGTTTTCCTGGCCCCGCCGCCGCAGAAGTGCAGAAGCTGTCCAGCCTGGTGCTGCCTGCGGAGGTGATCATCGCTCAGAGCTCCATCCCTGGCGAGGGCCTCGGCATCTTCTCCAAGACGTGGATCAAGGCGGGAA…
NmDTS3_gR17f	GACTGAAGGCGAGGTCCGGGGCGGAGGGGATT	GACCGAGGAGGAGGTCAGGAGCGGGTGGGGGG					0	6	21,18,16,15,8,5	...C..G.AG......A..A....	0	chr3:152986753-152986784	-	chr3	152986753	152986784	AGGGGACCGAGGAGGAGGTCAGGAGCGGGTGGGGGGGGG	0.288215	AAGTCCCCTCCCGACTCAGGAGCCCAGCTGGCTTCACCTAGTGGATCCCCTGCCAGGGCCACGGGCGGAGCTACCCGCCAGTCCCGCCCCAGGTGCCTGCACTCCTCGACCCCTGGGCAGTCGATGGGACCGCGGAGCAGGGGGCGACGCCCATCGGGGAGACTCCGGCCGCGCGGAAGCCCAAAGCGGCAAGCGGAGGGGACCGAGGAGGAGGTCAGGAGCGGGTGGGGGGGGGCGGCAAGGGGCATGGCTGGCTGCAGGTCCCGAGCCCTGCCCCGCGGGGAGGCGGCTGAGGCCCGGTGAGAATTCGAGCGCAGCACGGCAGGCTGGCAGTGCTGGGGGACCCGTCGCACCCTCCGCAGCTGCTGGCCTGGGTGCTAAACCCCTCAGTGCCCCGGG…
NmDTS3_gR17f	GACTGAAGGCGAGGTCCGGGGCGGAGGGGATT	GACCGATGGTGAGGCCCGCGGCAGGGCCGGCC	TRUE		54973	CPSF3L	0	6	21,18,15,10,6,2	...C..T..T....C...C...A.	0	chr1:1249088-1249119	-	chr1	1249088	1249119	CCAGGACCGATGGTGAGGCCCGCGGCAGGGCCGGCCAGC	0.0822732	TGGGCCGGTGGTCCCCAGGGAGCGCATGAACCTGAAGGTGCCCATCTACTTCTCCACGGGGCTGACCGAGAAGGCCAACCACTACTACAAGCTGTTCATCCCCTGGACCAACCAGAAGATCCGCAAGACTTTCGTGCAGAGGAACATGTTTGAGTTCAAGCACATCAAGGCCTTCGACCGGGCTTTTGCTGACAACCCAGGACCGATGGTGAGGCCCGCGGCAGGGCCGGCCAGCACATCCACACCCGTCGGTCTCCTGTCTTCCGCAGGTGTCTGGGCTTGGGCCTGCAGTGGGGGTGGGGGCATCTGCTGCCCTGACCCCCCACCTGGCCCTGTGTGTCCTGTAGGTTGTGTTTGCCACGCCAGGAATGCTGCACGCTGGGCAGTCCCTGCAGATCT…
NmDTS3_gR17f	GACTGAAGGCGAGGTCCGGGGCGGAGGGGATT	GACCGCAGGAGAGGGCCCGGGCGGCGCGGACG		TRUE	1998	ELF2	0	5	21,19,15,10,7	...C.C...A....G..C......	0	chr4:140036392-140036423	-	chr4	140036392	140036423	CCGGGACCGCAGGAGAGGGCCCGGGCGGCGCGGACGATG	0.0881117	TCGCCGCGGCGAGCTAACCCCAGCCAGCCGGGGGCGTCCCGGAGGCGGTGGCGCAGGGAGGGGCCCGATGCGCGCACGTGGCCCCGGCGGCCGCCATGGCGGACAGCGGCACCGCGGGGGGCGCGGCGTTGGCGACCCCGGCCCCCGGGCCGGGCAGTGGCGGCCCAGGACCACGCGTCTACTTTCAGAGCCCCCCCCGGGACCGCAGGAGAGGGCCCGGGCGGCGCGGACGATGAGGGCCCAGTGAGGCGCCAAGGGAAGGTCACCGTCAAGTATGACCGCAAGGAGCTACGGAAGCGCCTCAACCTAGAGGAGTGGATCCTGGAGCAGCTCACGCGCCTCTACGACTGCCAGGAAGAGGAGATCCCAGAACTGGAGATTGACGTGGATGAGCTCCTG…
NmDTS3_gR17f	GACTGAAGGCGAGGTCCGGGGCGGAGGGGATT	GACCGGAGGAGAGGTGCGGGCCTGGCTGGGGC	TRUE		91300	R3HDM4	0	6	21,19,15,9,4,2	...C.G...A.....G....C.T.	0	chr19:900810-900841	-	chr19	900810	900841	GGAGGACCGGAGGAGAGGTGCGGGCCTGGCTGGGGCGGG	0.0265518	CTTGGCGGCCTTACCGTGCCCATTTGCCCGGGGATGTCAGCGCAGCCCCAGTGTTTCATGGCAAGCCTGCCTCCCTGCCTCTCTTCCAGGTCTGGAACGATTTCATGAACCGCTCCGGGGAGGAGCAGGAGCGGGTTCTTCGCTACCTGGAGGATGAGGGCAGGAGCAAGGCGCGGAGGAGGGGCCCTGGCCGTGGGGAGGACCGGAGGAGAGGTGCGGGCCTGGCTGGGGCGGGTATGGGTGGGGCCAGGGTATGGATGGGGGCGTGGCCTGGGGTGGGTGGGGCCGGGATGGGGGGGCAGGATATGGATGGGGTGTGGGCGGGACCTGGAGTGGGTTGGACCTAGTATGTTGGGCCCAGGTATGGATGGGGGATGGGGGCGAGGCCTGGGGTGGGTG…
NmDTS3_gR17f	GACTGAAGGCGAGGTCCGGGGCGGAGGGGATT	GACCGGAGTCGGGGTCCGGAGTGGAGTCGGTG	TRUE		348303	SELV	0	6	21,19,16,13,5,3	...C.G..T..G.......A.T..	0	chr19:40005932-40005963	-	chr19	40005932	40005963	TCCGGACCGGAGTCGGGGTCCGGAGTGGAGTCGGTGTCC	0.598959	CGGACGGGAACGGGAGTCGGCACCGGAGTAGGGATCCAGGCCGGAGCAGGAGGCGGAACCAGACGGGGGATCCGGGCCAGAGCGGGAGTGGGGACCAGAGTGGGAATCTGGGCTGGAGCAGGAGTCAGGACCAGAGGGGAAGTCCCGGCTGGAGACGGAGTCAGGACTGGAGTCAGGGTCCGGATGGGGGTCCGAGTCCGGACCGGAGTCGGGGTCCGGAGTGGAGTCGGTGTCCGGGTCGGGGTAGAAGCCCGGACTGAGGTTGAAGTCCGCGCCGAGGAGGGGGCTGGGGTCCGCGCCTGGTTATTCATGGGGCCCAGGGGGACCGGGGCAAGCCGGTTGGGGAGTCCCGCCCGCCTTCCCTCTTTGGGCGGGGAGAGCGTCTCCCGCACCGGGTTC…
NmDTS3_gR17f	GACTGAAGGCGAGGTCCGGGGCGGAGGGGATT	GACGCAAGGCCAGGCCCGGCCCGGCCCGGCCC					0	6	21,20,14,10,5,4	...GC.....C...C....CC...	0	chrX:114961170-114961201	+	chrX	114961170	114961201	GGTGGACGCAAGGCCAGGCCCGGCCCGGCCCGGCCCGGC	0.0086459	CGGCCCGGGAGGCTCCGTCGGCCACACTGCACGCCTGCGGCGTGAGGAGGGCCGACTGCCAGTGCTGAGTTCCGTGGCCATTGGCGCCGGTGCCCGCCGCTGCTGGCCGGCGCCGGGGCGTTCCTCCTTGCGTCCTAGGGAGGAAGGTGGGCCGCGGGGCATCCCGCGGGGCCCGTACCCAGACGGTTCTTGACGAGGTGGACGCAAGGCCAGGCCCGGCCCGGCCCGGCCCGGCCCGGCCAGGCCACCCTTAGACGCCGCGCACCCGCCTTGTTGAGACTTGCCACCCTGTCTTGTTGTGTCCATGTCCCCGAGGTTGTCTTGGAGGCGGGCCGTTCCCCGTGGTGCTCATTTCTGCCTGGGGGCCTTCCGGGGACCCCGCTTGTCTTTGGGGGTGCG…
NmDTS3_gR17f	GACTGAAGGCGAGGTCCGGGGCGGAGGGGATT	GACGCAAGGCCAGGCCCGGCCCGGCCCGGCCC					0	6	21,20,14,10,5,4	...GC.....C...C....CC...	0	chrX:114964151-114964182	+	chrX	114964151	114964182	GGTGGACGCAAGGCCAGGCCCGGCCCGGCCCGGCCCGGC	0.0086459	CGGCCCGGGAGGCTCCGTCGGCCACACTGCACGCCTGCGGCGTGAGGAGGGCCGACTGCCAGTGCTGAGTTCCGTGGCCATTGGCGCCGGTGCCCGCCGCTGCTGGCCGGCGCCGGGGCGTTCCTCCTTGCGTCCTAGGGAGGAAGGTGGGCCGCGGGGCATCCCGCGGGGCCCGTACCCAGACGGTTCTTGACGAGGTGGACGCAAGGCCAGGCCCGGCCCGGCCCGGCCCGGCCCGGCCAGGCCACCCTTAGACGCCGCGCACCCGCCTTGTTGAGACTTGCCACCCTGTCTTGTTGTGTCCATGTCCCCGAGGTTGTCTTGGAGGCGGGCCGTTCCCCGTGGTGCTCATTTCTGCCTGGGGGCCTTCCGGGGACCCCGCTTGTCTTTGGGGGTGCG…
NmDTS3_gR17f	GACTGAAGGCGAGGTCCGGGGCGGAGGGGATT	GACGCAAGGCCAGGCCCGGCCCGGCCCGGCCC					0	6	21,20,14,10,5,4	...GC.....C...C....CC...	0	chrX:114967132-114967163	+	chrX	114967132	114967163	GGTGGACGCAAGGCCAGGCCCGGCCCGGCCCGGCCCGGC	0.0086459	CGGCCCGGGAGGCTCCGTCGGCCACACTGCACGCCTGCGGCGTGAGGAGGGCCGACTGCCAGTGCTGAGTTCCGTGGCCATTGGCGCCGGTGCCCGCCGCTGCTGGCCGGCGCCGGGGCGTTCCTCCTTGCGTCCTAGGGAGGAAGGTGGGCCGCGGGGCATCCCGCGGGGCCCGTACCCAGACGGTTCTTGACGAGGTGGACGCAAGGCCAGGCCCGGCCCGGCCCGGCCCGGCCCGGCCAGGCCACCCTTAGACGCCGCGCACCCGCCTTGTTGAGACTTGCCACCCTGTCTTGTTGTGTCCATGTCCCCGAGGTTGTCTTGGAGGCGGGCCGTTCCCCGTGGTGCTCATTTCTGCCTGGGGGCCTTCCGGGGACCCCGCTTGTCTTTGGGGGTGCG…
NmDTS3_gR17f	GACTGAAGGCGAGGTCCGGGGCGGAGGGGATT	GACGCAAGGCCAGGCCCGGCCCGGCCCGGCCC					0	6	21,20,14,10,5,4	...GC.....C...C....CC...	0	chrX:114970115-114970146	+	chrX	114970115	114970146	GGTGGACGCAAGGCCAGGCCCGGCCCGGCCCGGCCCGGC	0.0086459	CGGCCCGGGAGGCTCCGTCGGCCACACTGCACGCCTGCGGCGTGAGGAGGGCCGACTGCCAGTGCTGAGTTCCGTGGCCATTGGCGCCGGTGCCCGCCGCTGCTGGCCGGCGCCGGGGCGTTCCTCCTTGCGTCCTAGGGAGGAAGGTGGGCCGCGGGGCATCCCGCGGGGCCCGTACCCAGACGGTTCTTGACGAGGTGGACGCAAGGCCAGGCCCGGCCCGGCCCGGCCCGGCCCGGCCAGGCCACCCTTAGACGCCGCGCACCCGCCTTGTTGAGACTTGCCACCCTGTCTTGTTGTGTCCATGTCCCCGAGGTTGTCTTGGAGGCGGGCCGTTCCCCGTGGTGCTCATTTCTGCCTGGGGGCCTTCCGGGGACCCCGCTTGTCTTTGGGGGTGCG…
NmDTS3_gR17f	GACTGAAGGCGAGGTCCGGGGCGGAGGGGATT	GACGCAAGGCCAGGCCCGGCCCGGCCCGGCCC					0	6	21,20,14,10,5,4	...GC.....C...C....CC...	0	chrX:114973094-114973125	+	chrX	114973094	114973125	GGTGGACGCAAGGCCAGGCCCGGCCCGGCCCGGCCCGGC	0.0086459	CGGCCCGGGAGGCTCCGTCGGCCACACTGCACGCCTGCGGCGTGAGGAGGGCCGACTGCCAGTGCTGAGTTCCGTGGCCATTGGCGCCGGTGCCCGCCGCTGCTGGCCGGCGCCGGGGCGTTCCTCCTTGCGTCCTAGGGAGGAAGGTGGGCCGCGGGGCATCCCGCGGGGCCCGTACCCAGACGGTTCTTGACGAGGTGGACGCAAGGCCAGGCCCGGCCCGGCCCGGCCCGGCCCGGCCAGGCCACCCTTAGACGCCGCGCACCCGCCTTGTTGAGACTTGCCACCCTGTCTTGTTGTGTCCATGTCCCCGAGGTTGTCTTGGAGGCGGGCCGTTCCCCGTGGTGCTCATTTCTGCCTGGGGGCCTTCCGGGGACCCCGCTTGTCTTTGGGGGTGCG…
NmDTS3_gR17f	GACTGAAGGCGAGGTCCGGGGCGGAGGGGATT	GACGCAAGGCCAGGCCCGGCCCGGCCCGGCCC					0	6	21,20,14,10,5,4	...GC.....C...C....CC...	0	chrX:114976085-114976116	+	chrX	114976085	114976116	GGTGGACGCAAGGCCAGGCCCGGCCCGGCCCGGCCCGGC	0.0086459	CGGCCCGGGAGGCTCCGTCGGCCACACTGCACGCCTGCGGCGTGAGGAGGGCCGACTGCCAGTGCTGAGTTCCGTGGCCATTGGCGCCGGTGCCCGCCGCTGCTGGCCGGCGCCGGGGCGTTCCTCCTTGCGTCCTAGGGAGGAAGGTGGGCCGCGGGGCATCCCGCGGGGCCCGTACCCAGACGGTTCTTGACGAGGTGGACGCAAGGCCAGGCCCGGCCCGGCCCGGCCCGGCCCGGCCAGGCCACCCTTAGACGCCGCGCACCCGCCTTGTTGAGACTTGCCACCCTGTCTTGTTGTGTCCATGTCCCCGAGGTTGTCTTGGAGGCGGGCCGTTCCCCGTGGTGCTCATTTCTGCCTGGGGGCCTTCCGGGGACCCCGCTTGTCTTTGGGGGTGCG…
NmDTS3_gR17f	GACTGAAGGCGAGGTCCGGGGCGGAGGGGATT	GACGCAAGGCCAGGCCCGGCCCGGCCCGGCCC					0	6	21,20,14,10,5,4	...GC.....C...C....CC...	0	chrX:114979076-114979107	+	chrX	114979076	114979107	GGTGGACGCAAGGCCAGGCCCGGCCCGGCCCGGCCCGGC	0.0086459	CGGCCCGGGAGGCTCCGTCGGCCACACTGCACGCCTGCGGCGTGAGGAGGGCCGACTGCCAGTGCTGAGTTCCGTGGCCATTGGCGCCGGTGCCCGCCGCTGCTGGCCGGCGCCGGGGCGTTCCTCCTTGCGTCCTAGGGAGGAAGGTGGGCCGCGGGGCATCCCGCGGGGCCCGTACCCAGACGGTTCTTGACGAGGTGGACGCAAGGCCAGGCCCGGCCCGGCCCGGCCCGGCCCGGCCAGGCCACCCTTAGACGCCGCGCACCCGCCTTGTTGAGACTTGCCACCCTGTCTTGTTGTGTCCATGTCCCCGAGGTTGTCTTGGAGGCGGGCCGTTCCCCGTGGTGCTCATTTCTGCCTGGGGGCCTTCCGGGGACCCCGCTTGTCTTTGGGGGTGCG…
NmDTS3_gR17f	GACTGAAGGCGAGGTCCGGGGCGGAGGGGATT	GACGCAAGGCCAGGCCCGGCCCGGCCCGGCCC					0	6	21,20,14,10,5,4	...GC.....C...C....CC...	0	chrX:114982059-114982090	+	chrX	114982059	114982090	GGTGGACGCAAGGCCAGGCCCGGCCCGGCCCGGCCCGGC	0.0086459	CGGCCCGGGAGGCTCCGTCGGCCACACTGCACGCCTGCGGCGTGAGGAGGGCCGACTGCCAGTGCTGAGTTCCGTGGCCATTGGCGCCGGTGCCCGCCGCTGCTGGCCGGCGCCGGGGCGTTCCTCCTTGCGTCCTAGGGAGGAAGGTGGGCCGCGGGGCATCCCGCGGGGCCCGTACCCAGACGGTTCTTGACGAGGTGGACGCAAGGCCAGGCCCGGCCCGGCCCGGCCCGGCCCGGCCAGGCCACCCTTAGACGCCGCGCACCCGCCTTGTTGAGACTTGCCACCCTGTCTTGTTGTGTCCATGTCCCCGAGGTTGTCTTGGAGGCGGGCCGTTCCCCGTGGTGCTCATTTCTGCCTGGGGGCCTTCCGGGGACCCCGCTTGTCTTTGGGGGTGCG…
NmDTS3_gR17f	GACTGAAGGCGAGGTCCGGGGCGGAGGGGATT	GACGCAAGGCCAGGCCCGGCCCGGCCCGGCCC					0	6	21,20,14,10,5,4	...GC.....C...C....CC...	0	chrX:114985044-114985075	+	chrX	114985044	114985075	GGTGGACGCAAGGCCAGGCCCGGCCCGGCCCGGCCCGGC	0.0086459	CGGCCCGGGAGGCTCCGTCGGCCACACTGCACGCCTGCGGCGTGAGGAGGGCCGACTGCCAGTGCTGAGTTCCGTGGCCATTGGCGCCGGTGCCCGCCGCTGCTGGCCGGCGCCGGGGCGTTCCTCCTTGCGTCCTAGGGAGGAAGGTGGGCCGCGGGGCATCCCGCGGGGCCCGTACCCAGACGGTTCTTGACGAGGTGGACGCAAGGCCAGGCCCGGCCCGGCCCGGCCCGGCCCGGCCAGGCCACCCTTAGACGCCGCGCACCCGCCTTGTTGAGACTTGCCACCCTGTCTTGTTGTGTCCATGTCCCCGAGGTTGTCTTGGAGGCGGGCCGTTCCCCGTGGTGCTCATTTCTGCCTGGGGGCCTTCCGGGGACCCCGCTTGTCTTTGGGGGTGCG…
NmDTS3_gR17f	GACTGAAGGCGAGGTCCGGGGCGGAGGGGATT	GACGCAAGGCCAGGCCCGGCCCGGCCCGGCCC					0	6	21,20,14,10,5,4	...GC.....C...C....CC...	0	chrX:114988023-114988054	+	chrX	114988023	114988054	GGTGGACGCAAGGCCAGGCCCGGCCCGGCCCGGCCCGGC	0.0086459	CGGCCCGGGAGGCTCCGTCGGCCACACTGCACGCCTGCGGCGTGAGGAGGGCCGACTGCCAGTGCTGAGTTCCGTGGCCATTGGCGCCGGTGCCCGCCGCTGCTGGCCGGCGCCGGGGCGTTCCTCCTTGCGTCCTAGGGAGGAAGGTGGGCCGCGGGGCATCCCGCGGGGCCCGTACCCAGACGGTTCTTGACGAGGTGGACGCAAGGCCAGGCCCGGCCCGGCCCGGCCCGGCCCGGCCAGGCCACCCTTAGACGCCGCGCACCCGCCTTGTTGAGACTTGCCACCCTGTCTTGTTGTGTCCATGTCCCCGAGGTTGTCTTGGAGGCGGGCCGTTCCCCGTGGTGCTCATTTCTGCCTGGGGGCCTTCCGGGGACCCCGCTTGTCTTTGGGGGTGCG…
NmDTS3_gR17f	GACTGAAGGCGAGGTCCGGGGCGGAGGGGATT	GACGCAAGGCCAGGCCCGGCCCGGCCCGGCCC					0	6	21,20,14,10,5,4	...GC.....C...C....CC...	0	chrX:114991010-114991041	+	chrX	114991010	114991041	GGTGGACGCAAGGCCAGGCCCGGCCCGGCCCGGCCCGGC	0.0086459	CGGCCCGGGAGGCTCCGTCGGCCACACTGCACGCCTGCGGCGTGAGGAGGGCCGACTGCCAGTGCTGAGTTCCGTGGCCATTGGCGCCGGTGCCCGCCGCTGCTGGCCGGCGCCGGGGCGTTCCTCCTTGCGTCCTAGGGAGGAAGGTGGGCCGCGGGGCATCCCGCGGGGCCCGTACCCAGACGGTTCTTGACGAGGTGGACGCAAGGCCAGGCCCGGCCCGGCCCGGCCCGGCCCGGCCAGGCCACCCTTAGACGCCGCGCACCCGCCTTGTTGAGACTTGCCACCCTGTCTTGTTGTGTCCATGTCCCCGAGGTTGTCTTGGAGGCGGGCCGTTCCCCGTGGTGCTCATTTCTGCCTGGGGGCCTTCCGGGGACCCCGCTTGTCTTTGGGGGTGCG…
NmDTS3_gR17f	GACTGAAGGCGAGGTCCGGGGCGGAGGGGATT	GACGCAAGGCCAGGCCCGGCCCGGCCCGGCCC					0	6	21,20,14,10,5,4	...GC.....C...C....CC...	0	chrX:114993979-114994010	+	chrX	114993979	114994010	GGTGGACGCAAGGCCAGGCCCGGCCCGGCCCGGCCCGGC	0.0086459	CGGCCCGGGAGGCTCCGTCGGCCACACTGCACGCCTGCGGCGTGAGGAGGGCCGACTGCCAGTGCTGAGTTCCGTGGCCATTGGCGCCGGTGCCCGCCGCTGCTGGCCGGCGCCGGGGCGTTCCTCCTTGCGTCCTAGGGAGGAAGGTGGGCCGCGGGGCATCCCGCGGGGCCCGTACCCAGACGGTTCTTGACGAGGTGGACGCAAGGCCAGGCCCGGCCCGGCCCGGCCCGGCCCGGCCAGGCCACCCTTAGACGCCGCGCACCCGCCTTGTTGAGACTTGCCACCCTGTCTTGTTGTGTCCATGTCCCCGAGGTTGTCTTGGAGGCGGGCCGTTCCCCGTGGTGCTCATTTCTGCCTGGGGGCCTTCCGGGGACCCCGCTTGTCTTTGGGGGTGCG…
NmDTS3_gR17f	GACTGAAGGCGAGGTCCGGGGCGGAGGGGATT	GACGCAAGGCCAGGCCCGGCCCGGCCCGGCCC					0	6	21,20,14,10,5,4	...GC.....C...C....CC...	0	chrX:114996972-114997003	+	chrX	114996972	114997003	GGTGGACGCAAGGCCAGGCCCGGCCCGGCCCGGCCCGGC	0.0086459	CGGCCCGGGAGGCTCCGTCGGCCACACTGCACGCCTGCGGCGTGAGGAGGGCCGACTGCCAGTGCTGAGTTCCGTGGCCATTGGCGCCGGTGCCCGCCGCTGCTGGCCGGCGCCGGGGCGTTCCTCCTTGCGTCCTAGGGAGGAAGGTGGGCCGCGGGGCATCCCGCGGGGCCCGTACCCAGACGGTTCTTGACGAGGTGGACGCAAGGCCAGGCCCGGCCCGGCCCGGCCCGGCCCGGCCAGGCCACCCTTAGACGCCGCGCACCCGCCTTGTTGAGACTTGCCACCCTGTCTTGTTGTGTCCATGTCCCCGAGGTTGTCTTGGAGGCGGGCCGTTCCCCGTGGTGCTCATTTCTGCCTGGGGGCCTTCCGGGGACCCCGCTTGTCTTTGGGGGTGCG…
NmDTS3_gR17f	GACTGAAGGCGAGGTCCGGGGCGGAGGGGATT	GACGCAAGGCCAGGCCCGGCCCGGCCCGGCCC					0	6	21,20,14,10,5,4	...GC.....C...C....CC...	0	chrX:114999981-115000012	+	chrX	114999981	115000012	GGTGGACGCAAGGCCAGGCCCGGCCCGGCCCGGCCCGGC	0.0086459	CGGCCCGGGAGGCTCCGTCGGCCACACTGCACGCCTGCGGCGTGAGGAGGGCCGACTGCCAGTGCTGAGTTCCGTGGCCATTGGCGCCGGTGCCCGCCGCTGCTGGCCGGCGCCGGGGCGTTCCTCCTTGCGTCCTAGGGAGGAAGGTGGGCCGCGGGGCATCCCGCGGGGCCCGTACCCAGACGGTTCTTGACGAGGTGGACGCAAGGCCAGGCCCGGCCCGGCCCGGCCCGGCCCGGCCAGGCCACCCTTAGACGCCGCGCACCCGCCTTGTTGAGACTTGCCACCCTGTCTTGTTGTGTCCATGTCCCCGAGGTTGTCTTGGAGGCGGGCCGTTCCCCGTGGTGCTCATTTCTGCCTGGGGGCCTTCCGGGGACCCCGCTTGTCTTTGGGGGTGCG…
NmDTS3_gR17f	GACTGAAGGCGAGGTCCGGGGCGGAGGGGATT	GACGCAAGGCCAGGCCCGGCCCGGCCCGGCCC					0	6	21,20,14,10,5,4	...GC.....C...C....CC...	0	chrX:115005053-115005084	+	chrX	115005053	115005084	GGTGGACGCAAGGCCAGGCCCGGCCCGGCCCGGCCCGGC	0.0086459	CGGCCCGGGAGGCTCCGTCGGCCACACTGCACGCCTGCGGTGTGAGGAGGGCCGACTGCCAGTGCTGAGTTCCGTGGCCATTGGCGTTGGTGCCCGCCGCTGCTGGCCGGCGCCGGGGCGTTCCTCCTTGCGTCCTAGGGAGGAAGGTGGGCCGCGGGGCATCCCGCGGGGCCCGTACCCAGACGGTTCTTGACGAGGTGGACGCAAGGCCAGGCCCGGCCCGGCCCGGCCCGGCCACCCTCAGACGCCGCGCACCCGCCTTGTTGAGACTTGCCACCCTGTCTTGTTGTGTCCATGTCCCCGAGGTTGTCTTGGAGGCGGGCCGTTCCCCGTGGTGCTCATTTCTGCCTGGGGGCCTTCCGGGGACCCCGCTTGTCTTTGGGGGTGCGCAGGCCCTTG…
NmDTS3_gR17f	GACTGAAGGCGAGGTCCGGGGCGGAGGGGATT	GACGGAAGAGGATGGCCGCGGCGGCTCTGAGG	TRUE		90580	C19orf52	0	6	21,16,15,12,10,6	...G....AG..T.G...C.....	0	chr19:11039488-11039519	+	chr19	11039488	11039519	CCAAGACGGAAGAGGATGGCCGCGGCGGCTCTGAGGAGA	0.333541	GGGCTCTCTGCGCCTGCGCGTCTCGCCTACCCGTCAGACTCCAACCGACTCAGACCTGACAGCAACATCCGGCGCCTGTCCTCTTTCTATCCTCTCCCGTTGGGAAGCCACTTCCGGTAAAGTTGGCGCTTGCGCAGAAGAGACTCCCGGGCTCTTAACGTCGGGTATCAGGAGTTTCTTCCCGGAGCAAGGACCCCCAAGACGGAAGAGGATGGCCGCGGCGGCTCTGAGGAGATTTTGGTCCCGGCGCCGCGCAGAGGCGGGCGACGCGGTAGTGGCGAAGCCGGGAGTGTGGGCGCGGCTGGGTGAGTAGCGGCGGAAGGCGGCAGGGTGGGTGGCCGCCGCGACAGGGTGGGTGGCCGCCGCGGCCGGATCACTCTTACCGCGCTCCTCTCCCCT…
NmDTS3_gR17f	GACTGAAGGCGAGGTCCGGGGCGGAGGGGATT	GACGGAAGGCGGGGTCTCGGAGGGAGGTGTCT		TRUE	118881	COMTD1	0	6	21,13,8,7,4,3	...G.......G....TC..AG..	0	chr10:76994110-76994141	+	chr10	76994110	76994141	CCCAGACGGAAGGCGGGGTCTCGGAGGGAGGTGTCTGGG	0.0600543	TCGTTTAGGTTTCGCACACACTCGGCCGCCACGTCCCCTTTCGGAGGTTGCAGCACCTTCCCGCGCCACAGGACCTGCGGGAGGGCGGGGCCAACCGGGCCGTGGGAGGCGGGGCTTCGGAGGGAGGTGCTCGGGCGGAAGGCGGGGGACTGGGAGGGAGGTGCCCGGGCGGGAGGCGGGGTCTTGGAGGGAGGTGCCCAGACGGAAGGCGGGGTCTCGGAGGGAGGTGTCTGGGCGGGAGGCGGGGCCTCGGAGGGAGGTGCCCGGGCAGGAGGTGACCAGAGCTGGAGACAGAACCAAAGCGGAGGAAAGCCTGGGTACCGGGGCCGGAGCCCCGGAGGGGGTGTAGCCTACGTGACTGGACTGGGTGGGGCTTTGGGGTATAAGAGGAGTCAAGGG…
NmDTS3_gR17f	GACTGAAGGCGAGGTCCGGGGCGGAGGGGATT	GACGGAAGGGGAGGGGAGGGGAGGGGAGGGAA		TRUE	169792	GLIS3	0	6	21,15,10,9,8,3	...G.....G....GGA....A..	0	chr9:4276539-4276570	+	chr9	4276539	4276570	AGGGGACGGAAGGGGAGGGGAGGGGAGGGGAGGGAAGAG	0.00544478	AAGGAGAGGGCACGGGAGGGAAGGAGAGGGCACGGGAGGGGAGGTGAGGGGAGGGAAGGGAAGGGGAGGGGAGGGAAGGGGAGGGGAGGGAAGGGGACGGGAGGGGAGGGAAGGGGAGGGGAGGGAAGGGGACGGGAGGGGAGGGAAGGGGACGGGAGGGAAGGGGAGGGGAGGGAAGGGAAGGGAAGGGAAGAGAAGGGGACGGAAGGGGAGGGGAGGGGAGGGGAGGGAAGAGAAGAAAGAAAATGCTATAGGTGACTAATGAAAGTTCCATTTCTGCTTCATGTCCTGTAGCATTTGAAGTGGGGAAGGGTACTAATGGAATAGATTCTTTTAAAGATGTAATGTTATAAGACTGAAACCCCCTTTTATAATTGGAACAAATCACGCCTCCGATTG…
NmDTS3_gR17f	GACTGAAGGCGAGGTCCGGGGCGGAGGGGATT	GACGGAAGGGGAGGGGAGGGGAGGGGAGGGGA		TRUE	23387	SIK3	0	6	21,15,10,9,8,3	...G.....G....GGA....A..	0	chr11:116809249-116809280	+	chr11	116809249	116809280	ACGGGACGGAAGGGGAGGGGAGGGGAGGGGAGGGGAGGG	0.00715857	GAAAAGAAGGGGACGGGAGGGGAGGGGAGGGGAGGGGAGGGGAGGGGAGGAGAGGAGAGGAGAGGAGAAGGAGAGAAAAAGAAAAGGAAAATGAAAAGAAGGGGACGGGACGGGAGGGGAGGGGAGGGGAGGAGAGGAGAGGAGAGGAGAGGAGAAGAGAAGGAGAGAAAAAGAAAAGGAAAATGAAAAGAAGGGGACGGGACGGAAGGGGAGGGGAGGGGAGGGGAGGGGAGGGGAGGGGAGGGGAGGGGAGGAGAGGAGAGGGGAGGAGAGGAGAGGAGAGGGGAGGGGAGGAGAGGAGAGGAGAGGAGAGGAGAGGAGAGGAGAGGAGACCAAACCAGAATTCCTAGGAGAAATGTTTGATTCCATGTCTGGTACAGGAAATGTTCAAGATAAGCA…
NmDTS3_gR17f	GACTGAAGGCGAGGTCCGGGGCGGAGGGGATT	GACGGACCGCGAGGTAAGGGGCCGCGGCGGGC	TRUE		7187	TRAF3	0	6	21,18,17,9,8,2	...G..CC.......AA.....C.	0	chr14:103244000-103244031	+	chr14	103244000	103244031	CGGCGACGGACCGCGAGGTAAGGGGCCGCGGCGGGCGGG	0.158589	GGGAGCGAGGGAGCGAGGGAGCGCGGCGCGGCCGCCGCGTGCGCGAGCCGGGGTTGCAGCCCAGCCGGGACTTTCCAGCCGGCGGCAGCCGCGGCGGCCGCCGGCTCTTCCCCGCCCCCCGCCATGGGGCAGCCCGGGGAGCAGAACGCTGCGGACCGCGGCGGAGGACGCGCCCGGCGCCCCTGAGCCGGCCGAGCGGCGACGGACCGCGAGGTAAGGGGCCGCGGCGGGCGGGCGGGCCTCCGGCGCGCGGCCGGGCGCCTCCATCCCCGTCGCCTCCATCCCGCGCCCTGGGCGGCGGGGCCCGGGGGCCTCGGGGCTGCCCGGCGCGGGCCCGGCGCGGCGCAGGCCCGGCCCGTCCCAGCGGCGACGGCGGGGCGCGGCTTCAGCCTGGCCCCG…
NmDTS3_gR17f	GACTGAAGGCGAGGTCCGGGGCGGAGGGGATT	GACGGAGGAGGAGGTCCGCTGCGGATCTGCAG					0	6	21,18,16,15,6,5	...G..G.AG........CT....	0	chr20:45087670-45087701	-	chr20	45087670	45087701	AAGTGACGGAGGAGGAGGTCCGCTGCGGATCTGCAGGTG	0.225566	CGTAACTCAGCGACCAGGTGCTGCACTAACGATGCGCTCCGCAGGTGAGAGCCTAGCTTGGAGGGTTGCTTTGCGGGGCTTGGGGTAGGTTTGTGTTCACAGCCTGTGGAAGCAAAAACTTGCGCAAATCCCACGCGGGTTGAGACCCTCTGGCACTTGTTCCCGAGTCTGCCCTGCATCTGTCCGTCTAGAAAGCAAGTGACGGAGGAGGAGGTCCGCTGCGGATCTGCAGGTGCCACGAAGAAGATAAGGGCGGAGGGAACAGGTTTCCTGATCAGAATAAAGGGCTCCGGGAAAAGGCATTCACATGTTAAAAGAGCTGTTTCCAGAAGCTCCTCTAACTCGCAGGTGCCCTGGGCAACCATTCATCAGCTGGTCAAACCCACTACTCCAGCGGGG…
NmDTS3_gR17f	GACTGAAGGCGAGGTCCGGGGCGGAGGGGATT	GACGGAGGGCAGGGTCGGAGGCGGAGGTGAGG		TRUE	57492	ARID1B	0	6	21,18,14,13,8,6	...G..G...AG....G.A.....	0	chr6:157468671-157468702	-	chr6	157468671	157468702	GAGGGACGGAGGGCAGGGTCGGAGGCGGAGGTGAGGGAC	0.045125	AGGTGAGGGACGGAGGGCAGGGTCGGAGGCGGAGGTGAGGGACGGAGGGCAGGGTCGGAGGCGGGGGTGAGGGACGGAGGGCAGGGTCGGAGGCGGGGGTGAGGGCTGGCGGGCAGGGTCGGAGGCTGGGGTGGGGGACGGAGGGCAGGGTCGGAGGCGGGGGTGGGGGACGGCGGGCAGGGCCGGAGGCGGAGGTGAGGGACGGAGGGCAGGGTCGGAGGCGGAGGTGAGGGACGGAGGTCAGGGCCGGAGGCGGGGGTGAGGGACGGAGGTCAGGGTCGGAGGCGGAGGTGAGGGACGGAGGTCAGGGCCGGAGGCGGGGGTGAGGGACGGAGGTCAGGGTCGGAGGCGGAGGTGAGGGACGGATGGCAGGGTCGGAGGCGGGGGTGAGGGCTGGCG…
NmDTS3_gR17f	GACTGAAGGCGAGGTCCGGGGCGGAGGGGATT	GACGGAGGGCAGGGTCGGAGGCGGAGGTGAGG		TRUE	57492	ARID1B	0	6	21,18,14,13,8,6	...G..G...AG....G.A.....	0	chr6:157468863-157468894	-	chr6	157468863	157468894	GAGGGACGGAGGGCAGGGTCGGAGGCGGAGGTGAGGGAC	0.045125	GCAGGAGAGCTGGCGGGCAGGGTCAAAGGCGAGGGTGAGGGCGGGCGGGCAGGGTCGGAGGCGGAGGTGAGGGACGGAGGGCAGGGTCGGAGAAGGGGGTGAGGGCTGGCGGGCAGGGCCGGAGGCGGGGGTGGGGGACGGCGGGCAGGGCCGGAGGCGGAGGTGAGGGACGGAGGGCAGGGCCGGAGGCGGAGGTGAGGGACGGAGGGCAGGGTCGGAGGCGGAGGTGAGGGACGGAGGGCAGGGTCGGAGGCGGGGGTGAGGGACGGAGGGCAGGGTCGGAGGCGGGGGTGAGGGCTGGCGGGCAGGGTCGGAGGCTGGGGTGGGGGACGGAGGGCAGGGTCGGAGGCGGGGGTGGGGGACGGCGGGCAGGGCCGGAGGCGGAGGTGAGGGACGGAG…
NmDTS3_gR17f	GACTGAAGGCGAGGTCCGGGGCGGAGGGGATT	GACGGAGGGCAGGGTCGGAGGCGGGGGTGAGG		TRUE	57492	ARID1B	0	6	21,18,14,13,8,6	...G..G...AG....G.A.....	0	chr6:157468415-157468446	-	chr6	157468415	157468446	GAGGGACGGAGGGCAGGGTCGGAGGCGGGGGTGAGGGCT	0.02298	GGGTGAGGGACGGAGGTCAGGGTCGGAGGCGGAGGTGAGGGACGGAGGTCAGGGCCGGAGGCGGGGGTGAGGGACGGAGGTCAGGGTCGGAGGCGGAGGTGAGGGACGGATGGCAGGGTCGGAGGCGGGGGTGAGGGCTGGCGGGCAGGGCCGGAGGCGGGGGTGAGGGACGGAGGTCAGGGTCGGAGGCGGAGGTGAGGGACGGAGGGCAGGGTCGGAGGCGGGGGTGAGGGCTGGCGGGCAGGGTCGGAGGCTGGGGTGGGGGACGGACGGCAGGGTCGGAGGTGAGGGACGGAGGGCAGGGCCGGAGGCGGGGGTGAGGGATGGCAGTTGTTTTCCCTTTCCTTTCACACCTTTTGATTGTGTGTAGATAGATTCAAGTAAATCAAAGGTACACAT…
NmDTS3_gR17f	GACTGAAGGCGAGGTCCGGGGCGGAGGGGATT	GACGGAGGGCAGGGTCGGAGGCGGGGGTGAGG		TRUE	57492	ARID1B	0	6	21,18,14,13,8,6	...G..G...AG....G.A.....	0	chr6:157468799-157468830	-	chr6	157468799	157468830	GAGGGACGGAGGGCAGGGTCGGAGGCGGGGGTGAGGGCT	0.02298	AGGTGAGGGACGGAGGGCAGGGTCGGAGAAGGGGGTGAGGGCTGGCGGGCAGGGCCGGAGGCGGGGGTGGGGGACGGCGGGCAGGGCCGGAGGCGGAGGTGAGGGACGGAGGGCAGGGCCGGAGGCGGAGGTGAGGGACGGAGGGCAGGGTCGGAGGCGGAGGTGAGGGACGGAGGGCAGGGTCGGAGGCGGGGGTGAGGGACGGAGGGCAGGGTCGGAGGCGGGGGTGAGGGCTGGCGGGCAGGGTCGGAGGCTGGGGTGGGGGACGGAGGGCAGGGTCGGAGGCGGGGGTGGGGGACGGCGGGCAGGGCCGGAGGCGGAGGTGAGGGACGGAGGGCAGGGTCGGAGGCGGAGGTGAGGGACGGAGGTCAGGGCCGGAGGCGGGGGTGAGGGACGGAG…
NmDTS3_gR17f	GACTGAAGGCGAGGTCCGGGGCGGAGGGGATT	GACGGAGGGCAGGGTCGGAGGCGGGGGTGAGG		TRUE	57492	ARID1B	0	6	21,18,14,13,8,6	...G..G...AG....G.A.....	0	chr6:157468831-157468862	-	chr6	157468831	157468862	GAGGGACGGAGGGCAGGGTCGGAGGCGGGGGTGAGGGAC	0.02298	GGGTGAGGGCGGGCGGGCAGGGTCGGAGGCGGAGGTGAGGGACGGAGGGCAGGGTCGGAGAAGGGGGTGAGGGCTGGCGGGCAGGGCCGGAGGCGGGGGTGGGGGACGGCGGGCAGGGCCGGAGGCGGAGGTGAGGGACGGAGGGCAGGGCCGGAGGCGGAGGTGAGGGACGGAGGGCAGGGTCGGAGGCGGAGGTGAGGGACGGAGGGCAGGGTCGGAGGCGGGGGTGAGGGACGGAGGGCAGGGTCGGAGGCGGGGGTGAGGGCTGGCGGGCAGGGTCGGAGGCTGGGGTGGGGGACGGAGGGCAGGGTCGGAGGCGGGGGTGGGGGACGGCGGGCAGGGCCGGAGGCGGAGGTGAGGGACGGAGGGCAGGGTCGGAGGCGGAGGTGAGGGACGGAG…
NmDTS3_gR17f	GACTGAAGGCGAGGTCCGGGGCGGAGGGGATT	GACGGAGGGCAGGGTCGGAGGCGGGGGTGGGG		TRUE	57492	ARID1B	0	6	21,18,14,13,8,6	...G..G...AG....G.A.....	0	chr6:157468735-157468766	-	chr6	157468735	157468766	GGGGGACGGAGGGCAGGGTCGGAGGCGGGGGTGGGGGAC	0.0175454	GGGTGGGGGACGGCGGGCAGGGCCGGAGGCGGAGGTGAGGGACGGAGGGCAGGGCCGGAGGCGGAGGTGAGGGACGGAGGGCAGGGTCGGAGGCGGAGGTGAGGGACGGAGGGCAGGGTCGGAGGCGGGGGTGAGGGACGGAGGGCAGGGTCGGAGGCGGGGGTGAGGGCTGGCGGGCAGGGTCGGAGGCTGGGGTGGGGGACGGAGGGCAGGGTCGGAGGCGGGGGTGGGGGACGGCGGGCAGGGCCGGAGGCGGAGGTGAGGGACGGAGGGCAGGGTCGGAGGCGGAGGTGAGGGACGGAGGTCAGGGCCGGAGGCGGGGGTGAGGGACGGAGGTCAGGGTCGGAGGCGGAGGTGAGGGACGGAGGTCAGGGCCGGAGGCGGGGGTGAGGGACGGAG…
NmDTS3_gR17f	GACTGAAGGCGAGGTCCGGGGCGGAGGGGATT	GACGGATGGCAGGGTCGGAGGCGGGGGTGAGG		TRUE	57492	ARID1B	0	6	21,18,14,13,8,6	...G..T...AG....G.A.....	0	chr6:157468511-157468542	-	chr6	157468511	157468542	GAGGGACGGATGGCAGGGTCGGAGGCGGGGGTGAGGGCT	0.0270329	GGGTGGGGGACGGCGGGCAGGGCCGGAGGCGGAGGTGAGGGACGGAGGGCAGGGTCGGAGGCGGAGGTGAGGGACGGAGGTCAGGGCCGGAGGCGGGGGTGAGGGACGGAGGTCAGGGTCGGAGGCGGAGGTGAGGGACGGAGGTCAGGGCCGGAGGCGGGGGTGAGGGACGGAGGTCAGGGTCGGAGGCGGAGGTGAGGGACGGATGGCAGGGTCGGAGGCGGGGGTGAGGGCTGGCGGGCAGGGCCGGAGGCGGGGGTGAGGGACGGAGGTCAGGGTCGGAGGCGGAGGTGAGGGACGGAGGGCAGGGTCGGAGGCGGGGGTGAGGGCTGGCGGGCAGGGTCGGAGGCTGGGGTGGGGGACGGACGGCAGGGTCGGAGGTGAGGGACGGAGGGCAGG…
NmDTS3_gR17f	GACTGAAGGCGAGGTCCGGGGCGGAGGGGATT	GACGGGAGGAGACGGCCGCGGCGGCGGCGCAC					0	6	21,19,15,12,10,6	...G.G...A..C.G...C.....	0	chr5:141736382-141736413	-	chr5	141736382	141736413	GCCCGACGGGAGGAGACGGCCGCGGCGGCGGCGCACCAA	0.276387	GGCGGAGGCAGCGCTCCGGCTCTTAAAGGGACACACACAGGGCCCCTCTCCCAACGGTTCCCTGCGGCTCCCCCCCAAAAAAATACAGCTTCCTCAAGGCGTCACCTCCGGGGGCGCGCGGCCGGAATGCGGGGGCTGTGGCCGGAGCCGCCGCCAGGCCACGACCTGGATCGCGTCCCTCACCACCCCCCACCCCGCCCGACGGGAGGAGACGGCCGCGGCGGCGGCGCACCAATCTGAAGGACGTCCCGGCCCGGGGCCATGTCCCGCCGAGGGGGTGGGCAGGGGGCGGAGGGGCGTCCTCCCGAGGGTTCCCGTCCCTCCCCCCAACCCCAGGGCAGCTCCGCCGGGCTTCGGACCTCCGGGTAGTTATCCCCCTCCCCCAATCCCCTGGCCTCG…
NmDTS3_gR17f	GACTGAAGGCGAGGTCCGGGGCGGAGGGGATT	GACGGGAGGGGAGGAGCGGGGAGGGGAGGAGC					0	6	21,19,15,10,9,3	...G.G...G....AG.....A..	0	chr16:17165480-17165511	-	chr16	17165480	17165511	AGGGGACGGGAGGGGAGGAGCGGGGAGGGGAGGAGCGGG	0.0154701	AGGGGAGGGGAGGGGAGTGGAGGGGAGGGGAAGAGAGGGGAGGAAAGGGGAGGGGAAGGGAGGGGAGGAAAGGGGAGGGGAAGGGAGGGGAGGGGAAGGGGAGGGGATGGGAGGAAAGGGGAGGGGAGGGGATGGGAGGAGAGGGGATGGGAGGAGAGGGGAGGGGAGGTGATGGGAGGAGAGGGGAGGGGAGGGGAGGGGACGGGAGGGGAGGAGCGGGGAGGGGAGGAGCGGGGAGGAGAGGGGAGGGGAGGAACGTGGAGGGGAGGAGCGGGGAGGAGCGTGGAGGGGAGGAGCGGGGAGAGGAGAGGAGAGGAGAGGAGAGGGGAGAGGAGAGGGGAGAGGAGAGGAGAGAGGAGAGGGGAGGGGAGGGAAGGGCAGAGGAGGGGAAAGAGGGGA…
NmDTS3_gR17f	GACTGAAGGCGAGGTCCGGGGCGGAGGGGATT	GACTAAAGCCGACTTCCGGGGTGTTGGGGAGG					0	6	20,16,12,11,3,1	....A...C...CT.......T.T	0	chr7:490862-490893	-	chr7	490862	490893	AGGGGACTAAAGCCGACTTCCGGGGTGTTGGGGAGGCTC	0.894189	GAGAGGCGGAGGGGAAGTGAAAGATGGAGAGAGCTTGAGAGGCGGCAGGAGGGCAGGAGCATGGGAGGGAGCAGAGGCCCCTCTGAGGCAGTGTCGGGTGGGACCCAGGGCTCTGTGGCCTCAGGGCCCTCCTGGACATGAAGTTGGGGGTGGTCCTGCAGCAATGGGAGGCCGTCCAGACTCAGCAGAGGCAGGAAGGGGACTAAAGCCGACTTCCGGGGTGTTGGGGAGGCTCGCTGTGCTCACTCATTCATTTGACAAACACCCCTGGGCGCCCACTCTGAGCCTCCCATGGGCTGTGGATCCTGTTCCATGCTGTGGAGCTGAGGTGCACAAGCTCCTGTCACCATCAGCTCTGCCACCGGTGCCGGGTCTAGCAGGAAGCTGCCCTTGCCAGGC…
NmDTS3_gR17f	GACTGAAGGCGAGGTCCGGGGCGGAGGGGATT	GACTAATGGTTAGGTCCTTGGCGGGGTTGGTG		TRUE	93556	EGFEM1P	0	6	20,18,15,14,7,6	....A.T..TT......TT.....	0	chr3:168032046-168032077	+	chr3	168032046	168032077	TTCAGACTAATGGTTAGGTCCTTGGCGGGGTTGGTGAGC	0.0466463	AACCTTCTTTTAGCTATCGCTGCAGTGGGAACTTGTTTCAATGGAAGAAAATGCTCAGATGGTGAAGGCCAGTAGTGCCAGTGTTCAGAGGGATTTCATGGACCCCACTGTCAATAACAGTGAGTCACCAACAAGACAATTTTATTATGATTTGGTGCTGTTTGCTTTGCTTTTAGGGGCCAGCCAAATTTGTCAATTCAGACTAATGGTTAGGTCCTTGGCGGGGTTGGTGAGCATTTAAAATTAGCCACTGAGGAAAACCTCTAGCTTATAGTGTAATCAGGCATCACAAAATATGCTTTGTAGTTTAGTTTTAACGATTCACCATTAGAGTTCAAAGGGGAGCAGTAAGTACAAAACACTTCATTTTGTAAAGGAAATGGAAGCTTAATAATAAGT…
NmDTS3_gR17f	GACTGAAGGCGAGGTCCGGGGCGGAGGGGATT	GACTCAAGGCAAGGTCCAGGTAGGGAGAGGCT					0	5	20,14,7,4,3	....C.....A......A..TA..	0	chr10:6786777-6786808	+	chr10	6786777	6786808	AGCAGACTCAAGGCAAGGTCCAGGTAGGGAGAGGCTGCA	0.13698	ACTGAATTACCATTCCTAATGGTTCCTAACCTTTGGAGAGAAAGCACTTTGTGTATTATCTGAGAACATGTGTAAGGCAGGGAAGAAATCCCATGCAATTCCAAGGTGGGGGTGGGTGTCGGGGTGGTGATGCTGGTAGAAAATGTTCTGACCAGTGGACTGCAAGGGGTGGTTGGTAATCCCTCCTATAAATCCCAGCAGACTCAAGGCAAGGTCCAGGTAGGGAGAGGCTGCATGTACAGTAGAGGCTGTCCTTTAGAGATCTGGGTCAGGCTTTGGGGCACTGACAGACGCCTATGTAATGGTTAACCCCCCATTCCAGGATATGTCACTTAGCTCAATATTTTGCATACCTGTGTGAACTAAAGACTAGGCCCAAAGCACAAGTGGTATAACAAT…
NmDTS3_gR17f	GACTGAAGGCGAGGTCCGGGGCGGAGGGGATT	GACTCAATGAGAGCTCCTGGGCTGTATTGGGA					0	6	20,17,15,11,7,2	....C..T.A...C...T....T.	0	chr4:167515548-167515579	-	chr4	167515548	167515579	GGAAGACTCAATGAGAGCTCCTGGGCTGTATTGGGAATC	0.328465	GCTTTGACTGAGAATGTCCTCAACAGTAAACCTGTCCAGACATTCTGAGCAGGTTGTGATCCCTAAACCCATGACCACTGCAGCTGTTGTAGCACTAGAGGGCACACTAAGTCCAGGATTGCTGCAGCTGGCACCATCCTGACTGAAGCCTTTTGGCTTTAATGGTTGGCACAGTGGCTGGCTAAAATTAACCTGGGGAAGACTCAATGAGAGCTCCTGGGCTGTATTGGGAATCCATCCAGAGATTTAAGCCTGGAAGACCCACTGACCATGTTTTCTGCAGTGTAATGCAGAAAACTGCTGGTGGGTAGTTTTCTTCATTGGCTAACATGCAGAGCAACCACCAAGATCTACATGCTTGTTGCTGTGAGCCCCATCCCTGTTCTTGGTTTCTAACTG…
NmDTS3_gR17f	GACTGAAGGCGAGGTCCGGGGCGGAGGGGATT	GACTCAGGGCGGGGGGCGGGGGGGCGGGGCTC					0	6	20,18,13,10,9,3	....C.G....G..GG.....G..	0	chr9:138998911-138998942	-	chr9	138998911	138998942	GTTGGACTCAGGGCGGGGGGCGGGGGGGCGGGGCTCACG	0.0129053	CTGTGCAGCCATCTGCCCCTCTCCAGGCCCAGCTCTTCCTGTGAGATAAGGGGGCGGGAACCCAGGGAGGCTGGGCCTACAGCGTGCAGTGAGGTGAGGTGCTGGACTAGCTGTTCTCAGGTCACCCCCAGGGAAAGCCCTAGGCCCGCATTCTGTCCCCAGGTGGGAAGTTCAGGGAGAAGGAACCAGGGCTGGGGTTGGACTCAGGGCGGGGGGCGGGGGGGCGGGGCTCACGATGTCACCTGTGGCACGGCTGCCGCAGTGGGCCAGGGAGCTCCAGATTCCCTGGGTCACCGTCTTACCAGGGCCTGGGTTGGGGCCTGGGTCGGGGCCATGGGATTGCAGAAGCAGCACTGGAGGCTGGTGCCCTGTTCCTTCCACCAAAACTGGGCAGACCCT…
NmDTS3_gR17f	GACTGAAGGCGAGGTCCGGGGCGGAGGGGATT	GACTGAAAGCAAGGTCAGGAGAGGAGTGGATA					0	5	17,14,8,5,3	.......A..A.....A..A.A..	0	chr4:14052168-14052199	-	chr4	14052168	14052199	TAAAGACTGAAAGCAAGGTCAGGAGAGGAGTGGATAATA	0.390028	ACACCTTGGGCTTTTCATGCCTTTACATGGAAGGCAAAGAAAAGAATTTCCATCTTGGCAGAGGTAATGGATACTAAACATCCCAAGGAGGTGGGATTGCTGCTACAGAGGGGAATAAGGGACAAAAATATTAGGAGATCCACTGGTATCTCCATGCCCAGTTTTACTGTAATTGGGCAAATAGAGACACCAGGGCTAAAGACTGAAAGCAAGGTCAGGAGAGGAGTGGATAATAGTGAACTAATAATACCATCTGTCACAGCAAGTTAAACAAACAAAAAAAATCATTTTGATGTGCTCTGGATTGGAGCAAACTTCCTCCATGTTTTACTTTGGGCTTTTAATTACTTTCCATTATCATTAATAGGTGCTTTACTAGAAGCATTAATTTCCCATTTA…
NmDTS3_gR17f	GACTGAAGGCGAGGTCCGGGGCGGAGGGGATT	GACTGAAAGCCGGGGCCGGGTGGGGATGGCGG		TRUE	402160	CFAP99	0	6	17,14,13,10,4,3	.......A..CG..G.....TG..	0	chr4:2464364-2464395	+	chr4	2464364	2464395	GGGCGACTGAAAGCCGGGGCCGGGTGGGGATGGCGGGCG	0.101569	CGCCAGGTGGGAGGAAAAGAAGGCCCTTGCGGCGGCCCCGGCGGCGCCCTCGCAGGACGAGCGCGTGCAGCAGCTGCGGCGCAGGATCTCGGAGAGGGCGGCCGAGCGCAGCAGGCAGGCGGCCTTGCTGCACGTGTCGGCGCCGCGGACCGCGCGCCCCAAGCCCCGGGTGAGTCCGGATTGGTGGGAGGAGCCCGGGCGACTGAAAGCCGGGGCCGGGTGGGGATGGCGGGCGCGGCGCGCAGGGACCGGCGTCCCGGGGCGGGGATGGCGGGGAGATCGGGTCCGGTCCGCGGCCGGGAGATACGCAGCGGCGGGCGCGGGAGGCGGTGGGGGCGTCCCTGCCCGCGCCGACGCGTTCCCCGGCCTGCAGGCGCAGCTAGAGGCGCAGCACTGGCT…
NmDTS3_gR17f	GACTGAAGGCGAGGTCCGGGGCGGAGGGGATT	GACTGAAAGGCAGGTAAGGGGCTGTGAAGCTT					0	6	17,15,14,9,8,2	.......A.GC....AA.....T.	0	chr10:4806139-4806170	-	chr10	4806139	4806170	CAGAGACTGAAAGGCAGGTAAGGGGCTGTGAAGCTTTAT	0.120891	TTGCAGTAACCCACATTGTAAGCAATGCAATGATTCAGACCTTAGTTATCAAGAGGTTTTATTATAGAACCACTAGTAACTCATAGACTCTTCCTGTTATGTGAAATAAATGAAGACCAGCCAACTAAGAAAGGCAAAGGCTATGTATTCTGAGCTCATCTGGATCAGAGGAGTCAGCACTGTCATTTGTGTTTGGCAGAGACTGAAAGGCAGGTAAGGGGCTGTGAAGCTTTATAGTGGAAAAAAGGGAAGGCTCAGTGTGCCCTGACTAGAGGCTGTTGGCTTGGGGAGCTGGAGGCAGGCTACCTAGAATTGGAGCATCCTATGGGATTGGCTAGGAGAGCATATTTGGTTTTCTCTGTTTGTTACTTAGTTGGGAGTGAGGGCAAAATTTAGAGA…
NmDTS3_gR17f	GACTGAAGGCGAGGTCCGGGGCGGAGGGGATT	GACTGAACCCGAGGCTGGGGGCGAGGAGGTGG	TRUE		6536	SLC6A9	0	6	17,16,10,9,8,1	.......CC.....CTG......A	0	chr1:44462651-44462682	+	chr1	44462651	44462682	GACAGACTGAACCCGAGGCTGGGGGCGAGGAGGTGGCGA	0.0910774	GTGTCGTGCAGGGTCCCCTTCCCCAGGGTGCTGGGCTCAAACCTCCTGTGGAGCAGCCCCCACCCCATCCCCCAGAAACAAATGCTTTGGGCAGGCTGCTGGGTCACGGGCCCCTGCTGGCTGGGCCTGACAGCCAGGCCTGGAATGAGGGGCAGAGACCCCGGAGCAGCCCAGTGAGGTGCAAGCAGGCCTGGAAGACAGACTGAACCCGAGGCTGGGGGCGAGGAGGTGGCGACCACAGAGAATACAATGTTTACAAAAATAATTACACAGATAAACAGGGCTGGGCAGCACAGCCTGACAAGTAACACTGGGCAGTCCCCCAGCCCTTCATCCTGCCCCTAGGGAGGAATAGCCAAATGTGCCTGGCAGAGGCTGGGGTCGGCTCTGAGGGCAGGA…
NmDTS3_gR17f	GACTGAAGGCGAGGTCCGGGGCGGAGGGGATT	GACTGAAGACGAGGCCCCAGGAGTGCAGGGAA					0	6	16,10,7,6,3,1	........A.....C..CA..A.T	0	chr11:69299519-69299550	-	chr11	69299519	69299550	CACAGACTGAAGACGAGGCCCCAGGAGTGCAGGGAACCT	0.51074	AACTACTGGTCAGCAGTAGCAGATAAGACCAGGACACAAACCATTGTAAATCACATGCACTAGAAGATTCTCTGCCTTCAGAGAAAACAAAGGAGCCAGTGAAGACTCTGGTGCTGTGGACGGCTTCAGGGAGGAGGTGACCTGCAGACGGTCCTGAGCCCAGGGTTTGACCCAGCAGGAGGAGGACAATGCAAAGCACAGACTGAAGACGAGGCCCCAGGAGTGCAGGGAACCTGCCCACGGCCACCCATCGCTGATTGCTGCCCAACAGCAGGGCTCAGCAGCTGCGTGGGCCAGCGCGACACAGGGCCGGCCCACTTGGCAGAGTCAGAGGGGTGTCCTCTTCTCCTTCCAGAAACTGCTGGGCCTTTTCTAGTGCCTGAAACATTCCCGTTTCAC…
NmDTS3_gR17f	GACTGAAGGCGAGGTCCGGGGCGGAGGGGATT	GACTGAAGCACAGCTCCGGGGCCCGACAGTGG		TRUE	9759	HDAC4	0	6	16,15,14,11,2,1	........CAC..C........CC	0	chr2:240218414-240218445	-	chr2	240218414	240218445	ACCTGACTGAAGCACAGCTCCGGGGCCCGACAGTGGACA	0.778669	CTGATCACTTCTTTGGCGGGGACAATCAAATATTGAATGTTGAGGGAAATTAGGGCAAATGGCTCCAGGACTGTCCACTTTTGACAGACCTGGTGAGTGAGTTTAATCATTAATCATTAATCCACGCTTTCTAAATATATCTGCCCCGAAGAATCTCCCGGGCGGAGGTGAAAGTCCTGGTTCCCATGCTCCCTTGACCTGACTGAAGCACAGCTCCGGGGCCCGACAGTGGACAGGCACCCCATTTCATCCCTGTCTGGGGACACATTTAAGCAGTGCTGCCTCGGTTTGTTATTTAGTGACTTATTTTCAAGGAAAAAGATCCAGAAATGATTAGATAAATGCGAAGTCCTAAAAAAGAAAACAGCGCAGTTTCTCTTAAATGCCGGCCAGCATTGT…
NmDTS3_gR17f	GACTGAAGGCGAGGTCCGGGGCGGAGGGGATT	GACTGAAGCCAAGCTGCTGGTCGGAGCAGTGG					0	6	16,14,11,9,7,4	........C.A..C.G.T..T...	0	chr9:7794500-7794531	+	chr9	7794500	7794531	ACCAGACTGAAGCCAAGCTGCTGGTCGGAGCAGTGGTTC	0.20119	GCTTTTTCTTGCTACTTCCTGAATACACAGAATGGTATTTAGTCTGACACGTCACCTACTATGACTAAAACACCACAAAACACCTCTAATTCCTTATATTAGTTTTCTATTGCTGAGACACAAAAATATCACAAACTCAGCAACTTCACATAAATTTATCTCGGTTTCACATGACTGATACTCAGCTTAGGGTCTTACCAGACTGAAGCCAAGCTGCTGGTCGGAGCAGTGGTTCTTGGTTCTCATAGGGCCCTCATGCAAGTTCACAGGTCACAGGCAGCAATTCATTTCCTTGCAGTTGTAAAATTGAGGTCCTCATTTTCCTTCTGGCTGTCAGTTGGGGGCTACTGTCAGCATCTTCAGGCTGCCTGCAGTTCTTTACCACATGGCCCCCAGAGG…
NmDTS3_gR17f	GACTGAAGGCGAGGTCCGGGGCGGAGGGGATT	GACTGAAGCCAAGGCCAGGAGGGGCCCTGGCA					0	6	16,14,10,8,5,3	........C.A...C.A..A.G..	0	chrX:39626148-39626179	-	chrX	39626148	39626179	CTCTGACTGAAGCCAAGGCCAGGAGGGGCCCTGGCACAC	0.226879	AAGGCCAAACCGGGGAGGCCTGGTGCAGGGCCAGAGCTGTCACCGTCTGGGCATCTGAGCCCAGGGAGCCCCCGAGGTCAGCTGTCTCCCCAGAGTGGAGAGCAGCCAATTCTTACTGCCTCAGCTGCCAGCTGCTGCCAAATCACAGCAAAGAATACAAGGTACCAAAGACCGCCCATATTGCCCACTGCCGCTTCTCTGACTGAAGCCAAGGCCAGGAGGGGCCCTGGCACACTGCACTGCTATCAGCAAACCTTGGCAGGGGTTTTTAACCATTTCTGGGCTGTGCACCCCTCTGGCATCTGGTGAAGCCTATGGACCCCTTCTCAGGATGATGAATTTAATTGCATAAAATAGTATGACAGAGGAAACCAATTCTCTATTGAAATGCAGTTATGC…
NmDTS3_gR17f	GACTGAAGGCGAGGTCCGGGGCGGAGGGGATT	GACTGAAGGAGAGGACAGGGAAGTAGGGGGGA					0	6	15,10,8,4,3,1	.........A....A.A...AA.T	0	chr6:33175179-33175210	+	chr6	33175179	33175210	CACGGACTGAAGGAGAGGACAGGGAAGTAGGGGGGAACT	0.255152	CCTTTCTCTCCACCTTACAATAGCTGCAGCCGGCCTGGGGTCGGATGGGGGGGATTAGGGGAGGGGGCCAGGATTAGGGGAATGAACCAGCCGATGAAAGGGGCTGGAGAGAGCAGGAGGGAGGGGGCTGGGAAGAGGAGGAGGAAGGGGAGGGGGGTCTGCGCTAATCGACTCTGGCGCCCACATAAGGACTGGCCACGGACTGAAGGAGAGGACAGGGAAGTAGGGGGGAACTGGGGTGGGGGGCGAGGGCACCCACTGCTGCCTTGTCCCAGGGACAGGCCACCCCCTGGCAGCCGCAGCCCAAGTCCGGGAGCCTCAGCTCGGGCGGGGACAAGATGCCCATCAGGGTCTCTAACTGCCCCCCACCCCCTCGCCCTGTATCCCTCTCATTCCCTA…
NmDTS3_gR17f	GACTGAAGGCGAGGTCCGGGGCGGAGGGGATT	GACTGAAGGCAAGAGCTGGGGCAAGCTGGAAG					0	6	14,11,10,8,2,1	..........A..AG.T.....AA	0	chr17:7309506-7309537	+	chr17	7309506	7309537	GAGAGACTGAAGGCAAGAGCTGGGGCAAGCTGGAAGAGG	0.207415	GGAGAAGGAGGAGGGAGCAAGATGTGGCAGACAGAGATGAGGAGAGAAAATGGGGGAGACAGTGATGGGGAAAGACAGGAGAGAGAGACAGAAGGCTTAAGGGGGAAATTTGGGGAAGGCATTTGGAGAGAGAGAAAGAAATGAGAAACACCAAGGAGAGAGATACAGAAGAGAAAGATGTAAAAAGACCGAGGGTGAGAGACTGAAGGCAAGAGCTGGGGCAAGCTGGAAGAGGCCCACAAAAGATGCTCCCAGGGAGCACTACGGAGAGGAGAGAGATGGGGGGGCCTCCAGTGGGAGGGAAGGAGGGAGCGGAGCTGGTGGGAGGAGGCCAGGGGCCCAGAGTACCCTCAAGAGGAGAGGGTGACTGAGGCAGATCTTGTTGTGGGGAGGGGGAGG…
NmDTS3_gR17f	GACTGAAGGCGAGGTCCGGGGCGGAGGGGATT	GACTGAAGGCAAGGAGCGGAGCCTGGGCGAGT	TRUE				0	6	14,10,9,5,2,1	..........A...AG...A..CT	0	chrX:1522260-1522291	-	chrX	1522260	1522291	TGCAGACTGAAGGCAAGGAGCGGAGCCTGGGCGAGTATC	0.152157	AGCCTCTGCTCACCGTTCTGAGCTCCTGTTGCCTGCTGTGTCCCCTGTGTCCTGCTGAAGGATCCCCGCCTGGCTGGCCAGGACTCCAGCTCTCTGCTGTCTCCCTCAGGGGCCGGCCTGCTGCTGGTGGAGACGCTCCTGGATGAGGAGAAGAGGGTGGCGCAGCGCGCCCTGATGCAGTCACTGAACATGCTGGTGCAGACTGAAGGCAAGGAGCGGAGCCTGGGCGAGTATCAGTGCTTGCTGGAGCTGCACGGCTTCCACCAGGTGCAGGTGGTGCACTTGGGGGGTGTCCTGGATGCCATCTTGGCCACCAAAGTGGCCCCCTGAAGCCCAGGCAGCATGTTCATTATAGGGATGTCCTCCCCCAGGCTGCAGGTGGACCGCCCGGTCCCCAAG…
NmDTS3_gR17f	GACTGAAGGCGAGGTCCGGGGCGGAGGGGATT	GACTGAAGGCAAGGAGCGGAGCCTGGGCGAGT	TRUE				0	6	14,10,9,5,2,1	..........A...AG...A..CT	0	chrY:1472260-1472291	-	chrY	1472260	1472291	TGCAGACTGAAGGCAAGGAGCGGAGCCTGGGCGAGTATC	0.152157	AGCCTCTGCTCACCGTTCTGAGCTCCTGTTGCCTGCTGTGTCCCCTGTGTCCTGCTGAAGGATCCCCGCCTGGCTGGCCAGGACTCCAGCTCTCTGCTGTCTCCCTCAGGGGCCGGCCTGCTGCTGGTGGAGACGCTCCTGGATGAGGAGAAGAGGGTGGCGCAGCGCGCCCTGATGCAGTCACTGAACATGCTGGTGCAGACTGAAGGCAAGGAGCGGAGCCTGGGCGAGTATCAGTGCTTGCTGGAGCTGCACGGCTTCCACCAGGTGCAGGTGGTGCACTTGGGGGGTGTCCTGGATGCCATCTTGGCCACCAAAGTGGCCCCCTGAAGCCCAGGCAGCATGTTCATTATAGGGATGTCCTCCCCCAGGCTGCAGGTGGACCGCCCGGTCCCCAAG…
NmDTS3_gR17f	GACTGAAGGCGAGGTCCGGGGCGGAGGGGATT	GACTGAAGGCATGGTGCAGGACAGTTGAGTAC		TRUE	56672	AKIP1	0	6	14,13,9,7,4,2	..........AT...G.A..A.A.	0	chr11:8936484-8936515	-	chr11	8936484	8936515	GGTAGACTGAAGGCATGGTGCAGGACAGTTGAGTACACT	0.0102379	ACTGCAGGTTCAACTAAAGATCCTACAGTGGCATCAATCTTATATTTTTGACAACCTCCTATTTCATGTTCATTGCTGTAAGTTCTCTAAGGCTATGAATTTACACATTTCTGTTAAGCACTGTAATGCCAAGTCACACGGGCATCCAGTGACACAAAGTCTAGCAGGGGCTCTTGAATATAGGGTGTCATATCTTGGTAGACTGAAGGCATGGTGCAGGACAGTTGAGTACACTTACCTGACCATTCCCTATGTCCAAGCACATGTGCAGCTTCGACTCGCCTCTGTGATAACGATAGACATGGGTTGCCCCTCCTTCCTCTGGCACAGATGAATAATATTTCTAGAGACGTAATGTCAAAGATGTTAGCTAACCAAATTGTCTTGTCAAATTTTCAA…
NmDTS3_gR17f	GACTGAAGGCGAGGTCCGGGGCGGAGGGGATT	GACTGAAGGCCAGATCCAGAAAGGCTTTGTGG					0	6	14,11,7,5,4,3	..........C..A...A.AAA..	0	chr1:96936655-96936686	-	chr1	96936655	96936686	CTGAGACTGAAGGCCAGATCCAGAAAGGCTTTGTGGCTG	0.133961	AATATCATGGGGAAATGGTTACTTGAATTCATAAGTATGACTCCTTGAGATTGAAAAACAAGGGAGTTCATTCCAGGAAAAAAGGACAATATATACACAAGCAGGAAAGTAGAAAGGCCTATTGTCAACAGGTAGACGTTCTATGTAGATGGGGTGTGGCATTATATGGGCCAGTAAGAAGGAGATGCTGAAAGAGCTGAGACTGAAGGCCAGATCCAGAAAGGCTTTGTGGCTGTGGCTGTTGGCTGAGTACCTGAACATATGAGTACACAGCAGCAAACCCCTGACAAAACAAGAGTCTTTTGATGAAAACTTATTTGGTTCCACGTGGGGGTATGAGAACAAAACCCCAATTATGTGATTCTTTAAACTTCCCTATAGCAAATTTATAGTTATAAA…
NmDTS3_gR17f	GACTGAAGGCGAGGTCCGGGGCGGAGGGGATT	GACTGAAGGCCTCTTCTGGGGCAGGCGTGGTG		TRUE	6586	SLIT3	0	6	14,13,12,11,8,2	..........CTCT..T.....A.	0	chr5:168255928-168255959	+	chr5	168255928	168255959	CTAGGACTGAAGGCCTCTTCTGGGGCAGGCGTGGTGTTT	0.0770936	TGTTAGAAATGCATATGCTCAAGCCCCTACTGAATCAGGAACCCTGGGGTGGGTCTCAGCCTTGTGTGTTTAATGAGCTTTCCAGAGGAGTCTCATGCAAGTTCGTGTTGGAAAACCATTGAACTACGGAAAAAGCTAAGAATAGAGCCTTTACTTAAGTGTAGAGGGTAGTATACAGGATGCTCTTTTGCAGCAACTAGGACTGAAGGCCTCTTCTGGGGCAGGCGTGGTGTTTCCCCACTTAGGAAGAAGCCTAAACTCTGAAATCAACGGAGGTGGCTGTAACCACCTTTGGAGAGCTCCAACTTGGCTTCTGCCCCTGGCTTCCACTGTTCCCTTCTGAGTGTCAACGTGGGGCTCTCCACTGCATCCCTCAAGATAGCCATCTTTGATCTGGAG…
NmDTS3_gR17f	GACTGAAGGCGAGGTCCGGGGCGGAGGGGATT	GACTGAAGGCGGAGTGGGGGTCCGCGGTGGCT					0	6	13,12,9,8,4,2	...........GA..GG...T.C.	0	chr22:37948435-37948466	-	chr22	37948435	37948466	GATGGACTGAAGGCGGAGTGGGGGTCCGCGGTGGCTGCA	0.0208247	AGCTTTCTCAGGCGGAGCCTTCCAGGCCGACCCAGCTCTGGTTTCTTGTTCACTGATCCGCAGGGAAATGGGGGTGGGGAGGCCCCCCCAACCCCTCTGGCTCCCTTTCTCCTGGAGAGCAAGAAGTTGGAGGGGGGTTGAGGAAGGATGTGGGGTCAGTTCCTCCAGCCCCACCCCTGAGGAGGACAGACAGATGGATGGACTGAAGGCGGAGTGGGGGTCCGCGGTGGCTGCAGTTGGAGGGGGCGGGAGGGGCAGCAGAAGGGGTCAGGGCCAGGTGACCCTGTTGTCCCTGGGTGATAGAAATGTGCTCTCCAGACCTGGGCCAGGTGGTTCGGGGCCTGGATGGAAGGGTGGTGGGGAGGGGTCCTCCAGGAGACCTTTGTTCTCACTGTGAGG…
NmDTS3_gR17f	GACTGAAGGCGAGGTCCGGGGCGGAGGGGATT	GACTGAAGGCGGGGAGGGTGGCTGTGAGGTGT		TRUE	23286	WWC1	0	6	13,10,9,8,6,2	...........G..AGG.T...T.	0	chr5:167847827-167847858	-	chr5	167847827	167847858	TGAAGACTGAAGGCGGGGAGGGTGGCTGTGAGGTGTAAC	0.00674174	TGAAGCCACGGAGACTTTGGGGGCTGTTTCTTGCAGCAGTTAGATTCCTGACTAGTAGAGAAATTTAAGGATGGATAATGGACAGCAGTTGGCTAGGAAAAGTGCAGGAGGGAAGAACATTCCAAGCAGGGGCTTTAGCAAAGACCTTATCATCTTGAGGTCACCATGACTGTGGGGAGGACAATGGGCAGGAGGCTGAAGACTGAAGGCGGGGAGGGTGGCTGTGAGGTGTAACCGAGATGGTGGAGGCTTGAGCAATGCAGAGACAGAGACAGTGCCTGGGCTGCAGGAGCAGCTGAGGCTGAGGGAGTAAATGTGGAAGACTGTGCGGTTACTGCTACGGGCAGCCAAGTGGCCCTGCAGATGGCATCTGCTAAGAGGAAAAGGCTGAGGCAGAGG…
NmDTS3_gR17f	GACTGAAGGCGAGGTCCGGGGCGGAGGGGATT	GACTGAAGGCGGGGTTGGGGAACGTGTGGCTC					0	6	13,9,8,4,3,2	...........G...TG...AAC.	0	chr2:175351995-175352026	-	chr2	175351995	175352026	CGGGGACTGAAGGCGGGGTTGGGGAACGTGTGGCTCGGA	0.0163287	GAGGTTAAGCGGAAAGACAAGTCTGCTCTGCGTCTGTACTTGGGAAGAGGAAAAAAAACTGGACATCCCCCACGGCGGCTACCATTTTGTGGGAGCAGGGAAGCCGGAAGTCCCGCCCCGGAGGATCGCGGCTGGGAGGCTCCCAGCCGGCAGGGCGGGGCCGGGTACCCTGGGGCTCCGAGGCTGGAGGAGGGGGCGGGGACTGAAGGCGGGGTTGGGGAACGTGTGGCTCGGAGGCCCGAGGCTGTGGGTGGGGCCTGAGGGCGGGACGGAGACTCTGGGCTCAAGGCTCCTGGAAATGGGCGGGGCTCGAGGGCGGGAAGCGGCCCGTCTTGCTGGAAGTTCGGGGCTGGGGGCGGGGTCTGAAGGCGGGGCTGGGAGGGAGCGGGGCCTGAAGGC…
NmDTS3_gR17f	GACTGAAGGCGAGGTCCGGGGCGGAGGGGATT	GACTGAAGGCTAGGTTGCTGGGGGCGGGGGGC		TRUE	22876	INPP5F	0	6	14,9,8,7,6,3	..........T....TGCT..G..	0	chr10:121503140-121503171	+	chr10	121503140	121503171	GGATGACTGAAGGCTAGGTTGCTGGGGGCGGGGGGCGGG	0.0225328	CAAAGTAAGATGCCGTGATGGGAATATGCACAGGGTTTAGGGGATCCACACGAGAGAGTCTGGTCAGCTCTGCTGGGTGTGGGTGGAGTGGGGAATGTGTCCGGGAAGAGGACTGACCCTTGTTCTAAGTCTAGAATGAAGGGCAGGCAGAAGTGGGTGGGGAGTCGGATTCCAGGCCCAGGCTGCACATAGTTCAGGATGACTGAAGGCTAGGTTGCTGGGGGCGGGGGGCGGGGGGGGGGATGGAAAGGACTAGCCTATGCAGGGTCTCACAAGCCTTTCCAAGGAATTTGGACTTTATTCCCAAGGCTGTGGGAGGTGGACAGGTAGTTAGCAATATTCATATTTATCCCTTTTTAATGCCTAATGTGTTTCTTTCACAATATTAATGTTATACCA…
NmDTS3_gR17f	GACTGAAGGCGAGGTCCGGGGCGGAGGGGATT	GACTGAAGGGCAGGTAGGGGAAGGAAAGGTCA					0	6	15,14,9,8,4,3	.........GC....AG...AA..	0	chr1:221719084-221719115	+	chr1	221719084	221719115	AAGAGACTGAAGGGCAGGTAGGGGAAGGAAAGGTCAAGG	0.0142879	CTAGAAATCAAATATAAAGCGCTGAAGCAGGAAGACAGATACTAGTTATTCTCCATCCCCCCGCCCTTGCTAAGACCCGTTCTCATCACCTTCTTTTATCTGCTCTGTGCTGCTGGAGATCATCCTTATGGACTGAGTCTTCCAGCTCCCAGGTCCTCTGGTTTCCATTTGTGTTTGGCCAGCAAGAGACACCATCAAGAGACTGAAGGGCAGGTAGGGGAAGGAAAGGTCAAGGTATGTCCTGCCTCACTTTTCCCTCTACTTCTATGCTATAATTCTGGCAAAGGTTTTATTTATCTGTAATTACTACTAGGATTCTTCTGCTCCAAGGCAACTCTCCCATTGAGCCCCCATGATATTGTTTCCAACTCTTCTTCCTTTAAGCCTGGGGTGGTAATG…
NmDTS3_gR17f	GACTGAAGGCGAGGTCCGGGGCGGAGGGGATT	GACTGAAGGGGAGCACTGAGGTGGAGCTGTCC		TRUE	5009	OTC	0	6	15,11,10,8,6,3	.........G...CA.T.A..T..	0	chrX:38246784-38246815	+	chrX	38246784	38246815	AGGTGACTGAAGGGGAGCACTGAGGTGGAGCTGTCCACT	0.0787629	TTACATTTAGAGTTAGTAAGATTTTAAAAATTAGATCATAATAAACAAGTATCCCAAAGAAGATCTGACAATTAAGGAGAGAAAAAACTGTATTGTTCTTTTCTTCCTTGTTACAATAATAAAACCTATTCACTATACAGAATATTGTGGCTGAAATCTCGTTAGCTTGGTCTGAGTTGCATTTTGTATAATCTAGAGGTGACTGAAGGGGAGCACTGAGGTGGAGCTGTCCACTGATATTTTGGAGGAGCTGATATGTTGGAGTCTCTAACACCACACTCAGGTTTGATCATTTATTGGAAGGACTCACAGGGATCAGCATACAGTGATACTCATGGCTAAGATTTATCACAACAAAAGAAACAAAGCAACATCAGCCAAGAAAAAAGGTGCATGAGG…
NmDTS3_gR17f	GACTGAAGGCGAGGTCCGGGGCGGAGGGGATT	GACTGAAGGGGAGGGCCGGATCCTCCGGGAGA		TRUE	1831	TSC22D3	0	6	15,10,5,4,2,1	.........G....G....AT.CT	0	chrX:107003267-107003298	+	chrX	107003267	107003298	CCCAGACTGAAGGGGAGGGCCGGATCCTCCGGGAGAGCC	0.121861	ACTCTAGGCTTAGAATAAAAAGTGCTCAAGGAGCCTCAGGGCCAGCCTGGGCTGGCTCGGCTGTGGGGGCGGGAGGAAATTCACGGTCCTGAGTGTCTTCAGGAGCTCCCAGGCCCTGAGGGAAGCCTGGAGCTCCTGGGGCAAGTGCTGCCCTCGGGATCTTCTGCCGAGACCGGGCCAGCTTCCTAAACTAACTCCCAGACTGAAGGGGAGGGCCGGATCCTCCGGGAGAGCCCAGACGGCGGCTCTGCCAGCCAGCCCCTGTGGTTGGAACTTTCAAAAAGACCAATGTTTCAGCAACTGATTTCTTTTCCAACCCGAACAGCAAGCCTTTCTGTCCCCCTTGCATGACTGTGGCTGTGGCATGCAGCCCCAGCCTGAGCAGAAGCAAGATTCCAG…
NmDTS3_gR17f	GACTGAAGGCGAGGTCCGGGGCGGAGGGGATT	GACTGAAGGTGAGGATGGGGTAGGTGCAGAGG					0	6	15,10,9,8,4,3	.........T....ATG...TA..	0	chr4:152944526-152944557	-	chr4	152944526	152944557	CAGAGACTGAAGGTGAGGATGGGGTAGGTGCAGAGGTGT	0.0416289	GAACGGACGTGTAGGCAGCAGGAAGTTTGGAAGAGAATGGGAGGAGGGAAGCTGAGCAACAGCGAAAGGGAGATACGGGGCACAAAACTCAAGTATAGTCAAGGGAGATTAAAGCAATTTTAAAAAATGACTATCAAAGTCTGGAGTAGACATCAAAGGATAGAGCAAAGGACACGAAAGAAAGAGGAACACACCTCAGAGACTGAAGGTGAGGATGGGGTAGGTGCAGAGGTGTTTGTAGGAAGGAGGTAGAAAGTTGAGGGACATTGGGCCTGATGGCCTTGATGTTGGAGACAGGTTTATGTGCTAAGTATGAGACAGAAGGTTGAGTAGGAGCTTTGGGGAGAGTGCTAGAATGCTTGGAATGGTCACCTAGGGGCAGAGGAGAGGAAGCTCTTC…
NmDTS3_gR17f	GACTGAAGGCGAGGTCCGGGGCGGAGGGGATT	GACTGAAGGTGAGGGAGAGGTCGGCAGGGGTT					0	6	15,10,9,8,7,4	.........T....GAGA..T...	0	chr2:85685390-85685421	+	chr2	85685390	85685421	GTGGGACTGAAGGTGAGGGAGAGGTCGGCAGGGGTTTAC	0.0281681	AGTGATTACCAGCAGCGGATGATTAAAATGGTGACTAATTGGGTACCTGTGCCAAGGGAGAGGTAGGAGTTGAAAATAATTCCTAGGTTTCAAGCCTGGGAGGTGCAAGAATGATGAGGTCAATTTGGAGCATTGAAGCTTGGGGCCAACGTGCATGAGACAACACAGTGGAAGAGTTCCTCAGGCGGGTGGAAGTGTGGGACTGAAGGTGAGGGAGAGGTCGGCAGGGGTTTACAGATACCCATAGAGATGTAATCGCTGAATCTGCGTAGAGAGAAAAGAGCAGAAGACTGAGGATTAGACATTTGGAAACGTCTCTGTTTATTCATGTAGCCAAAATAAATTCCAAGAGAGAGTCATTTTGACCAGGTTCTCAAGCAGGGCATGTTTCTTCCCAGG…
NmDTS3_gR17f	GACTGAAGGCGAGGTCCGGGGCGGAGGGGATT	GACTGAAGGTGATATCTGAGGTGGGAAGGGAT					0	6	15,12,11,8,6,3	.........T..TA..T.A..T..	0	chr5:56758492-56758523	+	chr5	56758492	56758523	GACCGACTGAAGGTGATATCTGAGGTGGGAAGGGATGTC	0.200331	AAGTCATCATGTTGTATACATTGAATATATACAATCTTTGTCAGTTAGATATTTTAACATAAAAAGCTGGAATTTTTAGCAGCTCCAAAATATTTTCTTTTTAAAGAGGAGGAATTGGAAAAGATAGTAAATGAAGGTTGAGTTGATGGGAGTGGATGATTGCTTTGGAACTGGTGGTGATTGTGGAAAACGCAGTGACCGACTGAAGGTGATATCTGAGGTGGGAAGGGATGTCCAAGAAGAGGGAACAGAGATGGGGAAGGAGGTCAGAAAGTGACAAGTCCACCGGTGGACAATGCTGTCTCTGGGACCCAGGTTGTGGAAGTATCGATATCCTGGGAACAGTTTAGAAAGAAGAAAGAAGCAATAGCTCTGTTCATTTTTTTAAAATTTCCTCTC…
NmDTS3_gR17f	GACTGAAGGCGAGGTCCGGGGCGGAGGGGATT	GACTGAAGGTGATGCCCCGTGAGGGCATGGCC	TRUE				0	6	15,12,10,7,5,3	.........T..T.C..C.T.A..	0	chrX:301476-301507	-	chrX	301476	301507	CGAGGACTGAAGGTGATGCCCCGTGAGGGCATGGCCCAG	0.0132799	GGCAGGGGCTGACAGAGCTCGCCGTGCCGCAGCATCGAGTACTGGTTCCGCTGCATGGACCTGGACGGGGACGGCGCCCTGTCCATGTTCGAGCTCGAGTACTTCTACGAGGAGCAGTGCCGAAGGCTGGACAGCATGGCCATCGAGGCCCTGCCCTTCCAGGACTGCCTCTGCCAGATGCTGGACCTGGTCAAGCCGAGGACTGAAGGTGATGCCCCGTGAGGGCATGGCCCAGGGTGAGGGGACGGACGGGCGAGAGGACGGCCCAGGGTGAGGGGACGGACGGGCGAGAGGACGGCCCAGGGAGAGGGGACGGATGACAGCCCAGGGAGAGGGGACGGACGGGAGGGAGGACGGCCCAGGGAGAGGGGACGGACGGGAGGGAGGACGGCCCAGGGT…
NmDTS3_gR17f	GACTGAAGGCGAGGTCCGGGGCGGAGGGGATT	GACTGAAGGTGATGCCCCGTGAGGGCATGGCC	TRUE				0	6	15,12,10,7,5,3	.........T..T.C..C.T.A..	0	chrY:251476-251507	-	chrY	251476	251507	CGAGGACTGAAGGTGATGCCCCGTGAGGGCATGGCCCAG	0.0132799	GGCAGGGGCTGACAGAGCTCGCCGTGCCGCAGCATCGAGTACTGGTTCCGCTGCATGGACCTGGACGGGGACGGCGCCCTGTCCATGTTCGAGCTCGAGTACTTCTACGAGGAGCAGTGCCGAAGGCTGGACAGCATGGCCATCGAGGCCCTGCCCTTCCAGGACTGCCTCTGCCAGATGCTGGACCTGGTCAAGCCGAGGACTGAAGGTGATGCCCCGTGAGGGCATGGCCCAGGGTGAGGGGACGGACGGGCGAGAGGACGGCCCAGGGTGAGGGGACGGACGGGCGAGAGGACGGCCCAGGGAGAGGGGACGGATGACAGCCCAGGGAGAGGGGACGGACGGGAGGGAGGACGGCCCAGGGAGAGGGGACGGACGGGAGGGAGGACGGCCCAGGGT…
NmDTS3_gR17f	GACTGAAGGCGAGGTCCGGGGCGGAGGGGATT	GACTGAAGTGGAGGGAGGGGGCAGGAGAGTGG		TRUE	653275	CFC1B	0	6	16,15,10,9,8,2	........TG....GAG.....A.	0	chr2:131281451-131281482	-	chr2	131281451	131281482	GGCTGACTGAAGTGGAGGGAGGGGGCAGGAGAGTGGATC	0.134984	TGAAGGAGAGCTAAGCATGCATTGTGTACTCCTCCATTGTGGGCCTCCAAGAGCAAGAGGGAGGCTGGGGGAGCCGGGTTGAAGATCTTTGGGCCACTGGTGCTGCCCTCCATGCAGCCCTAGCAGGACGGCCTGAGAGCGACAGGTGGGAAGTGGGGTTGCGGGGCTGTGCTCTTTGACAGATGGAGGTGCCCAGGGCTGACTGAAGTGGAGGGAGGGGGCAGGAGAGTGGATCAGGGGCCTTGGCTTCATCAGGTGTGCCTCTGGACACTGCACCACCAGCCCACCCAGGCCTGGGAGAGGGCAGAGCTCGGGCTGGGGCCAAGAGGCTGGGCCTTCACTAGCTGTGCCCTCCATTGCTAGCCCCAGCCAGTGATCACCAAAGAGGAGAGGAGAGAA…
NmDTS3_gR17f	GACTGAAGGCGAGGTCCGGGGCGGAGGGGATT	GACTGAAGTGGAGGGAGGGGGCAGGAGAGTGG		TRUE	55997	CFC1	0	6	16,15,10,9,8,2	........TG....GAG.....A.	0	chr2:131354436-131354467	+	chr2	131354436	131354467	GGCTGACTGAAGTGGAGGGAGGGGGCAGGAGAGTGGATC	0.134984	TGAAGGAGAGCTAAGCATGCATTGTGTACTCCTCCATTGTGGGCCTCCAAGAGCAAGAGGGAGGCTGGGGGAGCCGGGTTGAAGATCTTTGGGCCACTGGTGCTGCCCTCCATGCAGCCCTAGCAGGACGGCCTGAGAGCGACAGGTGGGAAGTGGGGTTGCGGGGCTGTGCTCTTTGACAGATGGAGGTGCCCAGGGCTGACTGAAGTGGAGGGAGGGGGCAGGAGAGTGGATCAGGGGCCTTGGCTTCATCAGGTGTGCCTCTGGACACTGCACCACCAGCCCACCCGGGCCTGGGAGAGGGCAGAGCTCGGGCTGGGGCCAAGAGGCTGGGCCTTCACTAGCTGTGCCCTCCATTGCTAGCCCCAGCCAGTGATCACCAAAGAGGAGAGGAGAGAA…
NmDTS3_gR17f	GACTGAAGGCGAGGTCCGGGGCGGAGGGGATT	GACTGAAGTGGCAGGCCGGGGGGGCCTGGGAA	TRUE		84447	SYVN1	0	6	16,15,13,12,10,3	........TG.CA.G......G..	0	chr11:64896162-64896193	+	chr11	64896162	64896193	AGTTGACTGAAGTGGCAGGCCGGGGGGGCCTGGGAAGAG	0.164968	TGGGGACAGAGAGACTGGAAGTGGAACCTAGAGAAGTTCCCTGCTCCCCCGGCTGGAGGCCAATCACACCTACCTGGAGGCCTTTCCATTTCAGGGGCTGGTGGGGAGGCTCCTGGGGTTGGGGTCGTGGCCTCTGAGCTAGGGATGCTGGTGGAGGAGGCAGCAGCAACAACTGTAGTGGCAGTCTCCTCAGTGGAGTTGACTGAAGTGGCAGGCCGGGGGGGCCTGGGAAGAGAAGGGACGAGAGGCGGGCCTGGCCTTGGCATCCAAGGTTGGGCAGATTCTCCTGCCCTTGGTGAGCCTTGCAGAACAGAGTATAGAATGATGTGCCCTTGTGGCCCCAGTGCCTGGCAAACACAAGTGAACATGCTGAATGAACTCAGACAGGGTGACTGGACT…
[truncated: 217 more rows]

## Sheet: NmeDTS7- N4G5N3 PAM
name	gRNAPlusPAM	OffTargetSequence	inExon	inIntron	entrez_id	gene	score	n.mismatch	mismatch.distance2PAM	alignment	isCanonicalPAM	forViewInUCSC	strand	chrom	chromStart	chromEnd	extendedSequence	gRNAefficacy	flankSequence
[truncated: 718 more rows]

## Sheet: NmeDTS8- N4G5N3 PAM
name	gRNAPlusPAM	OffTargetSequence	inExon	inIntron	entrez_id	gene	score	n.mismatch	mismatch.distance2PAM	alignment	isCanonicalPAM	forViewInUCSC	strand	chrom	chromStart	chromEnd	extendedSequence	gRNAefficacy	flankSequence
[truncated: 929 more rows]

[truncated: 6 more sheets: Slipped N5GNNN PAM-NmeDTS3, Slipped N5GNNN PAM-NmeDTS7, Slipped N5GNNN PAM-NmeDTS8, SpyDTS3, SpyDTS7, SpyDTS8]
