# Supplementary material for: NmeCas9 is an intrinsically high-fidelity genome-editing platform
Source: Genome Biol. 2018 Dec 5;19:214. doi: 10.1186/s13059-018-1591-1 (PMC6282386; doi:10.1186/s13059-018-1591-1)
Supplement: Supplementary file 5 — Table S9. Plasmids used in this study (including sequences of synthetic oligonucleotides that were used for sgRNA guide sequence cloning), and primer sequences used for analysis of editing at the corresponding genomic sites by T7E1 and TIDE analyses). (XLSX 30 kb) [file 13059_2018_1591_MOESM5_ESM.xlsx]

## Sheet: Plasmids-Genomic target sites
PLASMID NAME/CONSTRUCT	TARGET SITE	PAM	OLIGO NUMBER	T7E1 F- OLIGOS	T7E1 R- OLIGOS	Annealing Temperature	Amplicon size	T7E1 Fragment Size	OLIGO FOR SPACER CLONING	F-OLIGO SPACER CLONING	R-OLIGO SPACER CLONING	SPACER SEQUENCE	SPACER LENGTH (nt)	Gene/Locus name	chromosome number
pEJS160: pSimpleII-NmeCas9-sgRNA/NTS1B	N-TS1B	GATT	222, 223	GCACTTATTCTGGCCCCTGACTGC	GAGAACCATGGTCTGGGGAAGAAGACC	68	400	134, 266	218, 219	CACCGGGCATCATGATTTTGAACTCCCT	CAACAGGGAGTTCAAAATCATGATGCCC	GGGCATCATGATTTTGAACTCCCT	g+23	SLC9A9	3
pEJS161: pSimpleII-NmeCas9-sgRNA/NTS1C	N-TS1C	GATT	222, 223	GCACTTATTCTGGCCCCTGACTGC	GAGAACCATGGTCTGGGGAAGAAGACC	68	400	115, 285	230, 231	CACCGTGGTCTGGGGTACAGCCTTGGCA	CAACTGCCAAGGCTGTACCCCAGACCAC	GTGGTCTGGGGTACAGCCTTGGCA	g+23	SLC9A9	3
pEJS166: pSimpleII-NmeCas9-sgRNA/NTS3	N-TS3	GATT	226, 227	CATTTCTTTATATGTCTTAATGCTGACCTTCTGCAC	TAAGTGAAAATCATTTTAGTCCTTCCAATCAAAAG	60	400	170, 230	238, 239	CACCGATGCTCAGAAAGAGGAAGCTGGT	CAACACCAGCTTCCTCTTTCTGAGCATC	GATGCTCAGAAAGAGGAAGCTGGT	24	AL158836	10
pEJS173: pSimpleII-NmeCas9-sgRNA/NTS4B	N-TS4B	GATT	228, 229	AGAGGAGCCTTCTGACTGCTGCAGA	AGGTCCTGGCCTTGCCTTCGA	68	420	148, 272	220, 221	CACCGGACAGGAGTCGCCAGAGGCCGGT	CAACACCGGCCTCTGGCGACTCCTGTCC	GGACAGGAGTCGCCAGAGGCCGGT	24	FLJ00328	14
pEJS174: pSimpleII-NmeCas9-sgRNA/NTS4C	N-TS4C	GTTT	228, 229	AGAGGAGCCTTCTGACTGCTGCAGA	AGGTCCTGGCCTTGCCTTCGA	68	420	76, 344	232, 233	CACCGGGGCTGGCTCCACGTCGCGCCGC	CAACGCGGCGCGACGTGGAGCCAGCCCC	GGGGCTGGCTCCACGTCGCGCCGC	24	FLJ00328	14
pEJS200: pSimpleII-NmeCas9-sgRNA/NTS5	N-TS5	GATT	314, 326	AGCTGAAGGCAGGCACTTTCAT	ATTTCATTCCAACCACCCTTTGGCTT	68	400	155, 245	307, 319	CACCGAAACAGACTCGCAAGACTTCAGA	CAACTCTGAAGTCTTGCGAGTCTGTTTC	GAAACAGACTCGCAAGACTTCAGA	g+23	AF064860	21
pEJS212: pSimpleII-NmeCas9-sgRNA/NTS7	N-TS7	GATT	316, 328	GGACAGAAGAGAGTAGGGAGACGAG	GCATTCTGTCATCTGCATATCCCTCTG	68	402	162, 240	309, 321	CACCGAGGGAGAGAGGTGAGCGGATGAA	CAACTTCATCCGCTCACCTCTCTCCCTC	GAGGGAGAGAGGTGAGCGGATGAA	g+23	LOC100505797	18
pEJS395: pLK.O1-NmesgRNA/NTS7	N-TS7 (Nme)	GATT	316, 328	GGACAGAAGAGAGTAGGGAGACGAG	GCATTCTGTCATCTGCATATCCCTCTG	68	402	162, 240	309, 321	CACCGAGGGAGAGAGGTGAGCGGATGAA	CAACTTCATCCGCTCACCTCTCTCCCTC	GAGGGAGAGAGGTGAGCGGATGAA	g+23	LOC100505797	18
pEJS397: pLK.O1-SpysgRNA/NTS7	N-TS7 (Spy)	GATT	316, 328	GGACAGAAGAGAGTAGGGAGACGAG	GCATTCTGTCATCTGCATATCCCTCTG	68	402	162, 240	518, 519	ACCGAGAGAGGTGAGCGGATGAA	AAACTTCATCCGCTCACCTCTCTC	GAGAGAGGTGAGCGGATGAA	20	LOC100505797	18
pEJS224: pSimpleII-NmeCas9-sgRNA/NTS8	N-TS8	GATT	317, 329	TGCCTCACGTAACAGTTGAGACCC	TGCCCTCCCCGCTGGAACCT	68	400	144, 256	310, 322	CACCGGACGCAATTCCAGAGGTGATGGG	CAACCCCATCACCTCTGGAATTGCGTCC	GGACGCAATTCCAGAGGTGATGGG	g+23	ESPN	1
pEJS218: pSimpleII-NmeCas9-sgRNA/NTS9	N-TS9	GATT	318, 330	ATTACAGCGAGGGCAGGTGTAAC	GCCTAGTAAAGATGGATTTATGCCACAGC	68	470	198, 272	311, 323	CACCGGCGCTGTGTTTTCGCAAAGCTTC	CAACGAAGCTTTGCGAAAACACAGCGCC	GGCGCTGTGTTTTCGCAAAGCTTC	g+23	ZNHIT2	11
pEJS230: pSimpleII-NmeCas9-sgRNA/NTS10	N-TS10	GATT	331, 332	TTCACCGCACATTGGAGTCACCTG	ACTGGGTCCAGGGGCATCAAT	68	433	159, 274	312, 324	CACCGCAGCCAAGTTTGAGAACTGCTGT	CAACACAGCAGTTCTCAAACTTGGCTGC	GCAGCCAAGTTTGAGAACTGCTGT	24	HHLA1	11
pEJS236: pSimpleII-NmeCas9-sgRNA/NTS11	N-TS11	GATT	333, 334	ACAGGCAACTCCATCCATGAGCC	CTTCACAGCACTTAGGACTGTCTG	68	420	178, 242	313, 325	CACCGTTCCAGTTGGGAAGGGCCAGTGC	CAACGCACTGGCCCTTCCCAACTGGAAC	GTTCCAGTTGGGAAGGGCCAGTGC	g+23	SMARCB1	22
pEJS299: pSimpleII-NmeCas9-sgRNA/NTS21	N-TS21	GTCT	381, 382	GTTCCCGTGAACCTCAGAGG	GTCTCTCCAGGGACCAGAAAG	62	402	125, 277	369, 370	CACCGCCAGAGCTGCCGCCAGACAGTGA	CAACTCACTGTCTGGCGGCAGCTCTGGC	GCCAGAGCTGCCGCCAGACAGTGA	g+23	TNNC1	3
pEJS305: pSimpleII-NmeCas9-sgRNA/NTS22	N-TS22	GCTT	383, 384	TGAAGCCGGGCTAGGTAGTA	GCTGGATGGGATCTGTGATT	62	406	147, 259	371, 372	CACCGTTTGGCTGGGCGCTCCTGAAACT	CAACAGTTTCAGGAGCGCCCAGCCAAAC	GTTTGGCTGGGCGCTCCTGAAACT	g+23	ANO1	11
pEJS311: pSimpleII-NmeCas9-sgRNA/NTS23	N-TS23	GACT	385, 386	GGCTGGTGGGATCAGAGC	TAGGCTTCGTCCAGGGCGCA	68	589	147, 442	373, 374	CACCGCGGCCCCGGGGCCGGGCCGCGGG	CAACCCCGCGGCCCGGCCCCGGGGCCGC	GCGGCCCCGGGGCCGGGCCGCGGG	g+23	LOC103240889	6
pEJS317: pSimpleII-NmeCas9-sgRNA/NTS24	N-TS24	GACA	387, 388	GCATGCTCTCCAGGTACAATTGAG	GCCAGATGCCAGGGAAAACCT	62	467	209, 258	375, 376	CACCGCTGCCTCATGGTGTGTGCTGAGG	CAACCCTCAGCACACACCATGAGGCAGC	GCTGCCTCATGGTGTGTGCTGAGG	24	AC097382	4
pEJS323: pSimpleII-NmeCas9-sgRNA/NTS25	N-TS25	GATA	389, 390	GCAATCCACCCAATGCTAACTGG	TGAACACAAAGGCCTCCAGATCC	68	428	199, 229	377, 378	CACCGGTTTCTCATCCTGTCTTCTGCCT	CAACAGGCAGAAGACAGGATGAGAAACC	GGTTTCTCATCCTGTCTTCTGCCT	g+23	AC193513	7
pEJS353: pSimpleII-NmeCas9-sgRNA/NTS26	N-TS26	GTTT	458, 459	AAGCGTTCAGAAGACACACA	GGCCATTTTGTTCATCCTCCT	67	445	209, 236	460, 461	CACCGTTCAAAAGTAGCGGGCGCTAGGC	CAACGCCTAGCGCCCGCTACTTTTGAAC	GTTCAAAAGTAGCGGGCGCTAGGC	g+23	LOC105378512	10
pEJS360: pSimpleII-NmeCas9-sgRNA/NTS27	N-TS27	GTCT	462, 463	CAGCGCTTCTTCCTGACTTG	CGTTGCTCTTCCAGATCACG	67	443	188, 255	464, 465	CACCGTTCTCCAAGCCCTCGGACCTCGT	CAACACGAGGTCCGAGGGCTTGGAGAAC	GTTCTCCAAGCCCTCGGACCTCGT	g+23	TIE1	1
pEJS367: pSimpleII-NmeCas9-sgRNA/NTS28	N-TS28	GCTT	466, 467	AACTCAAGAATCTGGGTGTCC	TTTCCCCACGCATCAAATCC	67	435	175, 260	468, 469	CACCGCAGGGGCAGGGGCGCATCAGCTG	CAACCAGCTGATGCGCCCCTGCCCCTGC	GCAGGGGCAGGGGCGCATCAGCTG	24	AL138885	6
pEJS381: pSimpleII-NmeCas9-sgRNA/NTS30	N-TS30	GACT	474, 475	GTCTGAGGGAGGACTGTGAC	GGGTAACTAGGAGCTGTGC	67	461	220, 241	476, 477	CACCGGGGCTCCGGAGCCCACCCCAGGA	CAACTCCTGGGGTGGGCTCCGGAGCCCC	GGGGCTCCGGAGCCCACCCCAGGA	24	NEK8	17
pEJS388: pSimpleII-NmeCas9-sgRNA/NTS31	N-TS31	GACA	478, 479	GGGGAAAATCTGGCTGCG	TTTTGCCCGACGACTGGAA	67	445	186, 259	480, 481	CACCGTGGGAAGTGTAGCTCCACCTTCC	CAACGGAAGGTGGAGCTACACTTCCCAC	GTGGGAAGTGTAGCTCCACCTTCC	g+23	POC1A	3
pEJS134: pSimpleII-NmeCas9-GGN24-sgRNA/N-T32	N-TS32	GCTT	278, 279	ACACACACGTCCTCACTCTCGAAGAC	TCTCTGTACATGAAGCAACTCCAGTCC	65	221	114107	200, 201	CACCGGACCCCGGCTCTGGCTAAAGAGGGA	CAACTCCCTCTTTAGCCAGAGCCGGGGTCC	GGACCCCGGCTCTGGCTAAAGAGGGA	gg+24	VEGFA region	6
pEJS135: pSimpleII-NmeCas9-GGN23-sgRNA/N-T32	N-TS32	GCTT	278, 279	ACACACACGTCCTCACTCTCGAAGAC	TCTCTGTACATGAAGCAACTCCAGTCC	65	221	114107	202, 203	CACCGGCCCCGGCTCTGGCTAAAGAGGGA	CAACTCCCTCTTTAGCCAGAGCCGGGGCC	GGCCCCGGCTCTGGCTAAAGAGGGA	gg+23	VEGFA region	6
pEJS114: pSimpleII-NmeCas9-GGN22-sgRNA/N-T32	N-TS32	GCTT	278, 279	ACACACACGTCCTCACTCTCGAAGAC	TCTCTGTACATGAAGCAACTCCAGTCC	65	221	114107	107, 108	CACCGGCCCGGCTCTGGCTAAAGAGGGA	CAACTCCCTCTTTAGCCAGAGCCGGGCC	ggCCCGGCTCTGGCTAAAGAGGGA	gg+22	VEGFA region	6
pEJS136: pSimpleII-NmeCas9-GGN21-sgRNA/N-T32	N-TS32	GCTT	278, 279	ACACACACGTCCTCACTCTCGAAGAC	TCTCTGTACATGAAGCAACTCCAGTCC	65	221	114107	204, 205	CACCGGCCGGCTCTGGCTAAAGAGGGA	CAACTCCCTCTTTAGCCAGAGCCGGCC	GGCCGGCTCTGGCTAAAGAGGGA	gg+21	VEGFA region	6
pEJS137: pSimpleII-NmeCas9-GGN20-sgRNA/N-T32	N-TS32	GCTT	278, 279	ACACACACGTCCTCACTCTCGAAGAC	TCTCTGTACATGAAGCAACTCCAGTCC	65	221	114107	206, 207	CACCGGCGGCTCTGGCTAAAGAGGGA	CAACTCCCTCTTTAGCCAGAGCCGCC	GGCGGCTCTGGCTAAAGAGGGA	gg+20	VEGFA region	6
pEJS184: pSimpleII-NmeCas9-GGN19-sgRNA/N-T32	N-TS32	GCTT	278, 279	ACACACACGTCCTCACTCTCGAAGAC	TCTCTGTACATGAAGCAACTCCAGTCC	65	221	114107	288, 289	CACCGGGGCTCTGGCTAAAGAGGGA	CAACTCCCTCTTTAGCCAGAGCCCC	GGGGCTCTGGCTAAAGAGGGA	gg+19	VEGFA region	6
pEJS185: pSimpleII-NmeCas9-GGN18-sgRNA/N-T32	N-TS32	GCTT	278, 279	ACACACACGTCCTCACTCTCGAAGAC	TCTCTGTACATGAAGCAACTCCAGTCC	65	221	114107	290, 291	CACCGGGCTCTGGCTAAAGAGGGA	CAACTCCCTCTTTAGCCAGAGCCC	GGGCTCTGGCTAAAGAGGGA	gg+18	VEGFA region	6
pEJS138: pSimpleII-NmeCas9-GGN24-sgRNA/N-T33	N-TS33	GATT	280, 281	GTGTGCAGACGGCAGTCACTAGG	CGTTCCCTCTTTGCTAGGAATATTGAAG	65	265	162103	208, 209	CACCGGGCGGGGAGAAGGCCAGGGGTCACT	CAACAGTGACCCCTGGCCTTCTCCCCGCCC	GGGCGGGGAGAAGGCCAGGGGTCACT	gg+24	VEGFA region	6
pEJS139: pSimpleII-NmeCas9-GGN23-sgRNA/N-T33	N-TS33	GATT	280, 281	GTGTGCAGACGGCAGTCACTAGG	CGTTCCCTCTTTGCTAGGAATATTGAAG	65	265	162103	210, 211	CACCGGCGGGGAGAAGGCCAGGGGTCACT	CAACAGTGACCCCTGGCCTTCTCCCCGCC	GGCGGGGAGAAGGCCAGGGGTCACT	gg+23	VEGFA region	6
pEJS117: pSimpleII-NmeCas9-GGN22-sgRNA/N-T33	N-TS33	GATT	280, 281	GTGTGCAGACGGCAGTCACTAGG	CGTTCCCTCTTTGCTAGGAATATTGAAG	65	265	162103	111, 112	CACCGGGGGGAGAAGGCCAGGGGTCACT	CAACAGTGACCCCTGGCCTTCTCCCCCC	ggGGGGAGAAGGCCAGGGGTCACT	gg+22	VEGFA region	6
pEJS140: pSimpleII-NmeCas9-GGN21-sgRNA/N-T33	N-TS33	GATT	280, 281	GTGTGCAGACGGCAGTCACTAGG	CGTTCCCTCTTTGCTAGGAATATTGAAG	65	265	162103	212, 213	CACCGGGGGAGAAGGCCAGGGGTCACT	CAACAGTGACCCCTGGCCTTCTCCCCC	GGGGGAGAAGGCCAGGGGTCACT	gg+21	VEGFA region	6
pEJS141: pSimpleII-NmeCas9-GGN20-sgRNA/N-T33	N-TS33	GATT	280, 281	GTGTGCAGACGGCAGTCACTAGG	CGTTCCCTCTTTGCTAGGAATATTGAAG	65	265	162103	214, 215	CACCGGGGAGAAGGCCAGGGGTCACT	CAACAGTGACCCCTGGCCTTCTCCCC	GGGGAGAAGGCCAGGGGTCACT	gg+20	VEGFA region	6
pEJS181: pSimpleII-NmeCas9-GGN19-sgRNA/N-T33	N-TS33	GATT	280, 281	GTGTGCAGACGGCAGTCACTAGG	CGTTCCCTCTTTGCTAGGAATATTGAAG	65	265	162103	282, 283	CACCGGGAGAAGGCCAGGGGTCACT	CAACAGTGACCCCTGGCCTTCTCCC	GGGAGAAGGCCAGGGGTCACT	gg+19	VEGFA region	6
pEJS182: pSimpleII-NmeCas9-GGN18-sgRNA/N-T33	N-TS33	GATT	280, 281	GTGTGCAGACGGCAGTCACTAGG	CGTTCCCTCTTTGCTAGGAATATTGAAG	65	265	162103	284, 285	CACCGGAGAAGGCCAGGGGTCACT	CAACAGTGACCCCTGGCCTTCTCC	GGAGAAGGCCAGGGGTCACT	gg+18	VEGFA region	6
pEJS187: pSimpleII-NmeCas9-GGN17-sgRNA/N-T33	N-TS33	GATT	280, 281	GTGTGCAGACGGCAGTCACTAGG	CGTTCCCTCTTTGCTAGGAATATTGAAG	65	265	162103	293, 294	CACCGGGAAGGCCAGGGGTCACT	CAACAGTGACCCCTGGCCTTCCC	GGGAAGGCCAGGGGTCACT	gg+17	VEGFA region	6
pEJS188: pSimpleII-NmeCas9-GGN16-sgRNA/N-T33	N-TS33	GATT	280, 281	GTGTGCAGACGGCAGTCACTAGG	CGTTCCCTCTTTGCTAGGAATATTGAAG	65	265	162103	295, 296	CACCGGAAGGCCAGGGGTCACT	CAACAGTGACCCCTGGCCTTCC	GGAAGGCCAGGGGTCACT	gg+16	VEGFA region	6
pEJS189: pSimpleII-NmeCas9-GGN15-sgRNA/N-T33	N-TS33	GATT	280, 281	GTGTGCAGACGGCAGTCACTAGG	CGTTCCCTCTTTGCTAGGAATATTGAAG	65	265	162103	297, 298	CACCGGAGGCCAGGGGTCACT	CAACAGTGACCCCTGGCCTCC	GGAGGCCAGGGGTCACT	gg+15	VEGFA region	6
pEJS142: pSimpleII-NmeCas9-GN25-sgRNA/N-T33	N-TS33	GATT	280, 281	GTGTGCAGACGGCAGTCACTAGG	CGTTCCCTCTTTGCTAGGAATATTGAAG	65	265	162103	216, 217	CACCGAGCGGGGAGAAGGCCAGGGGTCACT	CAACAGTGACCCCTGGCCTTCTCCCCGCTC	GAGCGGGGAGAAGGCCAGGGGTCACT	g+25	VEGFA region	6
pEJS124: pSimpleII-NmeCas9-GN23-sgRNA/N-T33	N-TS33	GATT	280, 281	GTGTGCAGACGGCAGTCACTAGG	CGTTCCCTCTTTGCTAGGAATATTGAAG	65	265	162103	121, 122	CACCGCGGGGAGAAGGCCAGGGGTCACT	CAACAGTGACCCCTGGCCTTCTCCCCGC	GCGGGGAGAAGGCCAGGGGTCACT	g+23	VEGFA region	6
pEJS190: pSimpleII-NmeCas9-GN16-sgRNA/N-T33	N-TS33	GATT	280, 281	GTGTGCAGACGGCAGTCACTAGG	CGTTCCCTCTTTGCTAGGAATATTGAAG	65	265	162103	299, 300	CACCGAAGGCCAGGGGTCACT	CAACAGTGACCCCTGGCCTTC	GAAGGCCAGGGGTCACT	g+16	VEGFA region	6
pEJS191: pSimpleII-NmeCas9-GN13-sgRNA/N-T33	N-TS33	GATT	280, 281	GTGTGCAGACGGCAGTCACTAGG	CGTTCCCTCTTTGCTAGGAATATTGAAG	65	265	162103	301, 302	CACCGGCCAGGGGTCACT	CAACAGTGACCCCTGGCC	GGCCAGGGGTCACT	g+13	VEGFA region	6
pEJS514: pLK.O1-NmeSgRNA/N-TS55	N-TS55	GATT	648, 649	AAAGATCACTATGGAGCTGAAGG	AACCTCTCCACCCTGTGTTG	66	473	236, 237	774, 775	ACCGCTGGATTACTGTGTGGTAGAGGG	CAACCCCTCTACCACACAGTAATCCAG	GCTGGATTACTGTGTGGTAGAGGG	24	CYBB	X
pEJS527: pLK.O1-NmeSgRNA/N-TS58	N-TS58	GATT	878, 879	CCACGTGATGTCCTCTGAGCGG	CATGACAGGGGGCTGGAAGAGC	67	400	300100	KS1,2	TCGATTTGCCTGGACACCCCGTTCTCCT	AGGAGAACGGGGTGTCCAGGCAAACAAA	TTTGCCTGGACACCCCGTTCTCCT	g+24	AAVS1	19
pEJS528: pLK.O1-NmeSgRNA/N-TS59	N-TS59	GATT	876, 877	TGCTTTCTTTGCCTGGACAC	CCTCTCTGGCTCCATCGTAA	67	511	316195	KS3,4	TCGAACCCCACAGTGGGGCCACTAGGG	ACCCCACAGTGGGGCCACTAGGGCAAA	ACCCCACAGTGGGGCCACTAGGG	g+24	AAVS1	19
pEJS529: pLK.O1-NmeSgRNA/S-TS60	S-TS60	GGG	876, 877	TGCTTTCTTTGCCTGGACAC	CCTCTCTGGCTCCATCGTAA	67	511	327, 184	KS5,6	TCGATAATGTGGCTCTGGTTCT	AGAACCAGAGCCACATTAACCAAA	GTTAATGTGGCTCTGGTTCT	g+24	AAVS1	19
pEJS530: pLK.O1-NmeSgRNA/S-TS61	S-TS61	GGG	876, 877	TGCTTTCTTTGCCTGGACAC	CCTCTCTGGCTCCATCGTAA	67	511	280, 231	KS7,8	TCGAGGGGCCACTAGGGACAGGAT	GTCCCCTCCACCCCACAGTGCAAA	GGGGCCACTAGGGACAGGAT	g+24	AAVS1	19
pEJS531: pLK.O1-NmeSgRNA/S-TS62	S-TS62	TGG	876, 877	TGCTTTCTTTGCCTGGACAC	CCTCTCTGGCTCCATCGTAA	67	511	334, 177	KS9,10	TCGAGTCCCCTCCACCCCACAGTG	ATCCTGTCCCTAGTGGCCCCCAAA	GTCCCCTCCACCCCACAGTG	g+24	AAVS1	19
pEJS532: pLK.O1-NmeSgRNA/N-TS63	N-TS63	GATT	880, 881	CTTCCTTACACTTCCCAAGAGG	CTGACGCACGGAGGAACAATATA	67	470	300170	KS11,12	TCGAAATCAGAATAAGTTGGTCCTGAGT	ACTCAGGACCAACTTATTCTGATTCAAA	AATCAGAATAAGTTGGTCCTGAGT	g+24	AAVS1	19
pEJS647: pAAV-NmeCas9-NmeSgRNA/N-TS64	N-TS64	GATT	1241-1242	CAAGCACGTTTCCGACTTG	GCAATAATAACCTGTAGTTTTGCTGC	69	553	301, 252	NTSRosa26-OligoF1, NTSRosa26-OligoR1	ACCGGCAGATCACGAGGGAAGAGGGGG	CAACCCCCCTCTTCCCTCGTGATCTGC	gGCAGATCACGAGGGAAGAGGGGG	g+23	Rosa26	6
pEJS335: pLK.O1-NmeSgRNA/DTS1	D-TS1 (Nme)	GATT	442, 443	AGAGTATGCCCGACTGTGCT	CACGTGATGTCGGTCATTTC	67	513	297, 216	410, 411	CACCGCTGGCTGAGCCCATTTTCGGCTC	CAACGAGCCGAAAATGGGCTCAGCCAGC	GAACGAGTTCCTAGCCAAAGCCAG	24	KL	9
pEJS398: pLK.O1-SpySgRNA/DTS1	D-TS1 (Spy)	GATT	442, 443	AGAGTATGCCCGACTGTGCT	CACGTGATGTCGGTCATTTC	67	513	297, 216	412, 413	ACCGGCTGAGCCCATTTTCGGCTC	AAACGAGCCGAAAATGGGCTCAGC	GAGTTCCTAGCCAAAGCCAG	20	KL	9
pEJS337, pEJS403 (25nt), pEJS407(20nt): pLK.O1-NmeSgRNA/DTS3	D-TS3 (Nme)	GATT	446, 447	GGACAAAAGCAGCCCATTAG	GGACTCCTAAAATGGCCACA	67	476	345, 131	418, 419	CACCGACTGAAGGCGAGGTCCGGGGCGG	CAACCCGCCCCGGACCTCGCCTTCAGTC	GACTGAAGGCGAGGTCCGGGGCGG	24	ARHGEF9	X
pEJS399, pEJS345 (21nt): pLK.O1-SpySgRNA/DTS3	D-TS3 (Spy)	GATT	446, 447	GGACAAAAGCAGCCCATTAG	GGACTCCTAAAATGGCCACA	67	476	345, 131	420, 421	ACCGGAAGGCGAGGTCCGGGGCGG	AAACCCGCCCCGGACCTCGCCTTC	GAAGGCGAGGTCCGGGGCGG	20	ARHGEF9	X
pEJS341, pEJS404 (25nt), pEJS408 (20nt): pLK.O1-NmeSgRNA/DTS7	D-TS7 (Nme)	GATT	454, 455	AGGACTGCTCTCAGCTACCG	AAGGGCAGAGAGGCTAAAGG	67	540	397, 143	434, 435	CACCGGCTGGCACCCTCCATGTACCCAG	CAACCTGGGTACATGGAGGGTGCCAGCC	GGCTGGCACCCTCCATGTACCCAG	24	LSP1	11
pEJS400, pEJS349 (21nt), pEJS412 (24nt): pLK.O1-SpySgRNA/DTS7	D-TS7 (Spy)	GATT	454, 455	AGGACTGCTCTCAGCTACCG	AAGGGCAGAGAGGCTAAAGG	67	540	397, 143	436, 437	ACCGGGCACCCTCCATGTACCCAG	AAACCTGGGTACATGGAGGGTGCC	GGCACCCTCCATGTACCCAG	20	LSP1	11
pEJS342, pEJS405 (25nt), pEJS409 (20nt): pLK.O1-NmeSgRNA/DTS8	D-TS8 (Nme)	GATT	456, 457	CAATGCTCCTGAGTTTGTGC	CGGTCCAGTGGTCTCTCTGT		522	195, 327	438, 439	CACCGTGAGTGAAGATATGATAAGTTCT	CAACAGAACTTATCATATCTTCACTCAC	GTGAGTGAAGATATGATAAGTTCT	24	PCDHB4	5
pEJS401, pEJS350 (21nt), pEJS413 (24nt): pLK.O1-SpySgRNA/DTS8	D-TS8 (Spy)	GATT	456, 457	CAATGCTCCTGAGTTTGTGC	CGGTCCAGTGGTCTCTCTGT		522	195, 327	440, 441	ACCGGTGAAGATATGATAAGTTCT	AAACAGAACTTATCATATCTTCAC	GTGAAGATATGATAAGTTCT	20	PCDHB4	5
p24: pCSDest-SpyCas9	NA	NA
p424: pCSDest-NmeCas9	NA	NA

## Sheet: Plasmids-GFP assay
PLASMID NAME/CONSTRUCT	TARGET SITE	PAM	OLIGO FOR TARGET CLONING	F- OLIGO TARGET	R- OLIGO TARGET	OLIGO FOR SPACER CLONING	F-OLIGO SPACER CLONING	R-OLIGO SPACER CLONING	SPACER SEQUENCE	SPACER LENGTH (nt)
pEJS6: pM427-protospacer24	protospacer-24	GATT	5, 6	GAATTCGACGACGGCCCTGGTTTGTGAATGGTCGTCGCGCAACAAAACCCCGCTACTCGGCGATTTT	AAAATTGTGCGCTCCTGAAAATCGCCGAGTAGCGGGGTTTTGTTGCGCGACGACCATTCACAAACCA
pEJS7: pM427-protospacer25	protospacer-25	GATT	7, 8	GAATTCGACGACGGCCCTACAGATTTTTATTCCTCATGCGCGGCGCATTACCTTTACGCCGGATTGC	AAAATTGTGCGCTCCTGGCAATCCGGCGTAAAGGTAATGCGCCGCGCATGAGGAATAAAAATCTGTA
pEJS9: pM427-protospacer9	protospacer-9	GATT	1, 2	GAATTCGACGACGGCCCTGGTTTGTGAATCATGACATCCTCAGATTTAGTATTCAGAATATGATTTT	AAAATTGTGCGCTCCTGAAAATCATATTCTGAATACTAAATCTGAGGATGTCATGATTCACAAACCA
pEJS16: pSimpleII-NmeCas9-sgRNA/protospacer9	protospacer-9					14, 15	caccgCATCCTCAGATTTAGTATTCAGA	caacTCTGAATACTAAATCTGAGGATGc	gCATCCTCAGATTTAGTATTCAGA	g+23
pEJS18: pSimpleII-NmeCas9-sgRNA/protospacer24	protospacer-24					18, 19	caccGTCGCGCAACAAAACCCCGCTACT	caacAGTAGCGGGGTTTTGTTGCGCGAc	GTCGCGCAACAAAACCCCGCTACT	24
pEJS19: pSimpleII-NmeCas9-sgRNA/protospacer25	protospacer-25					20, 21	caccgCATGCGCGGCGCATTACCTTTAC	caacGTAAAGGTAATGCGCCGCGCATGc	gCATGCGCGGCGCATTACCTTTAC	g+23
pEJS28: pM427-protospacer9	protospacer-9/PAM mutant	AATT	37, 38	GAATTCGACGACGGCCCTGGTTTGTGAATCATGACATCCTCAGATTTAGTATTCAGAATATAATTTT	AAAATTGTGCGCTCCTGAAAATTATATTCTGAATACTAAATCTGAGGATGTCATGATTCACAAACCA
pEJS29: pM427-protospacer9	protospacer-9/PAM mutant	CATT	39, 40	GAATTCGACGACGGCCCTGGTTTGTGAATCATGACATCCTCAGATTTAGTATTCAGAATATCATTTT	AAAATTGTGCGCTCCTGAAAATGATATTCTGAATACTAAATCTGAGGATGTCATGATTCACAAACCA
pEJS30: pM427-protospacer9	protospacer-9/PAM mutant	TATT	41, 42	GAATTCGACGACGGCCCTGGTTTGTGAATCATGACATCCTCAGATTTAGTATTCAGAATATTATTTT	AAAATTGTGCGCTCCTGAAAATAATATTCTGAATACTAAATCTGAGGATGTCATGATTCACAAACCA
pEJS31: pM427-protospacer9	protospacer-9/PAM mutant	GCTT	43, 44	GAATTCGACGACGGCCCTGGTTTGTGAATCATGACATCCTCAGATTTAGTATTCAGAATATGCTTTT	AAAATTGTGCGCTCCTGAAAAGCATATTCTGAATACTAAATCTGAGGATGTCATGATTCACAAACCA
pEJS32: pM427-protospacer9	protospacer-9/PAM mutant	GGTT	45, 46	GAATTCGACGACGGCCCTGGTTTGTGAATCATGACATCCTCAGATTTAGTATTCAGAATATGGTTTT	AAAATTGTGCGCTCCTGAAAACCATATTCTGAATACTAAATCTGAGGATGTCATGATTCACAAACCA
pEJS33: pM427-protospacer9	protospacer-9/PAM mutant	GTTT	47, 48	GAATTCGACGACGGCCCTGGTTTGTGAATCATGACATCCTCAGATTTAGTATTCAGAATATGTTTTT	AAAATTGTGCGCTCCTGAAAAACATATTCTGAATACTAAATCTGAGGATGTCATGATTCACAAACCA
pEJS34: pM427-protospacer9	protospacer-9/PAM mutant	GAAT	49, 50	GAATTCGACGACGGCCCTGGTTTGTGAATCATGACATCCTCAGATTTAGTATTCAGAATATGAATTT	AAAATTGTGCGCTCCTGAAATTCATATTCTGAATACTAAATCTGAGGATGTCATGATTCACAAACCA
pEJS35: pM427-protospacer9	protospacer-9/PAM mutant	GACT	51, 52	GAATTCGACGACGGCCCTGGTTTGTGAATCATGACATCCTCAGATTTAGTATTCAGAATATGACTTT	AAAATTGTGCGCTCCTGAAAGTCATATTCTGAATACTAAATCTGAGGATGTCATGATTCACAAACCA
pEJS36: pM427-protospacer9	protospacer-9/PAM mutant	GAGT	53, 54	GAATTCGACGACGGCCCTGGTTTGTGAATCATGACATCCTCAGATTTAGTATTCAGAATATGAGTTT	AAAATTGTGCGCTCCTGAAACTCATATTCTGAATACTAAATCTGAGGATGTCATGATTCACAAACCA
pEJS37: pM427-protospacer9	protospacer-9/PAM mutant	GATA	55, 56	GAATTCGACGACGGCCCTGGTTTGTGAATCATGACATCCTCAGATTTAGTATTCAGAATATGATATT	AAAATTGTGCGCTCCTGAATATCATATTCTGAATACTAAATCTGAGGATGTCATGATTCACAAACCA
pEJS38: pM427-protospacer9	protospacer-9/PAM mutant	GATC	57, 58	GAATTCGACGACGGCCCTGGTTTGTGAATCATGACATCCTCAGATTTAGTATTCAGAATATGATCTT	AAAATTGTGCGCTCCTGAAGATCATATTCTGAATACTAAATCTGAGGATGTCATGATTCACAAACCA
pEJS39: pM427-protospacer9	protospacer-9/PAM mutant	GATG	59, 60	GAATTCGACGACGGCCCTGGTTTGTGAATCATGACATCCTCAGATTTAGTATTCAGAATATGATGTT	AAAATTGTGCGCTCCTGAACATCATATTCTGAATACTAAATCTGAGGATGTCATGATTCACAAACCA
pEJS107: pM427-protospacer9	protospacer-9/PAM mutant	GCCT	133, 134	GAATTCGACGACGGCCCTGGTTTGTGAATCATGACATCCTCAGATTTAGTATTCAGAATATGCCTTT	AAAATTGTGCGCTCCTGAAAGGCATATTCTGAATACTAAATCTGAGGATGTCATGATTCACAAACCA
pEJS108: pM427-protospacer9	protospacer-9/PAM mutant	GCTA	135, 136	GAATTCGACGACGGCCCTGGTTTGTGAATCATGACATCCTCAGATTTAGTATTCAGAATATGACATT	AAAATTGTGCGCTCCTGAATGTCATATTCTGAATACTAAATCTGAGGATGTCATGATTCACAAACCA
pEJS109: pM427-protospacer9	protospacer-9/PAM mutant	GTCT	137, 138	GAATTCGACGACGGCCCTGGTTTGTGAATCATGACATCCTCAGATTTAGTATTCAGAATATGTCTTT	AAAATTGTGCGCTCCTGAAAGACATATTCTGAATACTAAATCTGAGGATGTCATGATTCACAAACCA
pEJS110: pM427-protospacer9	protospacer-9/PAM mutant	GTTA	139, 140	GAATTCGACGACGGCCCTGGTTTGTGAATCATGACATCCTCAGATTTAGTATTCAGAATATGTTATT	AAAATTGTGCGCTCCTGAATAACATATTCTGAATACTAAATCTGAGGATGTCATGATTCACAAACCA
pEJS111: pM427-protospacer9	protospacer-9/PAM mutant	GACA	141, 142	GAATTCGACGACGGCCCTGGTTTGTGAATCATGACATCCTCAGATTTAGTATTCAGAATATGACATT	AAAATTGTGCGCTCCTGAATGTCATATTCTGAATACTAAATCTGAGGATGTCATGATTCACAAACCA
pEJS70: pSimpleII-NmeCas9-GGN18-sgRNA/protospacer9	protospacer-9					91, 92	caccggTCAGATTTAGTATTCAGA	caacTCTGAATACTAAATCTGAcc	ggTCAGATTTAGTATTCAGA	gg+18
pEJS71: pSimpleII-NmeCas9-GGN19-sgRNA/protospacer9	protospacer-9					93, 94	caccggCTCAGATTTAGTATTCAGA	caacTCTGAATACTAAATCTGAGcc	ggCTCAGATTTAGTATTCAGA	gg+19
pEJS72: pSimpleII-NmeCas9-GGN20-sgRNA/protospacer9	protospacer-9					95, 96	caccggCCTCAGATTTAGTATTCAGA	caacTCTGAATACTAAATCTGAGGcc	ggCCTCAGATTTAGTATTCAGA	gg+20
pEJS73: pSimpleII-NmeCas9-GGN21-sgRNA/protospacer9	protospacer-9					97, 98	caccggTCCTCAGATTTAGTATTCAGA	caacTCTGAATACTAAATCTGAGGAcc	ggTCCTCAGATTTAGTATTCAGA	gg+21
pEJS74: pSimpleII-NmeCas9-GGN22-sgRNA/protospacer9	protospacer-9					99. 100	caccggATCCTCAGATTTAGTATTCAGA	caacTCTGAATACTAAATCTGAGGATcc	ggATCCTCAGATTTAGTATTCAGA	gg+22
pEJS75: pSimpleII-NmeCas9-GGN23-sgRNA/protospacer9	protospacer-9					101, 102	caccggCATCCTCAGATTTAGTATTCAGA	caacTCTGAATACTAAATCTGAGGATGcc	ggCATCCTCAGATTTAGTATTCAGA	gg+23
pEJS76: pSimpleII-NmeCas9-GGN24-sgRNA/protospacer9	protospacer-9					103, 104	caccggACATCCTCAGATTTAGTATTCAGA	caacTCTGAATACTAAATCTGAGGATGTcc	ggACATCCTCAGATTTAGTATTCAGA	gg+24

## Sheet: EXPRESSION PLASMID
PLASMID NAME/CONSTRUCT	ORIGIN	Use of this construct	Addgene #
pEJS15: pSimpleII-NmeCas9-empty sgRNA	THIS STUDY	For transient transfection of mammalian cells	115694
pEJS24: pCSDest-SpyCas9	WOLFE LAB	For transient transfection of mammalian cells	69220
pEJS424: pCSDest-NmeCas9	THIS STUDY	For transient transfection of mammalian cells	87448
pEJS973: pMCSG7-NmeCas9	THIS STUDY	For NmeCas9 recombinant protein expression and RNP delivery	120078
pEJS974: pLentiCRISPR2-WT NmeCas9	THIS STUDY	For transduction of mESC	120076
pEJS975: pLentiCRISPR2-Dead NmeCas9	THIS STUDY	For transduction of mESC	120077
pLKO.1-puro U6 N. meningitidis sgRNA BfuAI stuffer	WOLFE LAB	For guide transient experssion in mammalian cells	86195
pLKO.1-puro U6 Spy-sgRNA BfuAI stuffer	WOLFE LAB	For guide transient experssion in mammalian cells	52628
