# Supplementary material for: NmeCas9 is an intrinsically high-fidelity genome-editing platform
Source: Genome Biol. 2018 Dec 5;19:214. doi: 10.1186/s13059-018-1591-1 (PMC6282386; doi:10.1186/s13059-018-1591-1)
Supplement: Supplementary file 6 — Table S4. Summary of potential off-target sites detected by SITE-seq analysis. The table includes sites for both NmeCas9 and SpyCas9 for the DTS3, DTS7 and DTS8 sgRNAs, as well as for other sgRNAs used in this study. (XLSX 3308 kb) [file 13059_2018_1591_MOESM6_ESM.xlsx]

## Sheet: nmCas9_DTS3
Number_unfiltered	Number_filtered	Cut Location	Motif Found	Substitutions	Strand	Cut Offset	Biochemical Sensitivity (nM)	0nM-1	0nM-2	0nM-5	4nM-1	4nM-2	4nM-3	16nM-1	16nM-2	16nM-3	64nM-1	64nM-2	64nM-3	256nM-1	256nM-2	256nM-3	Search Sequence
0	1	chrX:63785292	GACTGAAGGCGAGGTCCGGGG*CGGAGGGGATT	0	-	11	4	0	0	0	1.6	1.3	1.1	10.5	16	16.3	37.9	38.6	39	22	27.1	26.9	AGCCCTACAACCCAATCCCCTCCGCCCCGGACCTCGCCTTCAGTCAGT

## Sheet: nmCas_DTS7
Number_unfiltered	Number_filtered	Cut Location	Motif Found	Motif Location	Substitutions	Strand	Cut Offset	Biochemical Sensitivity (nM)	0nM-1	0nM-2	0nM-5	4nM-1	4nM-2	4nM-3	16nM-1	16nM-2	16nM-3	64nM-1	64nM-2	64nM-3	256nM-1	256nM-2	256nM-3	Search Sequence
0	1	chr11:1891817	GGCTGGCACCCTCCATGTACC*CAGGGGAGATT	chr11:1891797-1891828	0	+	11	4	0	0	0	1	1.3	4.1	15.8	16.5	15.8	12.2	27.4	36.7	21.2	19.4	22	GCCGGCTGGCACCCTCCATGTACCCAGGGGAGATTCCAGCCAGACACC
1	2	chr18:34307639	GTGATGGATACCCCATGTACC*CAGATGTGATT	chr18:34307619-34307650	11	+	11	16	0	0	0	0	0	0	2.6	3.8	2.2	34.9	28.1	19.7	37.1	44.4	44.3	gaggtgatggataccccatgtacccagatgtgattactacacattgca
2	3	chrX:68633472	ACCTCATTGGGACCATGTACC*CTGAGATGATT	chrX:68633452-68633483	14	+	11	16	0	0	0	0	0	0	0	0.8	0.6	3.8	1.3	2.7	22.4	17.2	22.7	GTTACCTCATTGGGACCATGTACCCTGAGATGATTACTTCTTTCTGGA
3	4	chr12:116980149	AGCCACCTTTCTCCATGTACC*CAGGGATGAGA	chr12:116980129-116980160	11	+	11	64	0	0	0	0	0	0	0	0	0	0.8	1	0	19.3	18.9	18.8	gacagccacctttctccatgtacccagggatgagagaaagctggtttc
4	5	chr16:10766088	AACTCTTTGCCACCATGTCCC*CAGAGGAGACT	chr16:10766078-10766109	11	-	11	64	0	0	0	0	0	0	0	0	0	2.5	1.3	2.7	8.4	8	7.4	AGGACAGCACTTCAGTCTCCTCTGGGGACATGGTGGCAAAGAGTTACA
5	6	chr6:34907360	AACCAATACCCCACATGTACC*CAGGGATGACT	chr6:34907350-34907381	11	-	11	64	0	0	0	0	0	0	0	0	0	0	2.6	1.9	6.5	7	5.1	ttgatcaatgtacagtcatccctgggtacatgtggggtattggttcga
6	7	chr3:106460325	TGTGTACACCTACCATGTACC*CAGAAGTGTTA	chr3:106460315-106460346	12	-	11	64	0	0	0	0	0	0	0	0	0	0.8	0.7	0	8.9	8.5	8.1	atttaaaaatttttaacacttctgggtacatggtaggtgtacacattt
7	8	chr15:90225426	GGAGGGCACCCCCCAAGTACC*CTGCCAGGATT	chr15:90225416-90225447	9	-	11	256	0	0	0	0	0	0	0	0	0	0	0	0	1.7	1.5	0.7	CAGGCCAACGAGGAATCCTGGCAGGGTACTTGGGGGGTGCCCTCCATT
8	9	chr22:39989881	GAATCCCTCCCGCCATGTACC*CAGGCAGGAGT	chr22:39989861-39989892	10	+	11	256	0	0	0	0	0	0	0	0	0	0	0.7	0	6.7	6.1	8.8	GGTGAATCCCTCCCGCCATGTACCCAGGCAGGAGTTGGGTGGTTTTGG
9	10	chr8:89900532	GTGATGGATACTCCATGTACC*CTGATGTGATT	chr8:89900512-89900543	11	+	11	256	0	0	0	0	0	0	0	0	0	1.3	0	0	12.8	13.1	13.2	gaggtgatggatactccatgtaccctgatgtgattattacttattgta
10	11	chr17:44770750	ATTTAGCACCTACCATGTACC*CAGCACTGCTC	chr17:44770740-44770771	12	-	11	256	0	0	0	0	0	0	0	0	0	0	0	0	0	1.5	0.9	atggttagtgccagagcagtgctgggtacatggtaggtgctaaataaa
11	12	chr17:71997236	GTGATGGATACCCCATGTACC*CTGATGTGATT	chr17:71997216-71997247	12	+	11	256	0	0	0	0	0	0	0	0	0	0	0	0	0	1.2	0.7	gaagtgatggataccccatgtaccctgatgtgattattatgcgttgta
12	13	chr4:52243889	GTAATGGATACCCCATGTACC*CTGATGTGATT	chr4:52243879-52243910	12	-	11	256	0	0	0	0	0	0	0	0	0	0	0.7	0	1.2	0	1.9	cataatgtataataatcacatcagggtacatggggtatccattacctc
13	14	chr6:409567	GGAGCTCCACTGCCATGTACC*CAGTAGGGTTT	chr6:409547-409578	12	+	11	256	0	0	0	0	0	0	0	0	0	0	0	0	5.1	6.1	6.7	TGTGGAGCTCCACTGCCATGTACCCAGTAGGGTTTGACATTTCATTAG
14	15	chr7:68329196	AGATTCCTTCTTCCATGTACC*CAGAGAGGTCT	chr7:68329176-68329207	12	+	11	256	0	0	0	0	0	0	0	0	0	0	0	0.7	7.7	5.6	6	tcaagattccttcttccatgtacccagagaggtctgcataactgactc
15	16	chr6:81858087	AGTGCTATCCTACCATGTACC*CAGAAGAGTAT	chr6:81858077-81858108	13	-	11	256	0	0	0	0	0	0	0	0	0	0	0	0	0.7	1.2	0.9	tcactatttccagatactcttctgggtacatggtaggatagcactccc
16	17	chr8:2972952	CTTGGAATACCTCCATGCACC*CAGTCATGATT	chr8:2972932-2972963	13	+	11	256	0	0	0	0	0	0	0	0	0	0	0	0	2.9	1.9	3.7	ATACTTGGAATACCTCCATGCACCCAGTCATGATTTCTGATGATGCTT
17	18	chr8:101146879	GAGATGCTGGCACCATGTACC*CAGAAGGGACA	chr8:101146859-101146890	13	+	11	256	0	0	0	0	0	0	0	0	0	0	0.7	0	6.3	3.9	6.5	GGGGAGATGCTGGCACCATGTACCCAGAAGGGACAGCTCAGAGCAGAT
18	19	chr8:118539461	AAAGCTAACTCTCCATGTACC*AAGACAGGATT	chr8:118539451-118539482	13	-	11	256	0	0	0	0	0	0	0	0	0	0	0	0	0	1.2	1.2	CCAATCCCCAGAAAATCCTGTCTTGGTACATGGAGAGTTAGCTTTAGA
19	20	chr9:85677245	GTGATGGATACCCCATGTACC*CAGATTTGATC	chr9:85677225-85677256	13	+	11	256	0	0	0	0	0	0	0	0	0	0	0	0	1.7	1.9	1.2	gaggtgatggataccccatgtacccagatttgatcattacacatacat
20	21	chr15:93257887	CACCCCGGACCCCCATGTACC*CAGATCTGCTT	chr15:93257867-93257898	14	+	11	256	0	0	0	0	0	0	0	0	0	0	0	0	16.6	16.3	18.6	ggtcaccccggacccccatgtacccagatctgcttggcacaatgaggt
21	22	chr8:102740967	CTTGCTTTTCCTCCATGCACC*CAGGATGGATA	chr8:102740957-102740988	14	-	11	256	0	0	0	0	0	0	0	0	0	0	0	0	2.4	0.7	1.6	GCCACCAGGGAACTATCCATCCTGGGTGCATGGAGGAAAAGCAAGAGC
22	23	chr9:74189142	AATTCCACCTCCCCATGTACC*CAGAGTTGCTG	chr9:74189132-74189163	14	-	11	256	0	0	0	0	0	0	0	0	0	0	0	0	1	1.5	0	AGTCTTGTCGTACCAGCAACTCTGGGTACATGGGGAGGTGGAATTTAG
23	24	chr5:4131860	ACTAAAATGACTCCATGTACC*CATAAGTGACT	chr5:4131840-4131871	15	+	11	256	0	0	0	0	0	0	0	0	0	0	0	0	2.7	2.9	3.7	ACCACTAAAATGACTCCATGTACCCATAAGTGACTATTGGAACATTGG
24	25	chr6:9241228	CTCACCCTGGTTCCATGTACA*CAGACATGCTT	chr6:9241218-9241249	15	-	11	256	0	0	0	0	0	0	0	0	0	0	0	0	1	1.7	0	CGTTGTATAGTTTAAGCATGTCTGTGTACATGGAACCAGGGTGAGAAC
25	26	chr6:50087056	ATCTATACAGTACCATGTACC*CAGAAAAGCCT	chr6:50087036-50087067	15	+	11	256	0	0	0	0	0	0	0	0	0	0	0	0	9.9	6.3	6.3	TTCATCTATACAGTACCATGTACCCAGAAAAGCCTATCGGTCCAGATT
26	27	chrX:30986899	TTTCCATGGCCTCCATGTACC*CAGACTTGTTC	chrX:30986889-30986920	15	-	11	256	0	0	0	0	0	0	0	0	0	0	0	0	9.9	9.7	8.1	ATTGAGTTCATATGAACAAGTCTGGGTACATGGAGGCCATGGAAAAAT
27	28	chr11:95421683	TTTGCTTTTGTTCCATGTATC*CAGGCTGGACT	chr11:95421673-95421704	16	-	11	256	0	0	0	0	0	0	0	0	0	0	0	0	1.2	1.5	0	AGCTCTCTCAGATAGTCCAGCCTGGATACATGGAACAAAAGCAAACGT
28	29	chr1:173410945	TGCACTGGGGAGACATGTACC*CAGTCTGGACT	chr1:173410925-173410956	16	+	11	256	0	0	0	0	0	0	0	0	0	0	0.7	1.5	6.7	5.6	6	AGCTGCACTGGGGAGACATGTACCCAGTCTGGACTAGTCCTTAATGTG
29	30	chr3:111997694	AAGATCATCATCCCATGTACC*CAGAATTGCTT	chr3:111997674-111997705	16	+	11	256	0	0	0	0	0	0	0	0	0	0	0	0	3.4	1.5	1.9	ACAAAGATCATCATCCCATGTACCCAGAATTGCTTTATTTAATATGCT

## Sheet: nmCas9_DTS8
Number_unfiltered	Number_filtered	Cut Location	Motif Found	Motif Location	Substitutions	Strand	Cut Offset	Biochemical Sensitivity (nM)	0nM-1	0nM-2	0nM-5	4nM-1	4nM-2	4nM-3	16nM-1	16nM-2	16nM-3	64nM-1	64nM-2	64nM-3	256nM-1	256nM-2	256nM-3	Search Sequence
0	1	chr5:141123032	GTGAGTGAAGATATGATAAGT*TCTGGGGGATT	chr5:141123022-141123053	0	-	11	4	0	0	0	11.6	15.1	25.5	20.1	21	23	11.8	8.7	14.1	9.4	6.3	10.9	GGATGTGAATGACAATCCCCCAGAACTTATCATATCTTCACTCACCAG
1	2	chr1:195027329	ATGTTTCTAGGAGTGATAAGT*TCTTAAAGATT	chr1:195027309-195027340	12	+	11	256	0	0	0	0	0	0	0	0	0	0.7	0	0	0	1.7	0.9	AATATGTTTCTAGGAGTGATAAGTTCTTAAAGATTAGTGTTTCCTACA
2	3	chr10:60583426	AGTCAGATAGGAGGAATAAGT*TCTGGTGGTTT	chr10:60583406-60583437	15	+	11	256	0	0	0	0	0	0	0	0	0	0	0	0	1.5	0.7	0.7	tatagtcagataggaggaataagttctggtggtttattgcatagcagg
3	4	chr1:88265868	TGATTTGTCCTACTGATAAGT*TCTCCCTGATT	chr1:88265848-88265879	15	+	11	256	0	0	0	0	0	0	0	0	0	0	0	0	1.2	1	1.9	GAGTGATTTGTCCTACTGATAAGTTCTCCCTGATTAGAACAATCCACA
5	5	chr2:238959559	ACCTAGAGGAGATAGATAAGT*TCTTCTAGATT	chr2:238959539-238959570	18	+	11	256	0	0	0	0	0	0	0	0	0	1.3	0	0.5	0.6	0.7	0.9	aaaacctagaggagatagataagttcttctagattaaaccaggaagat

## Sheet: nmCas9_NTS1C
Number_unfiltered	Number_filtered	Cut Location	Motif Found	Motif Location	Substitutions	Strand	Cut Offset	Biochemical Sensitivity (nM)	0nM-1	0nM-2	0nM-5	4nM-1	4nM-2	4nM-3	16nM-1	16nM-2	16nM-3	64nM-1	64nM-2	64nM-3	256nM-1	256nM-2	256nM-3	Search Sequence
0	1	chr3:143709234	TTGGTCTGGGGTACAGCCTTG*GCATCATGATT	chr3:143709224-143709255	0	-	11	4	0	0	0	8.9	8.5	6.3	40	47.2	46.4	45	42	51.1	36	33.3	38.8	atagggagttcaaaatcatgatgccaaggctgtaccccagaccaagta
1	2	chr16:30745648	TCGGTGTGAGGTACAGCCTTG*GCATCAGGATT	chr16:30745628-30745659	4	+	11	4	0	0	0	2	3.6	2.8	12.9	20.2	18.3	82	70.3	84.1	54.4	57.7	62.7	taatcggtgtgaggtacagccttggcatcaggatttctcagtttccca
2	3	chr1:206559128	ATGGCCTGGGGTACAGCCTGG*GCATCAGGATT	chr1:206559108-206559139	4	+	11	64	0	0	0	0	0	0	0	0	0	0.7	1.3	1.6	4.5	4.8	7.1	taaatggcctggggtacagcctgggcatcaggattttgaaaagccccc
3	4	chr4:107683490	CTAGTCTGGGGTACAGCCTTG*GCACTGGATTT	chr4:107683470-107683501	8	+	11	64	0	0	0	0	0	0	0	0	0	2	0.6	0.8	3.5	6	4	tcactagtctggggtacagccttggcactggattttttaaagttccca
4	5	chr17:5918467	ATTTATCTGGGAACAGCATTG*GCATTGGGACT	chr17:5918447-5918478	13	+	11	64	0	0	0	0	0	0	0	0.9	0	3	5.5	4.7	6.5	8.2	10.4	ttaatttatctgggaacagcattggcattgggacttttacaagctccc
6	6	chr7:29446052	TTGGTCTGGGGTATAGCCTTG*GCATCAGGGTT	chr7:29446042-29446073	3	-	11	256	0	0	0	0	0	0	0	0	0	0	0.6	0	5.5	6.5	6.2	gggagcttctaaaaaccctgatgccaaggctataccccagaccaatta
7	7	chr11:11446975	TTGGTCTGGGGTGTGGCCTTG*GCATCAGGATT	chr11:11446955-11446986	4	+	11	256	0	0	0	0	0	0	0	0	0	0	0	0.5	3.2	2.2	1.9	taattggtctggggtgtggccttggcatcaggattgttttttaaggct
8	8	chr1:83975294	TGGGTCTGGAGTGCAGCCTTG*ACACAGGGATT	chr1:83975274-83975305	8	+	11	256	0	0	0	0	0	0	0	0	0	0	0.6	0	1.2	1.4	1.9	taatgggtctggagtgcagccttgacacagggatttgttaaagctcct
9	9	chr3:19735993	CTAGGAGGGGGTACAACCTTG*GCAAAATGACT	chr3:19735983-19736014	9	-	11	256	0	0	0	0	0	0	0	0	0	0	0	0	2.7	1	1.7	gaaaactgaaaaaagtcattttgccaaggttgtaccccctcctaggag

## Sheet: nmCas9_NTS3
Number_unfiltered	Number_filtered	Cut Location	Motif Found	Motif Location	Substitutions	Strand	Cut Offset	Biochemical Sensitivity (nM)	0nM-1	0nM-2	0nM-5	4nM-1	4nM-2	4nM-3	16nM-1	16nM-2	16nM-3	64nM-1	64nM-2	64nM-3	256nM-1	256nM-2	256nM-3	Search Sequence
0	1	chr10:10600207	GATGCTCAGAAAGAGGAAGCT*GGTTTATGATT	chr10:10600187-10600218	0	+	11	4	0	0	0	14.3	9.2	11	121.1	78.9	68.9	83.5	79.2	78.3	50.8	51.1	49.2	GGGGATGCTCAGAAAGAGGAAGCTGGTTTATGATTGGACTGCGTGGGC
1	2	chr5:172796002	AAGCCGAGGAAAGAGGAAGCT*GATATTAGATT	chr5:172795982-172796013	10	+	11	64	0	0	0	0	0	0	0	0	0	2	2.9	1	18.8	23.6	22.8	CACAAGCCGAGGAAAGAGGAAGCTGATATTAGATTTTTTGAAATAGAA
2	3	chr11:36951570	CATCATAAGAAAGAAGAAGCT*GGTTGCAGATT	chr11:36951550-36951581	8	+	11	256	0	0	0	0	0	0	0	0	0	0	0	0	2.6	2.2	1.7	TCACATCATAAGAAAGAAGAAGCTGGTTGCAGATTGCAAAGCAGTCAT
3	4	chr3:106569532	AGCGCTAAGAAAGAGGAAGCA*GGTCGGAGACT	chr3:106569512-106569543	10	+	11	256	0	0	0	0	0	0	0	0	0	0	0	0	2.4	2.7	1.9	aatagcgctaagaaagaggaagcaggtcggagactgattttaatAACT
4	5	chr12:65916851	AATAAATAGAAAGAGGAAGCT*GGTGAAGGTAG	chr12:65916831-65916862	11	+	11	256	0	0	0	0	0	0	0	0	0	0	0	0	0	0.7	0.7	GACAATAAATAGAAAGAGGAAGCTGGTGAAGGTAGACTTTGGCAGCTG
5	6	chr6:78354443	AAGGGTGAGGGTGAGGAAGCT*GGTATGGGTTT	chr6:78354433-78354464	11	-	11	256	0	0	0	0	0	0	0	0	0	0	0	0	1.7	1.5	2.4	CTGATCACAACTCAAACCCATACCAGCTTCCTCACCCTCACCCTTTGC
6	7	chr14:91356559	TTAGAATGTTAAGAGGAAGCT*GGTTTTAGACT	chr14:91356549-91356580	12	-	11	256	0	0	0	0	0	0	0	0	0	0	0	0	1.9	1.2	1.7	TTCACCTGTCAACAGTCTAAAACCAGCTTCCTCTTaacattctaaaaa
7	8	chr17:8164366	GGGTGGGGGAGGGAGGAAGCT*GGTTCCTGTTT	chr17:8164356-8164387	12	-	11	256	0	0	0	0	0	0	0	0	0	0	0	0	1.2	0.7	1	TGATCTCTAAGACAAACAGGAACCAGCTTCCTCCCTCCCCCACCCTGG
8	9	chr1:93808535	TAAATTAAGAAAGAGGAAGC*TGTTGAGGACTT	chr1:93808516-93808547	12	+	12	256	0	0	0	0	0	0	0	0	0	0	0	0	1	1.7	1	tgtataaattaagaaagaggaagCTGTTGAGGACTTGAAAAATGTGAA
9	10	chr6:119053172	ATACACTCAGCAAGGGAAGCT*GGTGGTTGCTT	chr6:119053152-119053183	17	+	11	256	0	0	0	0	0	0	0	0	0	0	0	0	2.6	3.4	3.6	TACATACACTCAGCAAGGGAAGCTGGTGGTTGCTTGAAAGTTAGGGGA

## Sheet: nmCas9_NTS4B
Number_unfiltered	Number_filtered	Cut Location	Motif Found	Motif Location	Substitutions	Strand	Cut Offset	Biochemical Sensitivity (nM)	0nM-1	0nM-2	0nM-5	4nM-1	4nM-2	4nM-3	16nM-1	16nM-2	16nM-3	64nM-1	64nM-2	64nM-3	256nM-1	256nM-2	256nM-3	Search Sequence
0	1	chr14:50003588	GGACAGGAGTCGCCAGAGGCC*GGTGGTGGATT	chr14:50003578-50003609	0	-	11	4	0	0	0	1	4.5	3.1	14.7	17.3	22.7	49.5	56.7	64.7	36.1	42.2	49.9	GATGCGGGGAGGAAATCCACCACCGGCCTCTGGCGACTCCTGTCCTGC

## Sheet: nmCas9_NTS4C
Number_unfiltered	Number_filtered	Cut Location	Motif Found	Motif Location	Substitutions	Strand	Cut Offset	Biochemical Sensitivity (nM)	0nM-1	0nM-2	0nM-5	4nM-1	4nM-2	4nM-3	16nM-1	16nM-2	16nM-3	64nM-1	64nM-2	64nM-3	256nM-1	256nM-2	256nM-3	Search Sequence
0	1	chr14:50003392	GGGGCTGGCTCCACGTCGCGC*CGCGGCGGTTT	chr14:50003372-50003403	0	+	11	64	0	0	0	0.5	0	0	2.6	0.9	0	3.2	4	4.6	14.4	13.6	17.6	TGCGGGGCTGGCTCCACGTCGCGCCGCGGCGGTTTGGGCTGGGGAGCA

## Sheet: nmCas9_NTS7
Number_unfiltered	Number_filtered	Motif Found	Motif Location	Substitutions	Strand	Cut Offset	Biochemical Sensitivity (nM)	0nM-1	0nM-2	0nM-5	4nM-1	4nM-2	4nM-3	16nM-1	16nM-2	16nM-3	64nM-1	64nM-2	64nM-3	256nM-1	256nM-2	256nM-3	Search Sequence
0	1	AAGGGAGAGAGGTGAGCGGAT*GAAGGGAGATT	chr18:72869953-72869984	0	+	11	4	0	0	0	2.6	3.3	4.3	31.5	22.5	18.9	38.9	38.4	12.8	25.5	23.8	24.6	GCAAAGGGAGAGAGGTGAGCGGATGAAGGGAGATTGGTGAGTATCCGC
1	2	GCAGGGGGAGAGGGAGCGGAT*GATGGACGATT	chr20:53214261-53214292	12	+	11	256	0	0	0	0	0	0	0	0	0	0	0	0	3.2	5.2	5.2	gtggcagggggagagggagcggatgatggacgattgaacaaataagta
2	3	ATTGGAGAGAAGTGAGGGAT*GAATTGTGTTTC	chr2:138440802-138440833	15	-	12	256	0	0	0	0	0	0	0	0	0	0	0	0	1.2	1	1.8	tatcagccacatgaaacacaattcatccctcacttctctccaatacac

## Sheet: nmCas9_NTS8
Number_unfiltered	Number_filtered	Cut Location	Motif Found	Motif Location	Substitutions	Strand	Cut Offset	Biochemical Sensitivity (nM)	0nM-1	0nM-2	0nM-5	4nM-1	4nM-2	4nM-3	16nM-1	16nM-2	16nM-3	64nM-1	64nM-2	64nM-3	256nM-1	256nM-2	256nM-3	Search Sequence
0	1	chr1:6424472	CGACGCAATTCCAGAGGTGAT*GGGGAGTGATT	chr1:6424462-6424493	0	-	11	4	0	0	0	1.7	1.9	2.2	9.7	9.4	7.4	29.5	25.7	27.2	22.6	21.8	19.1	ACGCGGTCCCGACAATCACTCCCCATCACCTCTGGAATTGCGTCGCCG
1	2	chr20:12988505	GTCCCCACCTCCAGAGGTGAT*GGGGGGAGACT	chr20:12988495-12988526	9	-	11	64	0	0	0	0	0	0	0	0	0	0.7	3.5	2.3	5.3	3.5	8.3	TATATGCCTCCCAAGTCTCCCCCCATCACCTCTGGAGGTGGGGACTTA
2	3	chr2:227900808	CTGTGCATGGCCAGAGGTGAT*GGGCAAGGATT	chr2:227900788-227900819	9	+	11	64	0	0	0	0	0	0	0	0	0	2.1	0	1.8	3.2	2.1	0	ctgctgtgcatggccagaggtgatgggcaaggattcctgctgctgccc
3	4	chr2:98763710	GGGAGTCAGGGCAGAGGTGAT*GGGGAATGCCT	chr2:98763700-98763731	11	-	11	64	0	0	0	0	0	0	0	0	0	2.1	1.4	0.8	8.1	10.2	12	ctctggccattaaaggcattccccatcacctctgccctgactccctgt
4	5	chr4:37631549	GGGGGAATGGGGAGAGGTGAT*GGGGTTTGCTT	chr4:37631529-37631560	12	+	11	64	0	0	0	0	0	0	0	0	0	2.1	1.4	1	2.4	0.7	1.7	GAGGGGGGAATGGGGAGAGGTGATGGGGTTTGCTTTTCTAATAAACAA
5	6	chr4:26036293	ATGGTCCCCGTGAGAGGTGAT*GGGTGGTGATT	chr4:26036273-26036304	13	+	11	64	0	0	0	0	0	0	0	0	1.2	1.1	4.9	0.5	2.6	0.7	1.7	TGAATGGTCCCCGTGAGAGGTGATGGGTGGTGATTCTCTAGTTCTGGG
6	7	chrX:152636373	GTCTGTGTGACCAGAGGTGAT*GGGACAGGACT	chrX:152636353-152636384	14	+	11	64	0	0	0	0	0	0	0	0.9	0	3.2	1.4	2.1	3.4	1.4	2.7	GACGTCTGTGTGACCAGAGGTGATGGGACAGGACTGGTAGCAGTAGAG
7	8	chr7:5429801	ACGTGTGTACCCAGAGGAGAT*GGGAGAGGCTT	chr7:5429781-5429812	15	+	11	64	0	0	0	0	0	0	0	0	0	0	0.7	0.5	4.5	4.6	6.6	AGTACGTGTGTACCCAGAGGAGATGGGAGAGGCTTGGAATGGGGGAAA
8	9	chr11:65465836	ATCTCTGCCAGCAGAGGTGAT*GGGCTTAGCTT	chr11:65465816-65465847	16	+	11	64	0	0	0	0	0	0	1.6	0	0	12.1	8.3	10.6	24.7	18	22.8	CTGATCTCTGCCAGCAGAGGTGATGGGCTTAGCTTATATCCCAGCTGT
9	10	chr4:38235778	TTGTCTGGAGGCAGAGGTGAT*GGGCTTGGACT	chr4:38235758-38235789	16	+	11	64	0	0	0	0	0	0	0	0	0	0	2.1	1.3	3.2	6.7	3.7	AGTTTGTCTGGAGGCAGAGGTGATGGGCTTGGACTGTGTGCAGCCCAG
10	11	chr18:72869973	AAGGGAGAGAGGTGAGCGGAT*GAAGGGAGATT	chr18:72869953-72869984	17	+	11	64	0	0	0	0	0	0	0	0	0	2.5	3.5	2.3	5.5	4.9	6.1	GCAAAGGGAGAGAGGTGAGCGGATGAAGGGAGATTGGTGAGTATCCGC
11	12	chr9:109617659	ATAGGATACAGCAGAGGTGAT*GGGATGTGATG	chr9:109617649-109617680	11	-	11	256	0	0	0	0	0	0	0	0	0	0	0	0	1.3	1.1	0.7	gagattataacctcatcacatcccatcacctctgctgtatcctattgg
12	13	chr15:70378593	AGGGGCCTGCCCAGAGGAGAT*GGGTGGAGACT	chr15:70378583-70378614	12	-	11	256	0	0	0	0	0	0	0	0	0	0	0	0	3.4	1.1	4.2	TGTTTGCAGCCTTAGTCTCCACCCATCTCCTCTGGGCAGGCCCCTCGC
13	14	chr1:15947913	AGAAGCGTGGGGAGAGGTGAT*GGGGAAGGCCT	chr1:15947903-15947934	12	-	11	256	0	0	0	0	0	0	0	0	0	0	0	0	1.8	1.4	1.7	GCTCCCAGCCCCTAGGCCTTCCCCATCACCTCTCCCCACGCTTCTAGT
14	15	chr8:94035475	CTGCTTCCTCCCAGAGGTGAT*GGGTGAAGATG	chr8:94035465-94035496	12	-	11	256	0	0	0	0	0	0	0	0	0	0	0	0	0	1.4	2.2	AACATGTCTAAGGCATCTTCACCCATCACCTCTGGGAGGAAGCAGTGT
15	16	chr11:118159838	AGGCCCTGGGGAAGAGGTGAT*GGGAATAGATG	chr11:118159828-118159859	13	-	11	256	0	0	0	0	0	0	0	0	0	0	0	0	3.4	3.2	3.4	CCCCATCCCAACTCATCTATTCCCATCACCTCTTCCCCAGGGCCTTGC
16	17	chr12:2915948	AGGAGTCACCCTAGAGGTGAT*GGGCTAAGGTT	chr12:2915938-2915969	13	-	11	256	0	0	0	0	0	0	0	0	0	0	0	0	2.1	1.8	2.4	ACTGTCATAGTGTAACCTTAGCCCATCACCTCTAGGGTGACTCCTTGT
17	18	chr2:231591491	CCGTACCTACCCAGAGGTGAT*GGGTGATGAGA	chr2:231591471-231591502	13	+	11	256	0	0	0	0	0	0	0	0	0	0	0	0	5	2.1	2.2	gaaccgtacctACCCAGAGGTGATGGGTGATGAGAAGGATGCTATGCG
18	19	chr8:122930280	CATTACTGGTGCAGAGGTGA*TGGAAAGGACTA	chr8:122930261-122930292	14	+	12	256	0	0	0	0	0	0	0	0	0	0	0	0	7.4	8.8	7.6	CGGTCATTACTGGTGCAGAGGTGATGGAAAGGACTATTGGCAAAAAGG
19	20	chr3:23515009	CATGCCAGGTTCAGAGATGA*TGGAAATGATTA	chr3:23514998-23515029	15	-	12	256	0	0	0	0	0	0	0	0	0	0	0.7	0	0.8	2.1	2.2	TGAATTTCTGATTAATCATTTCCATCATCTCTGAACCTGGCATGATCA
20	21	chr11:114581387	GGTGATATGGGAAGAGGTGAT*GGGAGTGGTAT	chr11:114581367-114581398	16	+	11	256	0	0	0	0	0	0	0	0	0	0	0	0	3.9	1.1	4.6	AGTGGTGATATGGGAAGAGGTGATGGGAGTGGTATGAAGAGAGGTGTT
21	22	chr4:114155284	GGTATTTAGGACAGAGGTGA*TGGCTTTGATTA	chr4:114155265-114155296	17	+	12	256	0	0	0	0	0	0	0	0	0	0	0	0	1.8	4.2	4.4	tacaggtatttaggacagaggtgatggctttgattaggatagcagcag

## Sheet: nmCas9_NTS9
Number_unfiltered	Number_filtered	Cut Location	Motif Found	Motif Location	Substitutions	Strand	Cut Offset	Biochemical Sensitivity (nM)	0nM-1	0nM-2	0nM-5	4nM-1	4nM-2	4nM-3	16nM-1	16nM-2	16nM-3	64nM-1	64nM-2	64nM-3	256nM-1	256nM-2	256nM-3	Search Sequence
0	1	chr11:65117773	CGCGCTGTGTTTTCGCAAAGC*TTCCGAGGATT	chr11:65117753-65117784	0	+	11	4	0	0	0	3.9	0	3.9	20.9	19	12.3	28.8	38.5	41	22.5	26.3	27	CGGCGCGCTGTGTTTTCGCAAAGCTTCCGAGGATTCTCGGCAATTTCC

[truncated: 10 more sheets: nmCas9_NTS30, nmCas9_NTS32, nmCas9_ NTS33, nmCas9_NTS55, nmCas9_NTS59, SpCas9_STS62, SpCas9_DTS3, spCas9_DTS7, SpCas9_DTS8, SITESeq totals]
