# Supplementary material for: NmeCas9 is an intrinsically high-fidelity genome-editing platform
Source: Genome Biol. 2018 Dec 5;19:214. doi: 10.1186/s13059-018-1591-1 (PMC6282386; doi:10.1186/s13059-018-1591-1)
Supplement: Supplementary file 7 — Table S6. GUIDE-seq primer index sequences used in this study. (XLSX 45 kb) [file 13059_2018_1591_MOESM7_ESM.xlsx]

## Sheet: DTS sites
Sample Name	Species	Cas9 type	Target site	P5	P7 + library	P7 + library	P7 + library	P7 + library	P7 - library	P7 - library	P7 - library	P7 - library
nmCas9-no Guide	human	nmCas9	-	TAGATCGC	TCGCCTTA	CTAGTACG	TTCTGCCT	GCTCAGGA	AGGAGTCC	CATGCCTA	GTAGAGAG	CCTCTCTG
nmCas9-DTS3-Poly	human	nmCas9	GACTGAAGGCGAGGTCCGGGGCGGAGGGGATT	TATCCTCT	TCGCCTTA	CTAGTACG	TTCTGCCT	GCTCAGGA	AGGAGTCC	CATGCCTA	GTAGAGAG	CCTCTCTG
nmCas9-DTS7-Poly	human	nmCas9	GGCTGGCACCCTCCATGTACCCAGGGGAGATT	AGAGTAGA	TCGCCTTA	CTAGTACG	TTCTGCCT	GCTCAGGA	AGGAGTCC	CATGCCTA	GTAGAGAG	CCTCTCTG
nmCas9-DTS8-Poly	human	nmCas9	GTGAGTGAAGATATGATAAGTTCTGGGGGATT	GTAAGGAG	TCGCCTTA	CTAGTACG	TTCTGCCT	GCTCAGGA	AGGAGTCC	CATGCCTA	GTAGAGAG	CCTCTCTG
nmCas9-DTS7-Lipo	human	nmCas9	GGCTGGCACCCTCCATGTACCCAGGGGAGATT	GACATTGT	TCGCCTTA	CTAGTACG	TTCTGCCT	GCTCAGGA	AGGAGTCC	CATGCCTA	GTAGAGAG	CCTCTCTG
spCas9-no Guide	human	spCas9	-	CTCTCTAT	TCGCCTTA	CTAGTACG	TTCTGCCT	GCTCAGGA	AGGAGTCC	CATGCCTA	GTAGAGAG	CCTCTCTG
spCas9-DTS3-Poly	human	spCas9	GAAGGCGAGGTCCGGGGCGGAGG	ACTGCATA	TCGCCTTA	CTAGTACG	TTCTGCCT	GCTCAGGA	AGGAGTCC	CATGCCTA	GTAGAGAG	CCTCTCTG
spCas9-DTS7-Poly	human	spCas9	GGCACCCTCCATGTACCCAGGGG	AAGGAGTA	TCGCCTTA	CTAGTACG	TTCTGCCT	GCTCAGGA	AGGAGTCC	CATGCCTA	GTAGAGAG	CCTCTCTG
spCas9-DTS8-Poly	human	spCas9	GTGAAGATATGATAAGTTCTGGG	CTAAGCCT	TCGCCTTA	CTAGTACG	TTCTGCCT	GCTCAGGA	AGGAGTCC	CATGCCTA	GTAGAGAG	CCTCTCTG
spCas9-DTS7-Lipo	human	spCas9	GGCACCCTCCATGTACCCAGGGG	ACTGATGG	TCGCCTTA	CTAGTACG	TTCTGCCT	GCTCAGGA	AGGAGTCC	CATGCCTA	GTAGAGAG	CCTCTCTG

## Sheet: All other NTS sites
Sample Name	Species/cells	Cas9 type	minusSampleID	plusSampleID	Target site	P5	P7 + library	P7 + library	P7 + library	P7 + library	P7 - library	P7 - library	P7 - library	P7 - library
NTS1C	Human/HEK293T	Nme	25	1	TTGGTCTGGGGTACAGCCTTGGCATCATGATT	TAGATCGC (A01)	TCGCCTTA	CTAGTACG	TTCTGCCT	GCTCAGGA	AGGAGTCC	CATGCCTA	GTAGAGAG	CCTCTCTG
NTS3	Human/HEK293T	Nme	26	2	GATGCTCAGAAAGAGGAAGCTGGTTTATGATT	CTCTCTAT (A02)	TCGCCTTA	CTAGTACG	TTCTGCCT	GCTCAGGA	AGGAGTCC	CATGCCTA	GTAGAGAG	CCTCTCTG
NTS4B	Human/HEK293T	Nme	27	3	GGACAGGAGTCGCCAGAGGCCGGTGGTGGATT	TATCCTCT (A03)	TCGCCTTA	CTAGTACG	TTCTGCCT	GCTCAGGA	AGGAGTCC	CATGCCTA	GTAGAGAG	CCTCTCTG
NTS4C	Human/HEK293T	Nme	28	4	GGGGCTGGCTCCACGTCGCGCCGCGGCGGTTT	AGAGTAGA (A04)	TCGCCTTA	CTAGTACG	TTCTGCCT	GCTCAGGA	AGGAGTCC	CATGCCTA	GTAGAGAG	CCTCTCTG
NTS7	Human/HEK293T	Nme	29	5	AAGGGAGAGAGGTGAGCGGATGAAGGGAGATT	GTAAGGAG (A05)	TCGCCTTA	CTAGTACG	TTCTGCCT	GCTCAGGA	AGGAGTCC	CATGCCTA	GTAGAGAG	CCTCTCTG
NTS8	Human/HEK293T	Nme	30	6	CGACGCAATTCCAGAGGTGATGGGGAGTGATT	ACTGCATA (A06)	TCGCCTTA	CTAGTACG	TTCTGCCT	GCTCAGGA	AGGAGTCC	CATGCCTA	GTAGAGAG	CCTCTCTG
NTS9	Human/HEK293T	Nme	31	7	CGCGCTGTGTTTTCGCAAAGCTTCCGAGGATT	AAGGAGTA (A07)	TCGCCTTA	CTAGTACG	TTCTGCCT	GCTCAGGA	AGGAGTCC	CATGCCTA	GTAGAGAG	CCTCTCTG
NTS11	Human/HEK293T	Nme	32	8	ATTCCAGTTGGGAAGGGCCAGTGCCTCCGATT	CTAAGCCT (A08)	TCGCCTTA	CTAGTACG	TTCTGCCT	GCTCAGGA	AGGAGTCC	CATGCCTA	GTAGAGAG	CCTCTCTG
NTS25	Human/HEK293T	Nme	33	9	CGTTTCTCATCCTGTCTTCTGCCTAGTGGATA	GACATTGT (A09)	TCGCCTTA	CTAGTACG	TTCTGCCT	GCTCAGGA	AGGAGTCC	CATGCCTA	GTAGAGAG	CCTCTCTG
NTS26	Human/HEK293T	Nme	34	10	CTTCAAAAGTAGCGGGCGCTAGGCGGGTGTTT	ACTGATGG (A10)	TCGCCTTA	CTAGTACG	TTCTGCCT	GCTCAGGA	AGGAGTCC	CATGCCTA	GTAGAGAG	CCTCTCTG
NTS27	Human/HEK293T	Nme	35	11	CTTCTCCAAGCCCTCGGACCTCGTGGGCGTCT	GTACCTAG (A11)	TCGCCTTA	CTAGTACG	TTCTGCCT	GCTCAGGA	AGGAGTCC	CATGCCTA	GTAGAGAG	CCTCTCTG
no sgRNA	Human/HEK293T	Nme	36	12	-	CAGAGCTA (A12)	TCGCCTTA	CTAGTACG	TTCTGCCT	GCTCAGGA	AGGAGTCC	CATGCCTA	GTAGAGAG	CCTCTCTG
NTS30	Human/HEK293T	Nme	37	13	GGGGCTCCGGAGCCCACCCCAGGACCAGGACT	CATAGTGA (A13)	TCGCCTTA	CTAGTACG	TTCTGCCT	GCTCAGGA	AGGAGTCC	CATGCCTA	GTAGAGAG	CCTCTCTG
NTS55	Human/HEK293T	Nme	39	15	GCTGGATTACTGTGTGGTAGAGGGAGGTGATT	CGCGATAT (A15)	TCGCCTTA	CTAGTACG	TTCTGCCT	GCTCAGGA	AGGAGTCC	CATGCCTA	GTAGAGAG	CCTCTCTG
NTS59	Human/HEK293T	Nme	42	18	CACCCCACAGTGGGGCCACTAGGGACAGGATT	ACTGCATA (A06)	TCGCCTTA	CTAGTACG	TTCTGCCT	GCTCAGGA	AGGAGTCC	CATGCCTA	GTAGAGAG	CCTCTCTG
NTS32	Human/HEK293T	Nme	43	19	ACCCCGGCTCTGGCTAAAGAGGGAATGGGCTT	AAGGAGTA (A07)	TCGCCTTA	CTAGTACG	TTCTGCCT	GCTCAGGA	AGGAGTCC	CATGCCTA	GTAGAGAG	CCTCTCTG
NTS32_GGN21	Human/HEK293T	Nme	44	20	ACCCCGGCTCTGGCTAAAGAGGGAATGGGCTT	CTAAGCCT (A08)	TCGCCTTA	CTAGTACG	TTCTGCCT	GCTCAGGA	AGGAGTCC	CATGCCTA	GTAGAGAG	CCTCTCTG
NTS33	Human/HEK293T	Nme	45	21	GCGGGGAGAAGGCCAGGGGTCACTCCAGGATT	GACATTGT (A09)	TCGCCTTA	CTAGTACG	TTCTGCCT	GCTCAGGA	AGGAGTCC	CATGCCTA	GTAGAGAG	CCTCTCTG
NTS33_GGN21	Human/HEK293T	Nme	46	22	GCGGGGAGAAGGCCAGGGGTCACTCCAGGATT	ACTGATGG (A10)	TCGCCTTA	CTAGTACG	TTCTGCCT	GCTCAGGA	AGGAGTCC	CATGCCTA	GTAGAGAG	CCTCTCTG
NTS33_GGN19	Human/HEK293T	Nme	47	23	GCGGGGAGAAGGCCAGGGGTCACTCCAGGATT	GTACCTAG (A11)	TCGCCTTA	CTAGTACG	TTCTGCCT	GCTCAGGA	AGGAGTCC	CATGCCTA	GTAGAGAG	CCTCTCTG
no sgRNA	Human/HEK293T	Nme	48	24	-	CAGAGCTA (A12)	TCGCCTTA	CTAGTACG	TTCTGCCT	GCTCAGGA	AGGAGTCC	CATGCCTA	GTAGAGAG	CCTCTCTG
