# Supplementary material for: NmeCas9 is an intrinsically high-fidelity genome-editing platform
Source: Genome Biol. 2018 Dec 5;19:214. doi: 10.1186/s13059-018-1591-1 (PMC6282386; doi:10.1186/s13059-018-1591-1)
Supplement: Supplementary file 8 — Table S8. Primer sequences used for on- and off-target deep sequencing analysis for all genomic editing sites analyzed by SITE-Seq. (XLSX 48 kb) [file 13059_2018_1591_MOESM8_ESM.xlsx]

## Sheet: Sheet1
Primers	Sequences (5' to 3')
Assembly primer_1	TAATACGACTCACTATAG
Assembly primer_2	GTTGTAGCTCCCTTTCTCATTTCGGAAACGAAATGAGAACCGTTGCTACAATAAGGCCGTCTGAAA
Assembly primer_3	GATGCCCCTTAAAGCAGAAGCTTTAAGGGGCAGAGCGTTGCGGCACATCTTTTCAGACGGCCTTATTGTAGC
Assembly primer_4	TAAACGATGCCCCTTAAAGCAGA
nmCas9-DTS3-Poly-unique	TAATACGACTCACTATAGACTGAAGGCGAGGTCCGGGGCGGGTTGTAGCTCCCTTTCTCAT
nmCas9-DTS7-Poly-unique	TAATACGACTCACTATAGGCTGGCACCCTCCATGTACCCAGGTTGTAGCTCCCTTTCTCAT
nmCas9-DTS8-Poly-unique	TAATACGACTCACTATAGTGAGTGAAGATATGATAAGTTCTGTTGTAGCTCCCTTTCTCAT
nmCas9-NTS1C-unique	TAATACGACTCACTATAGTGGTCTGGGGTACAGCCTTGGCAGTTGTAGCTCCCTTTCTCAT
nmCas9-NTS3-unique	TAATACGACTCACTATAGATGCTCAGAAAGAGGAAGCTGGTGTTGTAGCTCCCTTTCTCAT
nmCas9-NTS4B-unique	TAATACGACTCACTATAGGACAGGAGTCGCCAGAGGCCGGTGTTGTAGCTCCCTTTCTCAT
nmCas9-NTS7-unique	TAATACGACTCACTATAGAGGGAGAGAGGTGAGCGGATGAAGTTGTAGCTCCCTTTCTCAT
nmCas9-NTS8-unique	TAATACGACTCACTATAGGACGCAATTCCAGAGGTGATGGGGTTGTAGCTCCCTTTCTCAT
nmCas9-NTS9-unique	TAATACGACTCACTATAGGCGCTGTGTTTTCGCAAAGCTTCGTTGTAGCTCCCTTTCTCAT
nmCas9-NTS11-unique	TAATACGACTCACTATAGTTCCAGTTGGGAAGGGCCAGTGCGTTGTAGCTCCCTTTCTCAT
nmCas9-NTS55 -unique	TAATACGACTCACTATAGCTGGATTACTGTGTGGTAGAGGGGTTGTAGCTCCCTTTCTCAT
nmCas9-NTS59 -unique	TAATACGACTCACTATAGACCCCACAGTGGGGCCACTAGGGGTTGTAGCTCCCTTTCTCAT
nmCas9-NTS33-unique	TAATACGACTCACTATAGCGGGGAGAAGGCCAGGGGTCACTGTTGTAGCTCCCTTTCTCAT
nmCas9-NTS4C-unique	TAATACGACTCACTATAGGGGCTGGCTCCACGTCGCGCCGCGTTGTAGCTCCCTTTCTCAT
nmCas9-NTS26-unique	TAATACGACTCACTATAGTTCAAAAGTAGCGGGCGCTAGGCGTTGTAGCTCCCTTTCTCAT
nmCas9-NTS32-unique	TAATACGACTCACTATAGCCCCGGCTCTGGCTAAAGAGGGAGTTGTAGCTCCCTTTCTCAT
nmCas9-NTS30-unique	TAATACGACTCACTATAGGGGCTCCGGAGCCCACCCCAGGAGTTGTAGCTCCCTTTCTCAT
nmCas9-NTS25-unique	TAATACGACTCACTATAGGTTTCTCATCCTGTCTTCTGCCTGTTGTAGCTCCCTTTCTCAT
nmCas9-NTS27-unique	TAATACGACTCACTATAGTTCTCCAAGCCCTCGGACCTCGTGTTGTAGCTCCCTTTCTCAT
spCas9-DTS3-Poly-unique	TAATACGACTCACTATAGAAGGCGAGGTCCGGGGCGGGTTTTAGAGCTAGAAATAGC
spCas9-DTS7-Poly-unique	TAATACGACTCACTATAGGCACCCTCCATGTACCCAGGTTTTAGAGCTAGAAATAGC
spCas9-DTS8-Poly-unique	TAATACGACTCACTATAGTGAAGATATGATAAGTTCTGTTTTAGAGCTAGAAATAGC
