# Supplementary material for: NmeCas9 is an intrinsically high-fidelity genome-editing platform
Source: Genome Biol. 2018 Dec 5;19:214. doi: 10.1186/s13059-018-1591-1 (PMC6282386; doi:10.1186/s13059-018-1591-1)
Supplement: Supplementary file 9 — Table S7. Primer sequences used for on- and off-target deep sequencing analysis for all genomic editing sites analyzed by GUIDE-seq. (XLSX 28 kb) [file 13059_2018_1591_MOESM9_ESM.xlsx]

## Sheet: Locus Specific Primers
Target site		Primer
Name	Sequence	5p	3p
NmDTS3	GACTGAAGGCGAGGTCCGGGGCGGAGGGGATT	ctacacgacgctcttccgatctTGCCGGTTGGCATGGAACAAA	agacgtgtgctcttccgatctTGAAGCAAGCGAGAGCCC
NmDTS3-OT1	AAAGGAAGGGGAGGGGAGGGGAGGGGAGGGAA	ctacacgacgctcttccgatctTTCTACCAGAAGTTTCTTGATTTCC	agacgtgtgctcttccgatctGAATCTTTGAAGAAGGGGTTAGC
NmDTS3-OT2	GACAGGAGGCCAGATCATGAAGGGTCCAGGAA	ctacacgacgctcttccgatctAGTGAAGGAGCAGGCCAA	agacgtgtgctcttccgatctTTGCAAAGGTCTTAGCCTGG
NmDTS3-OT3	GAAGAAGAAAGAGGTCGGGGGTGGCTGAGAGC	ctacacgacgctcttccgatctCCCAGATGTTGTTCCTTTGG	agacgtgtgctcttccgatctCATAGAGACTGTATGGCAGTG
NmDTS3-OT4	GAATAAAGGAGAGAGCAGGCCGGGCGTGGTGG	ctacacgacgctcttccgatctACAGAGCAAGACTCTGTCTTAAA	agacgtgtgctcttccgatctCTCGTGATCCACCCGCC
NmDTS3-OT5	CGGCGGCGGCGGGGGCGGGGGCGGGGGCGGGC	ctacacgacgctcttccgatctAACATCCAGGTACACCCG	agacgtgtgctcttccgatctACCTGTGACCCACTCAGCTC
NmDTS3-OT6	AAGGGAGGGAAGGGGAGGGGGCGGAGAGGAGA	ctacacgacgctcttccgatctACAGAGCAAGACCCTGTCTAAAA	agacgtgtgctcttccgatctAAGTGTTGGGATTACAGGTGTGA
NmDTS3-OT7	GGGGGGAGGCGGGGGGGGCGGTGGAGCGGGGG	ctacacgacgctcttccgatctAAGTGAAGGGGTGGGGTG	agacgtgtgctcttccgatctAGTCTTTTCACTTCTTCCCTTT
NmDTS3-OT8	ATGCTCGCTACCTGGGTGATGAAATTGTGCAC	ctacacgacgctcttccgatctTTAGAAGAGGGTAAGGATGAAAAA	agacgtgtgctcttccgatctTACATGTGCCGGTTTGTTACAT
NmDTS3-OT9-CS	GGCGGTGGGCGGGGTCCGGGGCGGGGCCGCAG	ctacacgacgctcttccgatctCGGGAGGCTGTCTGGCGT	agacgtgtgctcttccgatctTACCTAGCGCACCTGTCG
NmDTS3-OT10-CS	GGCCGCGGGCGAGGTACGGGGCGGGCACGCCG	ctacacgacgctcttccgatctGCGCAGGGCGCGGGCTC	agacgtgtgctcttccgatctCGGCCTCCCTGCCCCGC
NmDTS7	GGCTGGCACCCTCCATGTACCCAGGGGAGATT	ctacacgacgctcttccgatctTTCCAGCTTCCTGGGTCTG	agacgtgtgctcttccgatctAACTTCTTAGCCAGGGCC
NmDTS7-OT1	TAATGGCACCCTCCCTGTACCCAGACAAGGCT	ctacacgacgctcttccgatctGCCATCTATATATTGTCCAAAATGC	agacgtgtgctcttccgatctAGCAACTCCCTAAGGCCC
NmDTS7-OT2	GCACTGCTTCCTACTTTTACCAAGATAAGTAG	ctacacgacgctcttccgatctCTTCTTATTTTTCTATTTTATTTTGCAATAAG	agacgtgtgctcttccgatctTGGAGATGGAGGTAATTCTACAGT
NmDTS7-OT3	GACAGGATCTCCCTATGTTCCCCAGGCTGGTC	ctacacgacgctcttccgatctCCCGGCTAATTAAAAAAAAAAATGTG	agacgtgtgctcttccgatctCCTGTAATACCAAGGCAGG
NmDTS7-OT4	ACCCGGCAGCCGCAGCGCCCCCAGCGGCGCGC	ctacacgacgctcttccgatctCTCTCGGCTCCAGCTGTTT	agacgtgtgctcttccgatctGGTAGGCACTCTCTTCCT
NmDTS7-OT5-CS	GAATCCCTCCCGCCATGTACCCAGGCAGGAGT	ctacacgacgctcttccgatctTCAGTGCCTGGCGGGTG	agacgtgtgctcttccgatctCTCCTTCCTCCGGCAGACA
NmDTS7-OT6-CS	TCATGGCATCCTCCCTGTACCCAGGTCAGGCT	ctacacgacgctcttccgatctATGCCACTCCCCACACAGC	agacgtgtgctcttccgatctTCCACCTTCACATGGCTAAG
NmDTS8	GTGAGTGAAGATATGATAAGTTCTGGGGGATT	ctacacgacgctcttccgatctAGACTACCGTCTCAGGAG	agacgtgtgctcttccgatctGTCATAGAGGTGGTGGATGTGA
NmDTS8-OT1	GTTCGAGCAGAGAGCTTGAGTTCTCATGGTGC	ctacacgacgctcttccgatctGATTGGGGTAGAGACCGC	agacgtgtgctcttccgatctTGGTGCGGTCCCAGAGCA
NmDTS8-OT2	AGGAGTGGAGATGGGAGGAGGTCCCTTTGCGA	ctacacgacgctcttccgatctTCAGATGGTGCGAGACACAT	agacgtgtgctcttccgatctGGTGTCCCAATCTGAAGTCG
NmDTS8-OT3	GAGACTGAGGCTTGGAGAATTTGAAGCAGCAC	ctacacgacgctcttccgatctGATACCATCCTGCTCATTTTAC	agacgtgtgctcttccgatctTGTGCAAGCCTGGGAGGT
NmDTS8-OT4	ATGAGTGGAAATATATTGAAGATTTGAGGAAA	ctacacgacgctcttccgatctCATAAAGGGACAGCAAACGA	agacgtgtgctcttccgatctCAACAAATAAATTTGAGGGAATACAA
NmDTS8-OT5	GTGCTCAAAGGTCAAATAACTTCAGCCGGCGG	ctacacgacgctcttccgatctAGTTTATAAAGCCCCAGGGAAC	agacgtgtgctcttccgatctAAAGCTCCACAACCATGGATTAC
NmDTS8-OT6	GTGAAAGAAAATCCAAAATGATTTATATGTCC	ctacacgacgctcttccgatctCTTTTAAAAACCCTCAGCCAC	agacgtgtgctcttccgatctGGTCTTTTGTTATTATCTTAATATGAAT
NmDTS8-OT7	GTGACACAGCATATGTGAAAGACTGTTTGTAC	ctacacgacgctcttccgatctACAATCCTGAAATCCCCTTG	agacgtgtgctcttccgatctTCTCTTTGCCTCTTCTCAGACT
NmDTS8-OT8	GTGCTTGTATGTTATATAAACTCTTTTTGATA	ctacacgacgctcttccgatctGCATGCGCTCTCATTTTATTTTG	agacgtgtgctcttccgatctCCAACAAGTTAATTTTTTTAAC
NmDTS8-OT9-CS	ATAAGGAGAGAAATGATAAGTTCTTGATGAGA	ctacacgacgctcttccgatctGGAGGCACATCTGATTGTG	agacgtgtgctcttccgatctCACCACCACAGACTAACTTAC
NmDTS8-OT10-CS	GCGTTTCAATATATGATAAGTTCTTAATGAAT	ctacacgacgctcttccgatctGTTATAGATGCAAAACACTTAGAAC	agacgtgtgctcttccgatctCCAAAGACTTGTGTTTGGCA
SpDTS3	GAAGGCGAGGTCCGGGGCGGAGG	ctacacgacgctcttccgatctTGCCGGTTGGCATGGAACAAA	agacgtgtgctcttccgatctTGAAGCAAGCGAGAGCCC
SpDTS3-OT1	GAAGGCGAGGTACGGGGCGAGGG	ctacacgacgctcttccgatctTCGCAGCGAGCGTGGGCT	agacgtgtgctcttccgatctTTTCCAGACCCACATCCTGC
SpDTS3-OT2	CAAGGCGAGATCCCGGGCGGCGG	ctacacgacgctcttccgatctTTGTGAAGCACAATTCAGCCT	agacgtgtgctcttccgatctGGGTGGCGCTCCTGATGT
SpDTS3-OT3	GAGGGAGAAGTCCGGGGCGGTGG	ctacacgacgctcttccgatctTAGCGAGGCAAGGAGTCAC	agacgtgtgctcttccgatctAGGTACAGGCTTTAGAGGAGA
SpDTS3-OT4	GTAGGAGAGGTCCGGGGCTGAGG	ctacacgacgctcttccgatctCACATTCTCTCCAATGCTGTT	agacgtgtgctcttccgatctAGGGCCACGGTGAGCATA
SpDTS3-OT5	GAGGGCGAGTCCCGGGGCGGGGG	ctacacgacgctcttccgatctAGTTGGTTGTAAAATGGCGG	agacgtgtgctcttccgatctAGAAGCTCCCATGAGGGT
SpDTS3-OT6	GTAGGCGGAGTCCGGGGCGGAGG	ctacacgacgctcttccgatctGGGAGGGCGGCCAGGTGT	agacgtgtgctcttccgatctCCGTTCCCCACCTCCCCA
SpDTS3-OT7	GAAGGCGGGAGCCGGGGCGGAGG	ctacacgacgctcttccgatctTTAGGGGCCGGGTCTGGG	agacgtgtgctcttccgatctACAGCTCAGCAGCCCAGG
SpDTS3-OT8	GTAGGCGAGGTCCGGAGCTGAGG	ctacacgacgctcttccgatctGCGGTAGCTGTCTGGGAATA	agacgtgtgctcttccgatctTGCCTGCCTCCCCATCACGTA
SpDTS7	GGCACCCTCCATGTACCCAGGGG	ctacacgacgctcttccgatctTTCCAGCTTCCTGGGTCTG	agacgtgtgctcttccgatctAACTTCTTAGCCAGGGCC
SpDTS7-OT1	GGTACCCTCCATATACCCAGGGA	ctacacgacgctcttccgatctTCAAAGAAAGAAAGAAAGAAATTACTCTC	agacgtgtgctcttccgatctGGCCTGTTTGTTCAGATTCTTC
SpDTS7-OT2	GGTACCCTCCCTGTACCCAGAAG	ctacacgacgctcttccgatctCTGAAATAGATTATAAGACCCTCATTC	agacgtgtgctcttccgatctCTATTCATTTAGATTTTTTTTTCTCTGTCC
SpDTS7-OT3	GGTACCCTCCCTATACCCAGAGG	ctacacgacgctcttccgatctCTGACCTTCCTCCAAAGCAG	agacgtgtgctcttccgatctCTTCTCTGTGTCCTTGTGTCTTAGAG
SpDTS7-OT4	GGCAGCCACCAAGTACCCAGAGG	ctacacgacgctcttccgatctGATGGCAGGCACATGCAC	agacgtgtgctcttccgatctTCAGGGCTAAGGAGGTTTCC
SpDTS7-OT5	GGCAGCCACCACGTACCCAGAGG	ctacacgacgctcttccgatctCTTTACAGGCCCTCTGATG	agacgtgtgctcttccgatctCCTAGGAGGTTTCCCAGCTCCA
SpDTS7-OT6	GGTACCCTCCCTGTACCCTGAGG	ctacacgacgctcttccgatctCCGTAAATGAATTCTCTGACCTT	agacgtgtgctcttccgatctGTGTGTCTGTGTCTTCCAGGAT
SpDTS7-OT7	GGTACCCTCCCTGTACCCAAAGG	ctacacgacgctcttccgatctCACCTTTCCTTGGAGGATAT	agacgtgtgctcttccgatctTCTATGTCCCTATGTCTTCAAAG
SpDTS7-OT8	GGCTCCCTCCAAGTACCCACTGG	ctacacgacgctcttccgatctGCCCGATCCAATCAGCTGTA	agacgtgtgctcttccgatctACTCAGGGCTCAGGTTGAA
SpDTS8	GTGAAGATATGATAAGTTCTGGG	ctacacgacgctcttccgatctAGACTACCGTCTCAGGAG	agacgtgtgctcttccgatctGTCATAGAGGTGGTGGATGTGA
SpDTS8-OT1	AGGAAGACAGGAAAAGTTCTGGG	ctacacgacgctcttccgatctGGTTCCAGGCCTTAGAGACA	agacgtgtgctcttccgatctAACTGTCCTTAAGTTGCTGGAT
NTS1C	TTGGTCTGGGGTACAGCCTTGGCATCATGATT	ctacacgacgctcttccgatctGGGTCCAACTTACAGAGATTC	agacgtgtgctcttccgatctGTGATCTCAAATTCGCTGCA
NTS3	GATGCTCAGAAAGAGGAAGCTGGTTTATGATT	ctacacgacgctcttccgatctCTCAGGAAAGTGCAGAGA	agacgtgtgctcttccgatctGAAACCTTGCTTTGCAAA
NTS4B	GGACAGGAGTCGCCAGAGGCCGGTGGTGGATT	ctacacgacgctcttccgatctACGGGCTGCGCTGCCTCC	agacgtgtgctcttccgatctAGAGCAATTTGACTTTGG
NTS4C	GGGGCTGGCTCCACGTCGCGCCGCGGCGGTTT	ctacacgacgctcttccgatctTTGCCTTCGAGGGGCTGGT	agacgtgtgctcttccgatctTCCCTGCAGGGCTGCTCC
NTS7	AAGGGAGAGAGGTGAGCGGATGAAGGGAGATT	ctacacgacgctcttccgatctAGGCCTGTGAGAGGAGCT	agacgtgtgctcttccgatctTCCCCTTGATCTTTTTAC
NTS8	CGACGCAATTCCAGAGGTGATGGGGAGTGATT	ctacacgacgctcttccgatctGCCCGCTAACTGCGGTTC	agacgtgtgctcttccgatctACCTCCTCAGAGACCTTT
NTS9	CGCGCTGTGTTTTCGCAAAGCTTCCGAGGATT	ctacacgacgctcttccgatctGATTACTTCCGGTTCGCA	agacgtgtgctcttccgatctTCGCCCTACTAGGGAAAG
NTS11	ATTCCAGTTGGGAAGGGCCAGTGCCTCCGATT	ctacacgacgctcttccgatctTCTGCTGCTGCACGTTCT	agacgtgtgctcttccgatctACATACGCCCACGCCTGATG
NTS25	CGTTTCTCATCCTGTCTTCTGCCTAGTGGATA	ctacacgacgctcttccgatctACTGGGCTCCACTAGAGTT	agacgtgtgctcttccgatctTGCAACAGGAAGGGGGTTTC
NTS26	CTTCAAAAGTAGCGGGCGCTAGGCGGGTGTTT	ctacacgacgctcttccgatctCAAAAGGTATCCCTTATG	agacgtgtgctcttccgatctACTCAAGCCCCTTCTCTCT
NTS27	CTTCTCCAAGCCCTCGGACCTCGTGGGCGTCT	ctacacgacgctcttccgatctCCTGGCGCGCAACGGTTC	agacgtgtgctcttccgatctTAGATGACGCGCGTGCGC
NTS30	GGGGCTCCGGAGCCCACCCCAGGACCAGGACT	ctacacgacgctcttccgatctACTGGGTCTGCACGGAGA	agacgtgtgctcttccgatctCAGAGCTGGACGGGACCC
NTS32	ACCCCGGCTCTGGCTAAAGAGGGAATGGGCTT	ctacacgacgctcttccgatctTTCACCCAGCTTCCCTGTG	agacgtgtgctcttccgatctGGGTCCAGGAGCAAACTCC
NTS33	GCGGGGAGAAGGCCAGGGGTCACTCCAGGATT	ctacacgacgctcttccgatctTGAGTGAGTGTGTGCGTG	agacgtgtgctcttccgatctGGTGGGGAGAGGGACACA
NTS1C_OT1_2011	TCGGTGTGAGGTACAGCCTTGGCATCAGGATT	ctacacgacgctcttccgatctAGGCCTGGGCTTTATCCA	agacgtgtgctcttccgatctAGCAGTAGTTCTCAAACTATGT
NTS1C_OT2_20	TTGGTCTGGGGTATAGCCTTGGCATCAGGGTT	ctacacgacgctcttccgatctGTTCCCTACCCAGAGTTTCT	agacgtgtgctcttccgatctTTCTCAGCCTTGGAGGCA
NTS25_OT1_86	GGTCATTCACCCTCTCTTCTGCCTGAAGGATT	ctacacgacgctcttccgatctTCTTCCTCCAATTACCAGGT	agacgtgtgctcttccgatctAAAGGACTGAATGAAAAGGT
NTS55	GCTGGATTACTGTGTGGTAGAGGGAGGTGATT	ctacacgacgctcttccgatctCAAGGAAAATGGAAGGC	agacgtgtgctcttccgatctGTATGACACTGCGTTCTGTTC
NTS59	CACCCCACAGTGGGGCCACTAGGGACAGGATT	ctacacgacgctcttccgatctATGTGGCTCTGGTTCTGGGTA	agacgtgtgctcttccgatctTAGGAAGGAGGAGGCCTAAG

## Sheet: Univ. For. & Index Rev. Primers
3' Index #	Sample Name	Index Sequence		Sequence
				AATGATACGGCGACCACCGAGATCTACACTCTTTCCCTACACGACGCTCTTCCG
1	NmeDTS3-DTS7-DTS8-Rep1	ATCACG		CAAGCAGAAGACGGCATACGAGATCGTGATGTGACTGGAGTTCAGACGTGTGCTCTTCCG
2	NmeDTS3-DTS7-DTS8-Rep2	CGATGT		CAAGCAGAAGACGGCATACGAGATACATCGGTGACTGGAGTTCAGACGTGTGCTCTTCCG
3	NmeDTS3-DTS7-DTS8-Rep3	TTAGGC		CAAGCAGAAGACGGCATACGAGATGCCTAAGTGACTGGAGTTCAGACGTGTGCTCTTCCG
4	SpyDTS3-DTS7-DTS8-Rep1	TGACCA		CAAGCAGAAGACGGCATACGAGATTGGTCAGTGACTGGAGTTCAGACGTGTGCTCTTCCG
5	SpyDTS3-DTS7-DTS8-Rep2	ACAGTG		CAAGCAGAAGACGGCATACGAGATCACTGTGTGACTGGAGTTCAGACGTGTGCTCTTCCG
6	SpyDTS3-DTS7-DTS8-Rep3	GCCAAT		CAAGCAGAAGACGGCATACGAGATATTGGCGTGACTGGAGTTCAGACGTGTGCTCTTCCG
7	NmeNegCT-DTS3-DTS7-DTS8-Rep1	CAGATC		CAAGCAGAAGACGGCATACGAGATGATCTGGTGACTGGAGTTCAGACGTGTGCTCTTCCG
8	NmeNegCT-DTS3-DTS7-DTS8-Rep2	ACTTGA		CAAGCAGAAGACGGCATACGAGATTCAAGTGTGACTGGAGTTCAGACGTGTGCTCTTCCG
9	NmeNegCT-DTS3-DTS7-DTS8-Rep3	GATCAG		CAAGCAGAAGACGGCATACGAGATCTGATCGTGACTGGAGTTCAGACGTGTGCTCTTCCG
10	SpyNegCT-DTS3-DTS7-DTS8-Rep1	TAGCTT		CAAGCAGAAGACGGCATACGAGATAAGCTAGTGACTGGAGTTCAGACGTGTGCTCTTCCG
11	SpyNegCT-DTS3-DTS7-DTS8-Rep2	GGCTAC		CAAGCAGAAGACGGCATACGAGATGTAGCCGTGACTGGAGTTCAGACGTGTGCTCTTCCG
12	SpyNegCT-DTS3-DTS7-DTS8-Rep3	CTTGTA		CAAGCAGAAGACGGCATACGAGATTACAAGGTGACTGGAGTTCAGACGTGTGCTCTTCCG
			5p-univ-sht:	AATGATACGGCGACCACCGAGATCTACACTCTTTCCCTACACGACGCTCTTCCG
1	NTS-Rep1 (NTS1C-NTS3-NTS4B-NTS7-NTS8-NTS9-NTS11-NTS33-NTS4C-NTS25-NTS26-NTS27-NTS30)	ATCACG	3p-Adap-Index-1:	CAAGCAGAAGACGGCATACGAGATCGTGATGTGACTGGAGTTCAGACGTGTGCTCTTCCG
2	NTS-Rep2 (NTS1C-NTS3-NTS4B-NTS7-NTS8-NTS9-NTS11-NTS33-NTS4C-NTS25-NTS26-NTS27-NTS30)	CGATGT	3p-Adap-Index-2:	CAAGCAGAAGACGGCATACGAGATACATCGGTGACTGGAGTTCAGACGTGTGCTCTTCCG
3	NTS-Rep3 (NTS1C-NTS3-NTS4B-NTS7-NTS8-NTS9-NTS11-NTS33-NTS4C-NTS25-NTS26-NTS27-NTS30)	TTAGGC	3p-Adap-Index-3:	CAAGCAGAAGACGGCATACGAGATGCCTAAGTGACTGGAGTTCAGACGTGTGCTCTTCCG
4	NmeNegCT-Rep1 (NTS1C-NTS3-NTS4B-NTS7-NTS8-NTS9-NTS11-NTS33-NTS4C-NTS25-NTS26-NTS27-NTS30	TGACCA	3p-Adap-Index-4:	CAAGCAGAAGACGGCATACGAGATTGGTCAGTGACTGGAGTTCAGACGTGTGCTCTTCCG
5	NmeNegCT-Rep2 (NTS1C-NTS3-NTS4B-NTS7-NTS8-NTS9-NTS11-NTS33-NTS4C-NTS25-NTS26-NTS27-NTS30)	ACAGTG	3p-Adap-Index-5:	CAAGCAGAAGACGGCATACGAGATCACTGTGTGACTGGAGTTCAGACGTGTGCTCTTCCG
6	NmeNegCT-Rep3 (NTS1C-NTS3-NTS4B-NTS7-NTS8-NTS9-NTS11-NTS33-NTS4C-NTS25-NTS26-NTS27-NTS30)	GCCAAT	3p-Adap-Index-6:	CAAGCAGAAGACGGCATACGAGATATTGGCGTGACTGGAGTTCAGACGTGTGCTCTTCCG
7	NTS-Rep1(NTS32/NTS33/NTS55)	CAGATC	3p-Adap-Index-7:	CAAGCAGAAGACGGCATACGAGATGATCTGGTGACTGGAGTTCAGACGTGTGCTCTTCCG
8	NTS-Rep2(NTS32/NTS33/NTS55)	ACTTGA	3p-Adap-Index-8:	CAAGCAGAAGACGGCATACGAGATTCAAGTGTGACTGGAGTTCAGACGTGTGCTCTTCCG
9	NTS-Rep3(NTS32/NTS33/NTS55)	GATCAG	3p-Adap-Index-9:	CAAGCAGAAGACGGCATACGAGATCTGATCGTGACTGGAGTTCAGACGTGTGCTCTTCCG
13	NmeNegCT-Rep1(NTS32/NTS33/NTS55)	AGTCAA	3p-Adap-Index-13:	CAAGCAGAAGACGGCATACGAGATTTGACTGTGACTGGAGTTCAGACGTGTGCTCTTCCG
14	NmeNegCT-Rep2(NTS32/NTS33/NTS55)	AGTTCC	3p-Adap-Index-14:	CAAGCAGAAGACGGCATACGAGATGGAACTGTGACTGGAGTTCAGACGTGTGCTCTTCCG
15	NmeNegCT-Rep3(NTS32/NTS33/NTS55)	ATGTCA	3p-Adap-Index-15:	CAAGCAGAAGACGGCATACGAGATTGACATGTGACTGGAGTTCAGACGTGTGCTCTTCCG
				AATGATACGGCGACCACCGAGATCTACACAGGCGAAGACACTCTTTCCCTACACGACGCTCTTCCGATCT
16	NTS-Rep1 NTS59	CCGTCC	3p-Adap-Index-16:	CAAGCAGAAGACGGCATACGAGATGGACGGGTGACTGGAGTTCAGACGTGTGCTCTTCCG
18	NTS-Rep2 NTS59	GTCCGC	3p-Adap-Index-18:	CAAGCAGAAGACGGCATACGAGATGCGGACGTGACTGGAGTTCAGACGTGTGCTCTTCCG
19	NTS-Rep3 NTS59	GTGAAA	3p-Adap-Index-19:	CAAGCAGAAGACGGCATACGAGATTTTCACGTGACTGGAGTTCAGACGTGTGCTCTTCCG
1	NmeNegCT-Rep1 NTS59	ATCACG	3p-Adap-Index-1:	CAAGCAGAAGACGGCATACGAGATCGTGATGTGACTGGAGTTCAGACGTGTGCTCTTCCG
2	NmeNegCT-Rep2 NTS59	CGATGT	3p-Adap-Index-2:	CAAGCAGAAGACGGCATACGAGATACATCGGTGACTGGAGTTCAGACGTGTGCTCTTCCG
3	NmeNegCT-Rep3 NTS59	TTAGGC	3p-Adap-Index-3:	CAAGCAGAAGACGGCATACGAGATGCCTAAGTGACTGGAGTTCAGACGTGTGCTCTTCCG
