# Supplementary material for: NmeCas9 is an intrinsically high-fidelity genome-editing platform
Source: Genome Biol. 2018 Dec 5;19:214. doi: 10.1186/s13059-018-1591-1 (PMC6282386; doi:10.1186/s13059-018-1591-1)
Supplement: Supplementary file 10 — Table S3. Targeted deep sequencing read count data for all sgRNAs used and for all off-targets detected by GUIDE-seq. (XLSX 44 kb) [file 13059_2018_1591_MOESM10_ESM.xlsx]

## Sheet: Spy whole data set
	Untranfected_Ctrl_R1			Untranfected_Ctrl_R2			Untranfected_Ctrl_R3			Ctrl_summary		SpyCas9_treated_R1			SpyCas9_treated_R2			SpyCas9_treated_R3			SpyCas9_treated_summary
Sample	indel	total	indel_rate	indel	total	indel_rate	indel	total	indel_rate	average_of_indel_rate	SEM	indel	total	indel_rate	indel	total	indel_rate	indel	total	indel_rate	average_of_indel_rate	SEM
SpyDTS3_Target	0	34482	0	0	67020	0	0	54235	0	0	0	4318	32211	0.134054	6043	51517	0.117301	7170	36023	0.19904	0.150131	0.0249284
SpyDTS3-OTS1	0	92	0	0	118	0	0	95	0	0	0	0	148	0	0	3618	0	0	80	0	0	0
SpyDTS3-OTS2	0	39850	0	0	194854	0	0	26061	0	0	0	2048	41752	0.0490515	855	14375	0.0594783	1308	15167	0.0862399	0.0649232	0.0110755
SpyDTS3-OTS3	0	68556	0	0	111091	0	0	72660	0	0	0	13819	141234	0.0978447	16770	197488	0.0849166	25218	114765	0.219736	0.134166	0.0429488
SpyDTS3-OTS4	0	43	0	0	261	0	0	130	0	0	0	337	6461	0.0521591	0	581	0	0	97	0	0.0173864	0.0173869
SpyDTS3-OTS5	0	1282	0	0	73161	0	0	73681	0	0	0	5262	61129	0.0860803	131	1844	0.0710412	10575	69378	0.152426	0.103182	0.0250023
SpyDTS3-OTS6	NA	NA	NA	0	131	0	0	323	0	0	0	0	175	0	36	482	0.0746888	0	150	0	0.0248963	0.024897
SpyDTS3-OTS7	0	5	0	0	324	0	0	410	0	0	0	0	131	0	0	891	0	0	221	0	0	0
SpyDTS3-OTS8	0	1677	0	0	3934	0	0	4266	0	0	0	8	2923	0.00273691	7	5032	0.0013911	18	3924	0.00458716	0.00290506	0.000926472
SpyDTS7_Target	0	909	0	0	8899	0	0	6506	0	0	0	871	3532	0.246602	1839	12054	0.152563	1209	4199	0.287926	0.229031	0.0400524
SpyDTS7-OTS1	0	98324	0	0	107464	0	0	123213	0	0	0	5002	108750	0.0459954	6865	181804	0.0377604	12067	119873	0.100665	0.0614736	0.0197399
SpyDTS7-OTS2	0	125849	0	0	98373	0	0	112880	0	0	0	462	102310	0.00451569	1563	122223	0.0127881	1075	93962	0.0114408	0.00958153	0.00256268
SpyDTS7-OTS3	0	7193	0	0	7125	0	0	4127	0	0	0	180	9142	0.0196893	173	34739	0.00497999	239	7010	0.0340942	0.0195878	0.00840493
SpyDTS7-OTS4	0	106126	0	0	108718	0	0	77411	0	0	0	1749	126704	0.0138038	927	176427	0.0052543	1767	89293	0.0197888	0.012949	0.00421758
SpyDTS7-OTS5	0	64789	0	0	121237	0	0	67440	0	0	0	1695	128322	0.013209	1701	153719	0.0110656	2782	123514	0.0225238	0.0155995	0.00351711
SpyDTS7-OTS6	0	84842	0	0	53332	0	0	81028	0	0	0	1628	92882	0.0175276	1903	165450	0.011502	2422	68444	0.0353866	0.0214721	0.00717163
SpyDTS7-OTS7	0	835	0	0	504	0	0	374	0	0	0	0	343	0	0	46238	0	0	303	0	0	0
SpyDTS7-OTS8	0	64764	0	0	52510	0	0	30376	0	0	0	263	36898	0.00712776	255	32143	0.0079333	850	37530	0.0226485	0.0125699	0.00504485
SpyDTS8_Target	0	18960	0	0	25332	0	0	24261	0	0	0	1990	29808	0.0667606	1415	35189	0.0402114	2231	21567	0.103445	0.070139	0.0183325
SpyDTS8-OTS1	0	81437	0	0	24111	0	0	30108	0	0	0	10	38682	0.000258518	6	83281	7.20452e-05	0	22605	0	0.000110188	7.70283e-05

## Sheet: Nme whole data set
	Untranfected_Ctrl_R1			Untranfected_Ctrl_R2			Untranfected_Ctrl_R3			Ctrl_summary		NmeCas9_treated_R1			NmeCas9_treated_R2			NmeCas9_treated_R3			NmeCas9_treated_summary
Sample	indel	total	indel_rate	indel	total	indel_rate	indel	total	indel_rate	average_of_indel_rate	SEM	indel	total	indel_rate	indel	total	indel_rate	indel	total	indel_rate	average_of_indel_rate	SEM
NmeDTS3_Target	0	116737	0	0	72628	0	0	98765	0	0	0	14810	38114	0.388571	15121	43865	0.344717	4705	10434	0.45093	0.394739	0.0308166
NmeDTS3-OTS1	0	78653	0	0	59319	0	0	96738	0	0	0	11	70537	0.000155947	9	105435	8.53606e-05	11	131054	8.39349e-05	0.000108414	2.37705e-05
NmeDTS3-OTS2	0	1511	0	0	859	0	0	1538	0	0	0	0	686	0	0	621	0	0	252	0	0	0
NmeDTS3-OTS3	0	42769	0	0	33672	0	0	36156	0	0	0	2	18278	0.000109421	0	423	0	0	643	0	3.64737e-05	3.64748e-05
NmeDTS3-OTS4	0	237632	0	0	127395	0	0	373945	0	0	0	46	224886	0.000204548	14	106469	0.000131494	16	157407	0.000101647	0.000145896	3.05662e-05
NmeDTS3-OTS5	0	348	0	0	82	0	0	192	0	0	0	0	186	0	1	2432	0.000411184	0	698	0	0.000137061	0.000137065
NmeDTS3-OTS6	0	11331	0	0	15289	0	0	14790	0	0	0	0	17006	0	0	9328	0	0	5239	0	0	0
NmeDTS3-OTS7	0	270	0	0	571	0	0	543	0	0	0	0	466	0	0	382	0	0	19	0	0	0
NmeDTS3-OTS8	0	1633	0	0	2661	0	0	1576	0	0	0	0	1064	0	0	1126	0	0	923	0	0	0
NmeDTS3-OTS9	0	8	0	0	342	0	0	16	0	0	0	0	112	0	0	242	0	NA	NA	NA	0	0
NmeDTS3-OTS10	NA	NA	NA	NA	NA	NA	NA	NA	NA	NA	NA	NA	NA	NA	NA	NA	NA	NA	NA	NA	NA	NA
NmeDTS7_Target	0	8580	0	0	6994	0	0	11511	0	0	0	603	3525	0.171064	1094	6678	0.163822	185	954	0.19392	0.176269	0.0090704
NmeDTS7-OTS1	0	134977	0	0	108829	0	0	166003	0	0	0	26	126560	0.000205436	21	194389	0.000108031	11	104505	0.000105258	0.000139575	3.29413e-05
NmeDTS7-OTS2	0	152480	0	0	102160	0	0	81968	0	0	0	13	93662	0.000138797	17	178958	9.49944e-05	9	113922	7.90014e-05	0.000104264	1.78734e-05
NmeDTS7-OTS3	0	121355	0	0	85427	0	0	104159	0	0	0	2	74129	2.698e-05	4	122104	3.2759e-05	6	125639	4.77559e-05	3.58316e-05	6.19131e-06
NmeDTS7-OTS4	0	1193	0	0	29625	0	0	2139	0	0	0	1	32278	3.09809e-05	1	51170	1.95427e-05	0	2701	0	1.68412e-05	9.0451e-06
NmeDTS7-OTS5	0	151	0	0	12577	0	0	159	0	0	0	0	72	0	0	125	0	0	53	0	0	0
NmeDTS7-OTS6	0	45077	0	0	30273	0	0	42975	0	0	0	2	25868	7.73156e-05	3	48122	6.23415e-05	0	8779	0	4.65524e-05	2.36749e-05
NmeDTS8_Target	0	18393	0	0	23502	0	0	27424	0	0	0	915	19849	0.046098	1043	17954	0.0580929	1366	12510	0.109193	0.0711279	0.0193454
NmeDTS8-OTS1	0	181	0	0	159	0	0	262	0	0	0	0	105	0	0	126	0	0	40	0	0	0
NmeDTS8-OTS2	0	27064	0	0	35353	0	0	35253	0	0	0	0	21409	0	1	34629	2.88775e-05	0	22180	0	9.62584e-06	9.62613e-06
NmeDTS8-OTS3	0	112217	0	0	138699	0	0	164847	0	0	0	32	136630	0.000234209	11	128887	8.53461e-05	14	141412	9.90015e-05	0.000139519	4.75103e-05
NmeDTS8-OTS4	0	155255	0	0	122932	0	0	151141	0	0	0	23	127763	0.000180021	40	245908	0.000162662	27	153524	0.000175868	0.000172851	5.23333e-06
NmeDTS8-OTS5	0	116990	0	0	122643	0	0	202480	0	0	0	6	70375	8.52575e-05	38	177520	0.00021406	16	111216	0.000143864	0.000147727	3.72334e-05
NmeDTS8-OTS6	0	138346	0	0	130670	0	0	144361	0	0	0	12	99836	0.000120197	10	190591	5.24684e-05	5	154989	3.22604e-05	6.83086e-05	2.65928e-05
NmeDTS8-OTS7	0	119059	0	0	162215	0	0	128714	0	0	0	9	106286	8.46772e-05	12	158303	7.5804e-05	8	179953	4.44561e-05	6.83124e-05	1.22005e-05
NmeDTS8-OTS8	0	102653	0	0	111643	0	0	96602	0	0	0	11	65099	0.000168973	38	145183	0.000261739	16	106081	0.000150828	0.000193847	3.43487e-05
NmeDTS8-OTS9	0	109032	0	0	85067	0	0	157100	0	0	0	19	99899	0.000190192	16	293023	5.46032e-05	11	163661	6.72121e-05	0.000104002	4.32495e-05
NmeDTS8-OTS10	0	1904	0	0	2467	0	0	2759	0	0	0	0	1368	0	0	2130	0	0	917	0	0	0

## Sheet: Data summary DTS sites
	SpyCas9_treated_summary						NmeCas9_treated_summary
SPY Sample	average_of_indel_rate	SEM				Nme Sample	average_of_indel_rate	SEM
SpyDTS3_Target	0.150131	0.0249284				NmeDTS3_Target	0.394739	0.0308166
SpyDTS3-OTS1	0	0				NmeDTS3-OTS1	0.000108414	2.37705e-05
SpyDTS3-OTS2	0.0649232	0.0110755				NmeDTS3-OTS2	0	0
SpyDTS3-OTS3	0.134166	0.0429488				NmeDTS3-OTS3	3.64737e-05	3.64748e-05
SpyDTS3-OTS4	0.0173864	0.0173869				NmeDTS3-OTS4	0.000145896	3.05662e-05
SpyDTS3-OTS5	0.103182	0.0250023				NmeDTS3-OTS5	0.000137061	0.000137065
SpyDTS3-OTS6	0.0248963	0.024897				NmeDTS3-OTS6	0	0
SpyDTS3-OTS7	0	0				NmeDTS3-OTS7	0	0
SpyDTS3-OTS8	0.00290506	0.000926472				NmeDTS3-OTS8	0	0
SpyDTS7_Target	0.229031	0.0400524				NmeDTS3-OTS9	0	0
SpyDTS7-OTS1	0.0614736	0.0197399				NmeDTS3-OTS10	NA	NA
SpyDTS7-OTS2	0.00958153	0.00256268				NmeDTS7_Target	0.176269	0.0090704
SpyDTS7-OTS3	0.0195878	0.00840493				NmeDTS7-OTS1	0.000139575	3.29413e-05
SpyDTS7-OTS4	0.012949	0.00421758				NmeDTS7-OTS2	0.000104264	1.78734e-05
SpyDTS7-OTS5	0.0155995	0.00351711				NmeDTS7-OTS3	3.58316e-05	6.19131e-06
SpyDTS7-OTS6	0.0214721	0.00717163				NmeDTS7-OTS4	1.68412e-05	9.0451e-06
SpyDTS7-OTS7	0	0				NmeDTS7-OTS9	0	0
SpyDTS7-OTS8	0.0125699	0.00504485				NmeDTS7-OTS10	4.65524e-05	2.36749e-05
SpyDTS8_Target	0.070139	0.0183325
SpyDTS8-OTS1	0.000110188	7.70283e-05
						NmeDTS8_Target	0.0711279	0.0193454
						NmeDTS8-OTS1	0	0
						NmeDTS8-OTS2	9.62584e-06	9.62613e-06
						NmeDTS8-OTS3	0.000139519	4.75103e-05
						NmeDTS8-OTS4	0.000172851	5.23333e-06
						NmeDTS8-OTS5	0.000147727	3.72334e-05
						NmeDTS8-OTS6	6.83086e-05	2.65928e-05
						NmeDTS8-OTS7	6.83124e-05	1.22005e-05
						NmeDTS8-OTS8	0.000193847	3.43487e-05
						NmeDTS8-OTS9	0.000104002	4.32495e-05
						NmeDTS8-OTS10	0	0

## Sheet: All other NTS sites
gene	total_reads_number	indel_reads_number	indel_efficiency
NTS1C	123595	19153	0.154966
NTS3	31828	8921	0.280288
NTS4B	473581	218021	0.460367
NTS4C	109676	31511	0.28731
NTS5	20989	3058	0.145695
NTS7	3710	2002	0.539623
NTS8	406670	206577	0.507972
NTS9	379454	97016	0.255673
NTS11	421679	140979	0.334328
NTS25	358942	228018	0.63525
NTS26	2356	936	0.397284
NTS27	625	54	0.0864
NTS30	4544	1916	0.421655
NTS32_gg24_21_on_target_site	NA	NA	NA
NTS33_gg24_21_19_on_target_site	175199	83889	0.478821
NTS1C_OT1_2011	68288	7469	0.109375
NTS1C_OT2_20	32541	102	0.00313451
NTS25_OT1_86	141229	57	0.0004036
CYBB_NTS55	NA	NA	NA
NTS1C	56705	9123	0.160885
NTS3	16631	4271	0.25681
NTS4B	687842	392370	0.570436
NTS4C	86191	19698	0.228539
NTS7	2809	1478	0.526166
NTS8	511671	318198	0.62188
NTS9	511632	118493	0.231598
NTS11	511721	165602	0.323618
NTS25	516663	348396	0.67432
NTS26	1501	512	0.341106
NTS27	1969	184	0.0934485
NTS30	2012	1054	0.523857
NTS32_gg24_21_on_target_site	NA	NA	NA
NTS33_gg24_21_19_on_target_site	201440	97854	0.485772
NTS1C_OT1_2011	61136	7660	0.125294
NTS1C_OT2_20	31751	105	0.00330698
NTS25_OT1_86	236008	296	0.00125419
CYBB_NTS55	NA	NA	NA
NTS1C	42950	7793	0.181444
NTS3	11574	4074	0.351996
NTS4B	562762	376037	0.668199
NTS4C	61259	24931	0.406977
NTS7	3325	2386	0.717594
NTS8	421401	338116	0.802362
NTS9	363997	110216	0.302794
NTS11	253916	97098	0.382402
NTS25	534379	301283	0.5638
NTS26	14687	9616	0.654729
NTS27	786	63	0.0801527
NTS30	11099	5395	0.48608
NTS32_gg24_21_on_target_site	NA	NA	NA
NTS33_gg24_21_19_on_target_site	192339	94948	0.493649
NTS1C_OT1_2011	51517	5788	0.112351
NTS1C_OT2_20	32669	88	0.0027
NTS25_OT1_86	188600	228	0.00120891
CYBB_NTS55	NA	NA	NA
NTS1C	166476	0	0
NTS3	59919	0	0
NTS4B	374882	0	0
NTS4C	173047	0	0
NTS7	4546	0	0
NTS8	467703	0	0
NTS9	335501	0	0
NTS11	454446	0	0
NTS25	441634	0	0
NTS26	10071	0	0
NTS27	2583	0	0
NTS30	54376	0	0
NTS32_gg24_21_on_target_site	NA	NA	NA
NTS33_gg24_21_19_on_target_site	274838	0	0
NTS1C_OT1_2011	258900	0	0
NTS1C_OT2_20	224348	0	0
NTS25_OT1_86	238014	0	0
CYBB_NTS55	NA	NA	NA
NTS1C	260103	0	0
NTS3	45497	0	0
NTS4B	477111	0	0
NTS4C	225960	0	0
NTS5	71505	0	0
NTS7	5176	0	0
NTS8	382428	0	0
NTS9	277230	0	0
NTS11	451908	0	0
NTS25	440449	0	0
NTS26	499	0	0
NTS27	6268	0	0
NTS30	23420	0	0
NTS32_gg24_21_on_target_site	NA	NA	NA
NTS33_gg24_21_19_on_target_site	150734	0	0
NTS1C_OT1_2011	179095	0	0
NTS1C_OT2_20	192487	0	0
NTS25_OT1_86	173330	0	0
CYBB_NTS55	NA	NA	NA
NTS1C	250005	0	0
NTS3	50588	0	0
NTS4B	183736	0	0
NTS4C	190693	0	0
NTS7	7265	0	0
NTS8	272407	0	0
NTS9	414718	0	0
NTS11	537313	0	0
NTS25	365894	0	0
NTS26	2560	0	0
NTS27	5869	0	0
NTS30	14971	0	0
NTS32_gg24_21_on_target_site	NA	NA	NA
NTS33_gg24_21_19_on_target_site	247366	0	0
NTS1C_OT1_2011	305063	0	0
NTS1C_OT2_20	369160	0	0
NTS25_OT1_86	201139	0	0
CYBB_NTS55	NA	NA	NA
NTS1C	NA	NA	NA
NTS3	NA	NA	NA
NTS4B	NA	NA	NA
NTS4C	NA	NA	NA
NTS5	NA	NA	NA
NTS7	NA	NA	NA
NTS8	NA	NA	NA
NTS9	NA	NA	NA
NTS10_DBD	NA	NA	NA
NTS11	NA	NA	NA
NTS25	NA	NA	NA
NTS26	NA	NA	NA
NTS27	NA	NA	NA
NTS30	NA	NA	NA
NTS32_gg24_21_on_target_site	76668	20789	0.271156
NTS32_gg24_OT1	24261	4	0.000164874
NTS32_gg21_OT2_107	144380	84	0.000581798
NTS32_gg21_OT3_53	76825	31	0.000403514
NTS33_gg24_21_19_on_target_site	96405	38266	0.39693
NTS33_GG24_OT1_8	121127	25	0.000206395
NTS33_GG21-G22-_OT2_56	91301	11	0.000120481
NTS33_GG19_-21-_OT3_22	93451	12	0.00012841
NTS33_gg19_-21-_OT4_15	115007	29	0.000252159
NTS33_gg19_-21-_OT5_14	126432	0	0
NTS1C_OT1_2011	NA	NA	NA
NTS1C_OT2_20	NA	NA	NA
NTS25_OT1_86	NA	NA	NA
CYBB_NTS39	210939	88421	0.419178
CYBB_NTS55	160537	147745	0.920317
CYBB_NTS57	168997	119624	0.707847
CYBB_NTS40	204114	77880	0.381551
CYBB_sg15	146857	91692	0.624362
PCSK9_NTS42	136997	33318	0.243202
Rosa26_NTS64	147026	33508	0.227905
NTS1B	NA	NA	NA
NTS1C	NA	NA	NA
NTS3	NA	NA	NA
NTS4B	NA	NA	NA
NTS4C	NA	NA	NA
NTS5	NA	NA	NA
NTS7	NA	NA	NA
NTS8	NA	NA	NA
NTS9	NA	NA	NA
NTS10_DBD	NA	NA	NA
NTS11	NA	NA	NA
NTS25	NA	NA	NA
NTS26	NA	NA	NA
NTS27	NA	NA	NA
NTS30	NA	NA	NA
NTS32_gg24_21_on_target_site	120568	48070	0.398696
NTS32_gg24_OT1	27588	5	0.000181238
NTS32_gg21_OT2_107	114298	153	0.00133861
NTS32_gg21_OT3_53	59259	129	0.00217688
NTS33_gg24_21_19_on_target_site	190462	102216	0.536674
NTS33_GG24_OT1_8	147637	262	0.00177462
NTS33_GG21-G22-_OT2_56	87868	92	0.00104703
NTS33_GG19_-21-_OT3_22	87434	11	0.000125809
NTS33_gg19_-21-_OT4_15	115744	83	0.0007171
NTS33_gg19_-21-_OT5_14	73962	35	0.000473216
NTS1C_OT1_2011	NA	NA	NA
NTS1C_OT2_20	NA	NA	NA
NTS25_OT1_86	NA	NA	NA
CYBB_NTS39	136358	43430	0.3185
CYBB_NTS55	140934	107570	0.763265
CYBB_NTS57	154754	106529	0.688376
CYBB_NTS40	151812	58908	0.388033
CYBB_sg15	117882	57906	0.49122
PCSK9_NTS42	107975	32851	0.304246
Rosa26_NTS64	115068	16419	0.14269
NTS1B	NA	NA	NA
NTS1C	NA	NA	NA
NTS3	NA	NA	NA
NTS4B	NA	NA	NA
NTS4C	NA	NA	NA
NTS5	NA	NA	NA
NTS7	NA	NA	NA
NTS8	NA	NA	NA
NTS9	NA	NA	NA
NTS10_DBD	NA	NA	NA
NTS11	NA	NA	NA
NTS25	NA	NA	NA
NTS26	NA	NA	NA
NTS27	NA	NA	NA
NTS30	NA	NA	NA
NTS32_gg24_21_on_target_site	84170	42860	0.509208
NTS32_gg24_OT1	23845	19	0.000796813
NTS32_gg21_OT2_107	107166	23	0.00021462
NTS32_gg21_OT3_53	68243	230	0.00337031
NTS33_gg24_21_19_on_target_site	65396	36743	0.561854
NTS33_GG24_OT1_8	130964	245	0.00187074
NTS33_GG21-G22-_OT2_56	92233	207	0.00224432
NTS33_GG19_-21-_OT3_22	88461	12	0.000135653
NTS33_gg19_-21-_OT4_15	126522	56	0.000442611
NTS33_gg19_-21-_OT5_14	99124	16	0.000161414
NTS1C_OT1_2011	NA	NA	NA
NTS1C_OT2_20	NA	NA	NA
NTS25_OT1_86	NA	NA	NA
CYBB_NTS39	156079	43914	0.281358
CYBB_NTS55	138029	123082	0.891711
CYBB_NTS57	137830	89050	0.646086
CYBB_NTS40	145507	54560	0.374965
CYBB_sg15	135739	82282	0.606178
PCSK9_NTS42	135343	37582	0.27768
Rosa26_NTS64	146106	22734	0.155599
NTS1B	NA	NA	NA
NTS1C	NA	NA	NA
NTS3	NA	NA	NA
NTS4B	NA	NA	NA
NTS4C	NA	NA	NA
NTS5	NA	NA	NA
NTS7	NA	NA	NA
NTS8	NA	NA	NA
NTS9	NA	NA	NA
NTS10_DBD	NA	NA	NA
NTS11	NA	NA	NA
NTS25	NA	NA	NA
NTS26	NA	NA	NA
NTS27	NA	NA	NA
NTS30	NA	NA	NA
NTS32_gg24_21_on_target_site	340477	140474	0.41258
NTS32_gg24_OT1	NA	NA	NA
NTS32_gg21_OT2_107	NA	NA	NA
NTS32_gg21_OT3_53	NA	NA	NA
NTS33_gg24_21_19_on_target_site	317584	159860	0.503363
NTS33_GG24_OT1_8	NA	NA	NA
NTS33_GG21-G22-_OT2_56	NA	NA	NA
NTS33_GG19_-21-_OT3_22	NA	NA	NA
NTS33_gg19_-21-_OT4_15	NA	NA	NA
NTS33_gg19_-21-_OT5_14	NA	NA	NA
NTS1C_OT1_2011	NA	NA	NA
NTS1C_OT2_20	NA	NA	NA
NTS25_OT1_86	NA	NA	NA
CYBB_NTS39	NA	NA	NA
CYBB_NTS55	NA	NA	NA
CYBB_NTS57	NA	NA	NA
CYBB_NTS40	NA	NA	NA
CYBB_sg15	NA	NA	NA
PCSK9_NTS42	609928	470	0.000770583
Rosa26_NTS64	631521	246	0.000389536
NTS1B	NA	NA	NA
NTS1C	NA	NA	NA
NTS3	NA	NA	NA
NTS4B	NA	NA	NA
NTS4C	NA	NA	NA
NTS5	NA	NA	NA
NTS7	NA	NA	NA
NTS8	NA	NA	NA
NTS9	NA	NA	NA
NTS10_DBD	NA	NA	NA
NTS11	NA	NA	NA
NTS25	NA	NA	NA
NTS26	NA	NA	NA
NTS27	NA	NA	NA
NTS30	NA	NA	NA
NTS32_gg24_21_on_target_site	264528	140214	0.530054
NTS32_gg24_OT1	NA	NA	NA
NTS32_gg21_OT2_107	NA	NA	NA
NTS32_gg21_OT3_53	NA	NA	NA
NTS33_gg24_21_19_on_target_site	402716	207418	0.515048
NTS33_GG24_OT1_8	NA	NA	NA
NTS33_GG21-G22-_OT2_56	NA	NA	NA
NTS33_GG19_-21-_OT3_22	NA	NA	NA
NTS33_gg19_-21-_OT4_15	NA	NA	NA
NTS33_gg19_-21-_OT5_14	NA	NA	NA
NTS1C_OT1_2011	NA	NA	NA
NTS1C_OT2_20	NA	NA	NA
NTS25_OT1_86	NA	NA	NA
CYBB_NTS39	NA	NA	NA
CYBB_NTS55	NA	NA	NA
CYBB_NTS57	NA	NA	NA
CYBB_NTS40	NA	NA	NA
CYBB_sg15	NA	NA	NA
PCSK9_NTS42	503815	798	0.00158391
Rosa26_NTS64	545456	376	0.000689331
NTS1B	NA	NA	NA
NTS1C	NA	NA	NA
NTS3	NA	NA	NA
NTS4B	NA	NA	NA
NTS4C	NA	NA	NA
NTS5	NA	NA	NA
NTS7	NA	NA	NA
NTS8	NA	NA	NA
NTS9	NA	NA	NA
NTS10_DBD	NA	NA	NA
NTS11	NA	NA	NA
NTS25	NA	NA	NA
NTS26	NA	NA	NA
NTS27	NA	NA	NA
NTS30	NA	NA	NA
NTS32_gg24_21_on_target_site	202609	79372	0.39175
NTS32_gg24_OT1	NA	NA	NA
NTS32_gg21_OT2_107	NA	NA	NA
NTS32_gg21_OT3_53	NA	NA	NA
NTS33_gg24_21_19_on_target_site	403993	204558	0.50634
NTS33_GG24_OT1_8	NA	NA	NA
NTS33_GG21-G22-_OT2_56	NA	NA	NA
NTS33_GG19_-21-_OT3_22	NA	NA	NA
NTS33_gg19_-21-_OT4_15	NA	NA	NA
NTS33_gg19_-21-_OT5_14	NA	NA	NA
NTS1C_OT1_2011	NA	NA	NA
NTS1C_OT2_20	NA	NA	NA
NTS25_OT1_86	NA	NA	NA
CYBB_NTS39	NA	NA	NA
CYBB_NTS55	NA	NA	NA
CYBB_NTS57	NA	NA	NA
CYBB_NTS40	NA	NA	NA
CYBB_sg15	NA	NA	NA
PCSK9_NTS42	323522	794	0.00245424
Rosa26_NTS64	358324	226	0.000630714
NTS1B	NA	NA	NA
NTS1C	NA	NA	NA
NTS3	NA	NA	NA
NTS4B	NA	NA	NA
NTS4C	NA	NA	NA
NTS5	NA	NA	NA
NTS7	NA	NA	NA
NTS8	NA	NA	NA
NTS9	NA	NA	NA
NTS10_DBD	NA	NA	NA
NTS11	NA	NA	NA
NTS25	NA	NA	NA
NTS26	NA	NA	NA
NTS27	NA	NA	NA
NTS30	NA	NA	NA
NTS32_gg24_21_on_target_site	49625	0	0
NTS32_gg24_OT1	20167	0	0
NTS32_gg21_OT2_107	82633	0	0
NTS32_gg21_OT3_53	50319	0	0
NTS33_gg24_21_19_on_target_site	125588	0	0
NTS33_GG24_OT1_8	89057	0	0
NTS33_GG21-G22-_OT2_56	67031	0	0
NTS33_GG19_-21-_OT3_22	85232	0	0
NTS33_gg19_-21-_OT4_15	92881	0	0
NTS33_gg19_-21-_OT5_14	82831	0	0
NTS1C_OT1_2011	NA	NA	NA
NTS1C_OT2_20	NA	NA	NA
NTS25_OT1_86	NA	NA	NA
CYBB_NTS39	160900	0	0
CYBB_NTS55	163246	0	0
NTS1C	NA	NA	NA
NTS3	NA	NA	NA
NTS4B	NA	NA	NA
NTS4C	NA	NA	NA
NTS5	NA	NA	NA
NTS7	NA	NA	NA
NTS8	NA	NA	NA
NTS9	NA	NA	NA
NTS11	NA	NA	NA
NTS25	NA	NA	NA
NTS26	NA	NA	NA
NTS27	NA	NA	NA
NTS30	NA	NA	NA
NTS32_gg24_21_on_target_site	61043	0	0
NTS33_gg24_21_19_on_target_site	95461	0	0
NTS1C_OT1_2011	NA	NA	NA
NTS1C_OT2_20	NA	NA	NA
NTS25_OT1_86	NA	NA	NA
CYBB_NTS55	111861	0	0
NTS1C	NA	NA	NA
NTS3	NA	NA	NA
NTS4B	NA	NA	NA
NTS4C	NA	NA	NA
NTS5	NA	NA	NA
NTS7	NA	NA	NA
NTS8	NA	NA	NA
NTS9	NA	NA	NA
NTS11	NA	NA	NA
NTS25	NA	NA	NA
NTS26	NA	NA	NA
NTS27	NA	NA	NA
NTS30	NA	NA	NA
NTS32_gg24_21_on_target_site	66554	0	0
NTS33_gg24_21_19_on_target_site	119037	0	0
NTS1C_OT1_2011	NA	NA	NA
NTS1C_OT2_20	NA	NA	NA
NTS25_OT1_86	NA	NA	NA
CYBB_NTS55	207895	0	0
NTS1C	NA	NA	NA
NTS3	NA	NA	NA
NTS4B	NA	NA	NA
NTS4C	NA	NA	NA
NTS5	NA	NA	NA
NTS7	NA	NA	NA
NTS8	NA	NA	NA
NTS9	NA	NA	NA
NTS11	NA	NA	NA
NTS25	NA	NA	NA
NTS26	NA	NA	NA
NTS27	NA	NA	NA
NTS30	NA	NA	NA
NTS32_gg24_21_on_target_site	430447	0	0
NTS33_gg24_21_19_on_target_site	775899	0	0
NTS1C_OT1_2011	NA	NA	NA
NTS1C_OT2_20	NA	NA	NA
NTS25_OT1_86	NA	NA	NA
CYBB_NTS55	NA	NA	NA
NTS1C	NA	NA	NA
NTS3	NA	NA	NA
NTS4B	NA	NA	NA
NTS4C	NA	NA	NA
NTS5	NA	NA	NA
NTS7	NA	NA	NA
NTS8	NA	NA	NA
NTS9	NA	NA	NA
NTS11	NA	NA	NA
NTS25	NA	NA	NA
NTS26	NA	NA	NA
NTS27	NA	NA	NA
NTS30	NA	NA	NA
NTS32_gg24_21_on_target_site	558179	0	0
NTS33_gg24_21_19_on_target_site	762311	0	0
NTS1C_OT1_2011	NA	NA	NA
NTS1C_OT2_20	NA	NA	NA
NTS25_OT1_86	NA	NA	NA
CYBB_NTS55	NA	NA	NA
NTS1C	NA	NA	NA
NTS3	NA	NA	NA
NTS4B	NA	NA	NA
NTS4C	NA	NA	NA
NTS5	NA	NA	NA
NTS7	NA	NA	NA
NTS8	NA	NA	NA
NTS9	NA	NA	NA
NTS11	NA	NA	NA
NTS25	NA	NA	NA
NTS26	NA	NA	NA
NTS27	NA	NA	NA
NTS30	NA	NA	NA
NTS32_gg24_21_on_target_site	448298	0	0
NTS33_gg24_21_19_on_target_site	701087	0	0
NTS1C_OT1_2011	NA	NA	NA
NTS1C_OT2_20	NA	NA	NA
NTS25_OT1_86	NA	NA	NA
CYBB_NTS55	NA	NA	NA
AAVS1Nme_NTS59-R1	28949	11471	0.396249
AAVS1Nme_NTS59-R2	44126	13277	0.300888
AAVS1Nme_NTS59-R3	41696	8390	0.201218
